# Supplementary material for: MEDICI: Mining Essentiality Data to Identify Critical Interactions for Cancer Drug Target Discovery and Development
Source: PLoS One. 2017 Jan 24;12(1):e0170339. doi: 10.1371/journal.pone.0170339 (PMC5261804; doi:10.1371/journal.pone.0170339)
Supplement: S1 Table — NaN indicates that one of the proteins in the interaction is deleted, mutated, or not expressed in that cell line. (XLS) [file pone.0170339.s005.xls]

## Sheet: new_final_all_Essentialities_no
				22RV1_PROSTATE	697_HAEMATOPOIETIC_AND_LYMPHOID_TISSUE	786O_KIDNEY	A1207_CENTRAL_NERVOUS_SYSTEM	A172_CENTRAL_NERVOUS_SYSTEM	A204_SOFT_TISSUE	A2058_SKIN	A549_LUNG	A673_BONE	ACHN_KIDNEY	AGS_STOMACH	AM38_CENTRAL_NERVOUS_SYSTEM	AML193_HAEMATOPOIETIC_AND_LYMPHOID_TISSUE	ASPC1_PANCREAS	BT20_BREAST	BT474_BREAST	BXPC3_PANCREAS	C2BBE1_LARGE_INTESTINE	C32_SKIN	CADOES1_BONE	CAL120_BREAST	CAL51_BREAST	CALU1_LUNG	CAOV3_OVARY	CAOV4_OVARY	CAS1_CENTRAL_NERVOUS_SYSTEM	CFPAC1_PANCREAS	CH157MN_CENTRAL_NERVOUS_SYSTEM	COLO205_LARGE_INTESTINE	COLO704_OVARY	COLO741_SKIN	COLO783_SKIN	CORL23_LUNG	COV362_OVARY	COV434_OVARY	COV504_OVARY	COV644_OVARY	DBTRG05MG_CENTRAL_NERVOUS_SYSTEM	DKMG_CENTRAL_NERVOUS_SYSTEM	DLD1_LARGE_INTESTINE	EFE184_ENDOMETRIUM	EFM19_BREAST	EFO21_OVARY	EFO27_OVARY	EW8_BONE	EWS502_BONE
Source	Target	Novel	Pathways	Prostate.Carcinoma	Leukemia.B-ALL	Renal Cell Carcinoma.Adenocarcinoma	GBM.	GBM.	Soft Tissue Sarcoma.Rhabdomyosarcoma	Melanoma.	Lung NSCLC.	Bone sarcoma.Ewings	Renal Cell Carcinoma.	Gastric.	GBM.	Leukemia.AML M5	Pancreas.ascites	Breast.ductal Carcinoma	Breast.ductal Carcinoma	Pancreas.	Colon.Adenocarcinoma	Melanoma.	Bone sarcoma.Ewings	Breast.	Breast.	Lung NSCLC."Carcinoma, Epidermoid"	Ovarian.Adenocarcinoma	Ovarian.Adenocarcinoma	GBM.	Pancreas.	Meningioma.	Colon.Adenocarcinoma	Ovarian.Carcinoma	Melanoma.Carcinoma	Melanoma.	Lung NSCLC.Large cell	Ovarian.	Ovarian.	Ovarian.Serous carcinoma	Ovarian.	GBM.	GBM.	Colon.Adenocarcinoma	Endometrial.Carcinoma	Breast.ductal Carcinoma	Ovarian.Serous carcinoma	Ovarian.Mucinous carcinoma	Bone sarcoma.Ewings	Bone sarcoma.Ewings
AKT1	ARNT	1	PID_HIF1_TFPATHWAY	0.66319	0.57474	0.55986	Source:no_captureTarget:no_capture	0.58732	0.65676	0.65966	0.64415	0.53487	0.64998	0.7	0.52954	0.65191	0.57352	0.57215	0.61121	0.63676	0.43698	0.47764	0.6065	0.47848	0.55567	0.39189	0.62107	0.51053	0.65893	0.46816	Source:no_captureTarget:no_capture	0.52254	0.62408	0.58274	0.87928	0.63017	0.56085	0.67544	0.64691	Source:CN	0.5963	0.77566	Source:no_captureTarget:no_capture	0.57038	0.4325	0.60658	0.72665	Source:no_captureTarget:no_capture	Source:no_captureTarget:no_capture
ARNT	CCND2	1		0.36302	0.31836	0.28132	Source:no_captureTarget:no_capture	0.32934	0.31954	0.35002	0.29413	0.26646	0.37299	Target:CN	0.25802	0.27237	0.25921	0.30393	0.16611	0.28821	0.23483	0.22947	0.29343	0.23769	0.26344	0.17852	Target:CN	0.26094	0.30108	0.25505	Source:no_captureTarget:no_capture	0.2453	0.32254	0.29345	0.39416	0.26499	0.25115	0.32657	0.25076	0.29356	0.26886	0.40466	Source:no_captureTarget:no_capture	0.25242	0.19001	Target:CN	0.36727	Source:no_captureTarget:no_capture	Source:no_captureTarget:no_capture
AURKA	CCND2	1		0.35749	0.29763	0.25967	Source:no_captureTarget:no_capture	0.4258	0.32411	0.31509	0.43819	0.23642	0.39709	Target:CN	0.40774	0.30839	0.32942	0.4491	0.17971	0.37163	0.1791	0.28829	0.29989	0.22516	0.25195	0.26458	Target:CN	0.26911	0.29812	0.23858	Source:no_captureTarget:no_capture	0.27205	0.30284	0.31679	0.32016	0.33875	0.24578	0.36763	0.26785	0.32878	0.28358	0.38834	Source:no_captureTarget:no_capture	0.38203	0.16343	Target:CN	0.37032	Source:no_captureTarget:no_capture	Source:no_captureTarget:no_capture
ARNT	CCNE1	1		0.28319	0.26377	0.24854	Source:no_captureTarget:no_capture	0.24408	0.27928	0.29209	0.23176	0.24496	0.28172	0.37765	0.21472	0.21925	0.20985	0.21994	0.14209	0.2269	0.20814	0.18773	0.23925	0.19494	0.2027	0.1625	0.24649	0.23926	0.25306	0.18209	Source:no_captureTarget:no_capture	0.19885	0.27578	0.22748	0.32484	0.20469	0.25466	0.27867	0.21432	0.25956	0.22818	0.32853	Source:no_captureTarget:no_capture	0.57773	0.18148	0.29465	0.2921	Source:no_captureTarget:no_capture	Source:no_captureTarget:no_capture
AURKA	CCNE1	1		0.27766	0.24303	0.22689	Source:no_captureTarget:no_capture	0.34054	0.28385	0.25716	0.37582	0.21492	0.30583	0.24078	0.36444	0.25527	0.28006	0.36512	0.1557	0.31032	0.15241	0.24655	0.24571	0.18241	0.1912	0.24856	0.27454	0.24743	0.2501	0.16562	Source:no_captureTarget:no_capture	0.22559	0.25607	0.25082	0.25084	0.27845	0.2493	0.31972	0.2314	0.29478	0.24289	0.31221	Source:no_captureTarget:no_capture	0.70734	0.15489	0.29682	0.29515	Source:no_captureTarget:no_capture	Source:no_captureTarget:no_capture
CCND2	CCNE1	1	PID_RB_1PATHWAY	0.27115	0.20637	0.19416	Source:no_captureTarget:no_capture	0.28023	0.25089	0.245	0.2311	0.19866	0.26794	Source:CN	0.17279	0.22368	0.2093	0.23634	0.12795	0.22696	0.13484	0.18897	0.22284	0.17351	0.19966	0.14061	Source:CN	0.21755	0.22539	0.2092	Source:no_captureTarget:no_capture	0.18844	0.27257	0.2346	0.2124	0.21396	0.2359	0.23916	0.1898	0.22386	0.22343	0.26157	Source:no_captureTarget:no_capture	0.58368	0.10675	Source:CN	0.26117	Source:no_captureTarget:no_capture	Source:no_captureTarget:no_capture
AKT1	CDK4	1	PID_SMAD2_3NUCLEARPATHWAY	0.59682	0.46097	0.46938	Source:no_captureTarget:no_capture	0.51988	0.57484	0.53256	0.58432	0.46279	0.53421	0.4458	0.45366	0.61386	0.5384	0.52126	0.58365	0.58542	0.32878	0.44082	0.55921	0.45051	0.49442	0.33996	0.53309	0.45507	0.58794	0.42353	Source:no_captureTarget:no_capture	0.46066	0.53778	0.51876	0.714	0.58715	0.49754	0.61383	0.58564	Source:CN	0.53962	0.63976	Source:no_captureTarget:no_capture	0.5283	0.37496	0.56247	0.64964	Source:no_captureTarget:no_capture	Source:no_captureTarget:no_capture
ARNT	CDK4	1		0.3087	0.26199	0.24522	Source:no_captureTarget:no_capture	0.22575	0.266	0.27001	0.23496	0.24068	0.271	0.39341	0.22406	0.22989	0.22463	0.23664	0.15269	0.23681	0.19994	0.19142	0.26255	0.23115	0.20523	0.14847	0.23157	0.22719	0.25777	0.18331	Source:no_captureTarget:no_capture	0.19383	0.23945	0.22236	0.34132	0.2127	0.20659	0.30448	0.21401	0.24113	0.21693	0.33573	Source:no_captureTarget:no_capture	0.20439	0.20721	0.20275	0.32119	Source:no_captureTarget:no_capture	Source:no_captureTarget:no_capture
CCND2	CDK4	1	PID_MYC_ACTIVPATHWAY, PID_RB_1PATHWAY	0.29666	0.20459	0.19084	Source:no_captureTarget:no_capture	0.2619	0.23761	0.22292	0.23431	0.19438	0.25721	Source:CN	0.18214	0.23432	0.22408	0.25303	0.13855	0.23687	0.12663	0.19265	0.24614	0.20972	0.2022	0.12659	Source:CN	0.20549	0.2301	0.21042	Source:no_captureTarget:no_capture	0.18342	0.23624	0.22947	0.22888	0.22197	0.18783	0.26497	0.18949	0.20543	0.21219	0.26877	Source:no_captureTarget:no_capture	0.21034	0.13248	Source:CN	0.29026	Source:no_captureTarget:no_capture	Source:no_captureTarget:no_capture
AKT1	CDK6	1	PID_AR_PATHWAY	0.59766	0.47528	0.53657	Source:no_captureTarget:no_capture	0.57477	0.60603	0.56186	0.62602	0.45557	0.55021	0.47898	Target:CN	0.6247	0.5236	0.55083	0.5938	0.60307	0.35241	0.47836	0.53961	0.41957	0.50334	0.36563	0.56712	0.46635	0.6101	0.45179	Source:no_captureTarget:no_capture	0.65635	0.58363	0.53261	0.75898	0.58766	0.53953	0.66033	0.62069	Source:CN	0.55954	0.68931	Source:no_captureTarget:no_capture	0.53025	0.34037	0.5865	0.63031	Source:no_captureTarget:no_capture	Source:no_captureTarget:no_capture
ARNT	CDK6	1		0.30953	0.2763	0.31241	Source:no_captureTarget:no_capture	0.28064	0.29718	0.29931	0.27666	0.23346	0.287	0.42659	Target:CN	0.24073	0.20984	0.26622	0.16284	0.25446	0.22357	0.22896	0.24295	0.20021	0.21414	0.17414	0.26559	0.23847	0.27993	0.21157	Source:no_captureTarget:no_capture	0.38952	0.2853	0.23621	0.3863	0.21322	0.24858	0.35098	0.24906	0.25179	0.23685	0.38528	Source:no_captureTarget:no_capture	0.20634	0.17262	0.22677	0.30185	Source:no_captureTarget:no_capture	Source:no_captureTarget:no_capture
CCND2	CDK6	1	PID_IL2_STAT5PATHWAY, PID_RB_1PATHWAY	0.29749	0.2189	0.25803	Source:no_captureTarget:no_capture	0.31679	0.2688	0.25223	0.276	0.18716	0.27321	Source:CN	Target:CN	0.24516	0.20929	0.28261	0.1487	0.25452	0.15026	0.2302	0.22654	0.17878	0.21111	0.15225	Source:CN	0.21677	0.25226	0.23868	Source:no_captureTarget:no_capture	0.37911	0.28209	0.24332	0.27386	0.22248	0.22982	0.31147	0.22455	0.21609	0.23211	0.31832	Source:no_captureTarget:no_capture	0.2123	0.097885	Source:CN	0.27092	Source:no_captureTarget:no_capture	Source:no_captureTarget:no_capture
CCNE1	CDK6	1	PID_RB_1PATHWAY	0.21766	0.1643	0.22525	Source:no_captureTarget:no_capture	0.23152	0.22854	0.19429	0.21363	0.16565	0.18195	0.15662	Target:CN	0.19204	0.15992	0.19863	0.12468	0.19321	0.12358	0.18846	0.17237	0.13603	0.15037	0.13624	0.19254	0.19508	0.20424	0.16572	Source:no_captureTarget:no_capture	0.33265	0.23533	0.17735	0.20454	0.16219	0.23334	0.26356	0.1881	0.1821	0.19142	0.24219	Source:no_captureTarget:no_capture	0.5376	0.089352	0.27456	0.19575	Source:no_captureTarget:no_capture	Source:no_captureTarget:no_capture
CDK4	CDK6	1	PID_RB_1PATHWAY	0.24316	0.16253	0.22193	Source:no_captureTarget:no_capture	0.2132	0.21526	0.17221	0.21683	0.16138	0.17123	0.17239	Target:CN	0.20268	0.17471	0.21532	0.13528	0.20313	0.11537	0.19214	0.19567	0.17224	0.1529	0.12221	0.17761	0.18301	0.20895	0.16694	Source:no_captureTarget:no_capture	0.32764	0.199	0.17222	0.22103	0.1702	0.18527	0.28938	0.1878	0.16367	0.18018	0.24938	Source:no_captureTarget:no_capture	0.16426	0.11508	0.18266	0.22484	Source:no_captureTarget:no_capture	Source:no_captureTarget:no_capture
ARNT	CDKN2A	1	PID_HIF1APATHWAY	0.25983	0.2329	Target:CN	Source:no_captureTarget:no_captureCN	Target:CN	0.23858	Target:CN	Target:CN	Target:CN	Target:CN	0.36305	Target:CN	0.18718	Target:CN	Target:CN	Target:CN	Target:CN	0.19698	Target:CN	Target:CN	0.17119	0.18864	0.13201	0.20822	0.18334	Target:CN	0.15841	Source:no_captureTarget:no_captureCN	0.18718	0.26674	Target:CN	0.30241	Target:CN	0.18129	0.25434	Target:CN	0.21474	Target:CN	Target:CN	Source:no_captureTarget:no_capture	0.18218	Target:CN	0.18134	0.26442	Source:no_captureTarget:no_capture	Source:no_captureTarget:no_capture
CCND2	CDKN2A	1	PID_BETACATENIN_NUC_PATHWAY, PID_RB_1PATHWAY	0.24778	0.17551	Target:CN	Source:no_captureTarget:no_captureCN	Target:CN	0.2102	Target:CN	Target:CN	Target:CN	Target:CN	Source:CN	Target:CN	0.19161	Target:CN	Target:CN	Target:CN	Target:CN	0.12367	Target:CN	Target:CN	0.14975	0.18561	0.11012	Source:CN	0.16163	Target:CN	0.18552	Source:no_captureTarget:no_captureCN	0.17677	0.26353	Target:CN	0.18997	Target:CN	0.16253	0.21483	Target:CN	0.17904	Target:CN	Target:CN	Source:no_captureTarget:no_capture	0.18814	Target:CN	Source:CN	0.23349	Source:no_captureTarget:no_capture	Source:no_captureTarget:no_capture
CCNE1	CDKN2A	1	PID_E2F_PATHWAY, PID_FOXM1PATHWAY, PID_RB_1PATHWAY	0.16795	0.12091	Target:CN	Source:no_captureTarget:no_captureCN	Target:CN	0.16994	Target:CN	Target:CN	Target:CN	Target:CN	0.093086	Target:CN	0.13849	Target:CN	Target:CN	Target:CN	Target:CN	0.096986	Target:CN	Target:CN	0.10701	0.12487	0.094102	0.13516	0.13995	Target:CN	0.11256	Source:no_captureTarget:no_captureCN	0.13032	0.21676	Target:CN	0.12065	Target:CN	0.16604	0.16692	Target:CN	0.14504	Target:CN	Target:CN	Source:no_captureTarget:no_capture	0.51345	Target:CN	0.22913	0.15832	Source:no_captureTarget:no_capture	Source:no_captureTarget:no_capture
AKT1	CDKN2B	1	PID_SMAD2_3NUCLEARPATHWAY	0.55944	0.44909	Target:CN	Source:no_captureTarget:no_captureCN	Target:CN	0.56642	0.52729	Target:CN	Target:CN	0.5205	0.4332	Target:CN	0.58501	Target:CN	Target:CN	Target:CN	Target:CN	0.32424	0.41673	Target:CN	0.40259	0.49324	0.32946	0.52837	0.43789	Target:CN	0.40726	Source:no_captureTarget:no_captureCN	0.4701	0.54609	Target:CN	0.68514	0.58412	0.4861	0.57274	Target:CN	Source:CN	Target:CN	Target:CN	Source:no_captureTarget:no_capture	0.50824	Target:CN	0.56757	0.61061	Source:no_captureTarget:no_capture	Source:no_captureTarget:no_capture
ARNT	CDKN2B	1		0.27132	0.25011	Target:CN	Source:no_captureTarget:no_captureCN	Target:CN	0.25758	0.26475	Target:CN	Target:CN	0.25728	0.38081	Target:CN	0.20104	Target:CN	Target:CN	Target:CN	Target:CN	0.19539	0.16732	Target:CN	0.18323	0.20404	0.13797	0.22685	0.21001	Target:CN	0.16704	Source:no_captureTarget:no_captureCN	0.20328	0.24776	Target:CN	0.31246	0.20967	0.19516	0.26339	Target:CN	0.22905	Target:CN	Target:CN	Source:no_captureTarget:no_capture	0.18433	Target:CN	0.20784	0.28216	Source:no_captureTarget:no_capture	Source:no_captureTarget:no_capture
CCND2	CDKN2B	1		0.25927	0.19271	Target:CN	Source:no_captureTarget:no_captureCN	Target:CN	0.22919	0.21766	Target:CN	Target:CN	0.2435	Source:CN	Target:CN	0.20547	Target:CN	Target:CN	Target:CN	Target:CN	0.12209	0.16856	Target:CN	0.1618	0.20101	0.11608	Source:CN	0.18831	Target:CN	0.19415	Source:no_captureTarget:no_captureCN	0.19287	0.24455	Target:CN	0.20002	0.21894	0.1764	0.22388	Target:CN	0.19335	Target:CN	Target:CN	Source:no_captureTarget:no_capture	0.19029	Target:CN	Source:CN	0.25123	Source:no_captureTarget:no_capture	Source:no_captureTarget:no_capture
CDK4	CDKN2B	1	PID_SMAD2_3NUCLEARPATHWAY	0.20495	0.13634	Target:CN	Source:no_captureTarget:no_captureCN	Target:CN	0.17566	0.13764	Target:CN	Target:CN	0.14151	0.12661	Target:CN	0.16299	Target:CN	Target:CN	Target:CN	Target:CN	0.087192	0.13051	Target:CN	0.15526	0.14279	0.086037	0.13886	0.15455	Target:CN	0.12241	Source:no_captureTarget:no_captureCN	0.1414	0.16146	Target:CN	0.14718	0.16666	0.13184	0.20179	Target:CN	0.14092	Target:CN	Target:CN	Source:no_captureTarget:no_capture	0.14225	Target:CN	0.16374	0.20515	Source:no_captureTarget:no_capture	Source:no_captureTarget:no_capture
CDK6	CDKN2B	1		0.20578	0.15065	Target:CN	Source:no_captureTarget:no_captureCN	Target:CN	0.20684	0.16695	Target:CN	Target:CN	0.15751	0.15978	Source:CNTarget:CN	0.17383	Target:CN	Target:CN	Target:CN	Target:CN	0.11083	0.16805	Target:CN	0.12432	0.15171	0.11171	0.17289	0.16583	Target:CN	0.15067	Source:no_captureTarget:no_captureCN	0.33708	0.20731	Target:CN	0.19216	0.16717	0.17383	0.24829	Target:CN	0.15158	Target:CN	Target:CN	Source:no_captureTarget:no_capture	0.14421	Target:CN	0.18776	0.18581	Source:no_captureTarget:no_capture	Source:no_captureTarget:no_capture
CDKN2A	CDKN2B	1		0.15607	0.10725	Source:CNTarget:CN	Source:no_captureCNTarget:no_captureCN	Source:CNTarget:CN	0.14824	Source:CN	Source:CNTarget:CN	Source:CNTarget:CN	Source:CN	0.096247	Source:CNTarget:CN	0.12028	Source:CNTarget:CN	Source:CNTarget:CN	Source:CNTarget:CN	Source:CNTarget:CN	0.084236	Source:CN	Source:CNTarget:CN	0.095298	0.12621	0.06957	0.11552	0.1107	Source:CNTarget:CN	0.097509	Source:no_captureCNTarget:no_captureCN	0.13475	0.18875	Source:CNTarget:CN	0.10826	Source:CN	0.10654	0.15165	Source:CNTarget:CN	0.11453	Source:CNTarget:CN	Source:CNTarget:CN	Source:no_captureTarget:no_capture	0.12005	Source:CNTarget:CN	0.14233	0.14838	Source:no_captureTarget:no_capture	Source:no_captureTarget:no_capture
AKT1	CDKN2C	1		0.50275	0.41269	0.41293	Source:no_captureTarget:no_captureCN	0.46241	0.50503	0.49228	0.52293	0.3997	0.48171	0.38825	0.39651	0.53928	0.46419	0.4496	0.53258	0.51717	0.29626	0.38144	0.47694	0.36335	0.44136	0.30392	0.47884	0.388	0.51962	0.3712	Source:no_captureTarget:no_capture	0.4168	0.48781	0.4607	0.64447	0.52214	0.44565	0.51539	0.53056	Source:CN	0.48081	0.57077	Source:no_captureTarget:no_capture	0.46765	0.31057	0.50041	0.55492	Source:no_captureTarget:no_capture	Source:no_captureTarget:no_capture
CCND2	CDKN2C	1		0.20258	0.15631	0.1344	Source:no_captureTarget:no_captureCN	0.20443	0.1678	0.18264	0.17291	0.13129	0.20471	Source:CN	0.12499	0.15974	0.14987	0.18138	0.087481	0.16862	0.094112	0.13327	0.16386	0.12256	0.14913	0.090545	Source:CN	0.13841	0.16177	0.15809	Source:no_captureTarget:no_capture	0.13956	0.18627	0.17142	0.15935	0.15696	0.13594	0.16653	0.13441	0.14598	0.15338	0.19977	Source:no_captureTarget:no_capture	0.14969	0.068089	Source:CN	0.19553	Source:no_captureTarget:no_capture	Source:no_captureTarget:no_capture
CDK4	CDKN2C	1		0.14826	0.099941	0.098295	Source:no_captureTarget:no_captureCN	0.10083	0.11426	0.10263	0.11374	0.10551	0.10272	0.081663	0.091032	0.11726	0.11529	0.11409	0.074064	0.11723	0.059216	0.095217	0.13299	0.11602	0.090918	0.0605	0.089337	0.10466	0.11846	0.086351	Source:no_captureTarget:no_capture	0.088092	0.10318	0.10032	0.10652	0.10467	0.091388	0.14444	0.097661	0.093555	0.10145	0.13083	Source:no_captureTarget:no_capture	0.10166	0.085285	0.096577	0.14945	Source:no_captureTarget:no_capture	Source:no_captureTarget:no_capture
CDK6	CDKN2C	1		0.14909	0.11425	0.16549	Source:no_captureTarget:no_captureCN	0.15573	0.14545	0.13193	0.15544	0.098285	0.11872	0.11484	Source:CN	0.1281	0.1005	0.14367	0.08421	0.13487	0.082849	0.13276	0.11339	0.085082	0.099833	0.086169	0.12337	0.11594	0.14062	0.11461	Source:no_captureTarget:no_capture	0.28378	0.14903	0.11417	0.15149	0.10519	0.13338	0.19094	0.13271	0.10422	0.12136	0.18039	Source:no_captureTarget:no_capture	0.10361	0.05069	0.1206	0.13012	Source:no_captureTarget:no_capture	Source:no_captureTarget:no_capture
AKT1	EPHA2	1		0.64866	0.51659	0.48663	Source:no_captureTarget:no_capture	0.58092	0.62287	0.59401	0.63104	0.48524	0.59007	0.4608	0.4809	0.84491	0.56814	0.59993	0.591	0.64193	0.37092	0.47729	0.61852	0.44817	0.53467	0.37189	0.58417	0.4936	0.65522	0.45171	Source:no_captureTarget:no_capture	0.52006	0.61011	0.56588	0.75876	0.61869	0.54014	0.65225	0.62519	Source:CN	0.57679	0.69741	Source:no_captureTarget:no_capture	0.57832	0.35847	0.60961	0.66149	Source:no_captureTarget:no_capture	Source:no_captureTarget:no_capture
ARNT	EPHA2	1		0.36054	0.31761	0.26247	Source:no_captureTarget:no_capture	0.2868	0.31403	0.33146	0.28167	0.26313	0.32686	0.40841	0.2513	0.46095	0.25437	0.31531	0.16004	0.29332	0.24207	0.22789	0.32186	0.22882	0.24547	0.1804	0.28265	0.26571	0.32504	0.21149	Source:no_captureTarget:no_capture	0.25323	0.31178	0.26947	0.38608	0.24425	0.2492	0.3429	0.25356	0.33288	0.2541	0.39338	Source:no_captureTarget:no_capture	0.25441	0.19072	0.24988	0.33304	Source:no_captureTarget:no_capture	Source:no_captureTarget:no_capture
AURKA	EPHA2	1		0.35501	0.29688	0.24082	Source:no_captureTarget:no_capture	0.38326	0.3186	0.29653	0.42574	0.2331	0.35097	0.27154	0.40102	0.49696	0.32458	0.46049	0.17365	0.37674	0.18634	0.28671	0.32832	0.21629	0.23398	0.26646	0.31069	0.27388	0.32208	0.19503	Source:no_captureTarget:no_capture	0.27998	0.29207	0.29281	0.31208	0.31801	0.24383	0.38395	0.27065	0.36809	0.26881	0.37705	Source:no_captureTarget:no_capture	0.38402	0.16414	0.25205	0.33609	Source:no_captureTarget:no_capture	Source:no_captureTarget:no_capture
CCND2	EPHA2	1		0.34849	0.26022	0.20809	Source:no_captureTarget:no_capture	0.32294	0.28565	0.28437	0.28102	0.21683	0.31307	Source:CN	0.20938	0.46537	0.25382	0.3317	0.1459	0.29338	0.16877	0.22913	0.30545	0.20738	0.24244	0.15851	Source:CN	0.24401	0.29737	0.2386	Source:no_captureTarget:no_capture	0.24283	0.30857	0.27659	0.27363	0.25351	0.23044	0.30339	0.22905	0.29718	0.24936	0.32642	Source:no_captureTarget:no_capture	0.26036	0.11599	Source:CN	0.30211	Source:no_captureTarget:no_capture	Source:no_captureTarget:no_capture
CDK4	EPHA2	1		0.29417	0.20384	0.17199	Source:no_captureTarget:no_capture	0.21935	0.23211	0.20436	0.22185	0.19105	0.21108	0.15421	0.17542	0.42289	0.21924	0.26442	0.13249	0.24199	0.13387	0.19107	0.27457	0.20085	0.18423	0.12847	0.19466	0.21026	0.25406	0.16686	Source:no_captureTarget:no_capture	0.19136	0.22547	0.20549	0.2208	0.20123	0.18588	0.2813	0.1923	0.24475	0.19743	0.25748	Source:no_captureTarget:no_capture	0.21233	0.13319	0.20577	0.25602	Source:no_captureTarget:no_capture	Source:no_captureTarget:no_capture
CDK6	EPHA2	1		0.295	0.21815	0.23918	Source:no_captureTarget:no_capture	0.27424	0.26329	0.23366	0.26354	0.18383	0.22709	0.18739	Source:CN	0.43373	0.20445	0.294	0.14263	0.25964	0.15751	0.22862	0.25497	0.1699	0.19314	0.15414	0.22869	0.22154	0.27622	0.19512	Source:no_captureTarget:no_capture	0.38704	0.27133	0.21934	0.26578	0.20174	0.22787	0.3278	0.22735	0.25541	0.21734	0.30703	Source:no_captureTarget:no_capture	0.21428	0.098592	0.22979	0.23669	Source:no_captureTarget:no_capture	Source:no_captureTarget:no_capture
CDKN2A	EPHA2	1		0.2453	0.17476	Source:CN	Source:no_captureCNTarget:no_capture	Source:CN	0.20469	Source:CN	Source:CN	Source:CN	Source:CN	0.12385	Source:CN	0.38019	Source:CN	Source:CN	Source:CN	Source:CN	0.13092	Source:CN	Source:CN	0.14088	0.16764	0.112	0.17132	0.1664	Source:CN	0.14196	Source:no_captureCNTarget:no_capture	0.1847	0.25276	Source:CN	0.18188	Source:CN	0.16058	0.23116	Source:CN	0.21836	Source:CN	Source:CN	Source:no_captureTarget:no_capture	0.19013	Source:CN	0.18436	0.19926	Source:no_captureTarget:no_capture	Source:no_captureTarget:no_capture
CDKN2B	EPHA2	1		0.25679	0.19196	Source:CN	Source:no_captureCNTarget:no_capture	Source:CN	0.22369	0.1991	Source:CN	Source:CN	0.19737	0.1416	Source:CN	0.39405	Source:CN	Source:CN	Source:CN	Source:CN	0.12933	0.16698	Source:CN	0.15293	0.18304	0.11797	0.18995	0.19308	Source:CN	0.15059	Source:no_captureCNTarget:no_capture	0.2008	0.23379	Source:CN	0.19193	0.1982	0.17445	0.24021	Source:CN	0.23267	Source:CN	Source:CN	Source:no_captureTarget:no_capture	0.19227	Source:CN	0.21087	0.217	Source:no_captureTarget:no_capture	Source:no_captureTarget:no_capture
CCND2	ERBB2	1		0.33405	0.26696	0.22655	Source:no_captureTarget:no_capture	0.3244	0.30762	0.35334	0.30586	Target:CN	0.32736	Source:CN	0.2237	0.25964	0.25993	0.36876	0.18692	0.26703	0.15368	0.25644	0.27533	0.23822	0.24296	0.15463	Source:CN	0.27225	0.31007	0.26576	Source:no_captureTarget:no_capture	0.2413	0.32093	0.29491	0.24759	0.32491	0.25484	0.31434	0.26005	0.2496	0.27149	0.30062	Source:no_captureTarget:no_capture	0.25225	0.13409	Source:CN	0.33209	Source:no_captureTarget:no_capture	Source:no_captureTarget:no_capture
CDKN2B	ERBB2	1	PID_MYC_REPRESSPATHWAY	0.24234	0.19871	Source:CN	Source:no_captureCNTarget:no_capture	Source:CN	0.24566	0.26806	Source:CN	Source:CNTarget:CN	0.21165	0.18379	Source:CN	0.18831	Source:CN	Source:CN	Source:CN	Source:CN	0.11424	0.19429	Source:CN	0.18376	0.18356	0.11408	0.21174	0.22132	Source:CN	0.17774	Source:no_captureCNTarget:no_capture	0.19927	0.24616	Source:CN	0.16589	0.26959	0.19885	0.25116	Source:CN	0.18509	Source:CN	Source:CN	Source:no_captureTarget:no_capture	0.18416	Source:CN	0.19516	0.24698	Source:no_captureTarget:no_capture	Source:no_captureTarget:no_capture
AKT1	FGFR4	1	PID_FGF_PATHWAY	0.59206	0.48019	0.46503	Source:no_captureTarget:no_capture	0.54433	0.59905	0.55761	0.60829	0.45385	0.56903	0.46055	0.46251	0.63205	0.53214	0.55044	0.57183	0.5909	0.3492	0.45726	0.56323	0.42008	0.50849	0.35937	0.56752	0.45966	0.61725	0.46324	Source:no_captureTarget:no_capture	0.48154	0.57422	0.54372	0.76636	0.60466	0.5328	0.59886	0.64468	Source:CN	0.55861	0.6691	Source:no_captureTarget:no_capture	0.55697	0.34762	0.60547	0.65239	Source:no_captureTarget:no_capture	Source:no_captureTarget:no_capture
ARNT	FGFR4	1		0.30393	0.28121	0.24087	Source:no_captureTarget:no_capture	0.2502	0.2902	0.29506	0.25893	0.23174	0.30581	0.40816	0.23291	0.24808	0.21837	0.26583	0.14086	0.24229	0.22036	0.20786	0.26657	0.20072	0.2193	0.16788	0.266	0.23178	0.28707	0.22301	Source:no_captureTarget:no_capture	0.21471	0.2759	0.24732	0.39368	0.23021	0.24185	0.2895	0.27306	0.27194	0.23592	0.36507	Source:no_captureTarget:no_capture	0.23306	0.17986	0.24574	0.32394	Source:no_captureTarget:no_capture	Source:no_captureTarget:no_capture
CCND2	FGFR4	1		0.29189	0.22381	0.18649	Source:no_captureTarget:no_capture	0.28635	0.26182	0.24797	0.25828	0.18544	0.29203	Source:CN	0.19099	0.25251	0.21782	0.28222	0.12672	0.24234	0.14705	0.20909	0.25015	0.17929	0.21626	0.146	Source:CN	0.21007	0.25941	0.25012	Source:no_captureTarget:no_capture	0.20431	0.27268	0.25443	0.28124	0.23948	0.22309	0.24999	0.24854	0.23624	0.23118	0.29811	Source:no_captureTarget:no_capture	0.23901	0.10513	Source:CN	0.29301	Source:no_captureTarget:no_capture	Source:no_captureTarget:no_capture
CDK4	FGFR4	1		0.23757	0.16744	0.15039	Source:no_captureTarget:no_capture	0.18275	0.20828	0.16796	0.19911	0.15966	0.19004	0.15396	0.15703	0.21003	0.18324	0.21493	0.11331	0.19095	0.11215	0.17104	0.21928	0.17275	0.15805	0.11595	0.17802	0.17632	0.21609	0.17839	Source:no_captureTarget:no_capture	0.15284	0.18959	0.18334	0.22841	0.18719	0.17854	0.2279	0.21179	0.18382	0.17925	0.22917	Source:no_captureTarget:no_capture	0.19098	0.12233	0.20163	0.24692	Source:no_captureTarget:no_capture	Source:no_captureTarget:no_capture
CDK6	FGFR4	1		0.2384	0.18175	0.21758	Source:no_captureTarget:no_capture	0.23765	0.23947	0.19726	0.2408	0.15244	0.20604	0.18713	Source:CN	0.22087	0.16845	0.24451	0.12345	0.2086	0.13579	0.20858	0.19968	0.14181	0.16697	0.14162	0.21205	0.1876	0.23825	0.20664	Source:no_captureTarget:no_capture	0.34852	0.23544	0.19719	0.27338	0.18771	0.22053	0.2744	0.24684	0.19448	0.19917	0.27872	Source:no_captureTarget:no_capture	0.19293	0.087734	0.22565	0.22759	Source:no_captureTarget:no_capture	Source:no_captureTarget:no_capture
CDKN2B	FGFR4	1		0.20018	0.15556	Source:CN	Source:no_captureCNTarget:no_capture	Source:CN	0.19986	0.1627	Source:CN	Source:CN	0.17633	0.14135	Source:CN	0.18119	Source:CN	Source:CN	Source:CN	Source:CN	0.10761	0.14695	Source:CN	0.12483	0.15686	0.10545	0.1733	0.15914	Source:CN	0.16211	Source:no_captureCNTarget:no_capture	0.16228	0.19791	Source:CN	0.19954	0.18416	0.1671	0.18681	Source:CN	0.17173	Source:CN	Source:CN	Source:no_captureTarget:no_capture	0.17092	Source:CN	0.20673	0.2079	Source:no_captureTarget:no_capture	Source:no_captureTarget:no_capture
CDKN2C	FGFR4	1		0.14349	0.11916	0.093944	Source:no_captureCNTarget:no_capture	0.12528	0.13847	0.12768	0.13771	0.09657	0.13753	0.096408	0.09988	0.13546	0.10904	0.14328	0.062238	0.1227	0.079634	0.11166	0.13701	0.085593	0.10499	0.07991	0.12377	0.10925	0.14777	0.12605	Source:no_captureTarget:no_capture	0.10897	0.13962	0.12528	0.15887	0.12218	0.12665	0.12946	0.15671	0.12437	0.12044	0.16018	Source:no_captureTarget:no_capture	0.13033	0.057938	0.13957	0.1522	Source:no_captureTarget:no_capture	Source:no_captureTarget:no_capture
EPHA2	FGFR4	1		0.28941	0.22306	0.16764	Source:no_captureTarget:no_capture	0.2438	0.25631	0.22941	0.24582	0.18211	0.2459	0.16896	0.18427	0.44109	0.21299	0.2936	0.12066	0.24746	0.15429	0.20751	0.27859	0.17042	0.19829	0.14788	0.2291	0.21484	0.28336	0.20657	Source:no_captureTarget:no_capture	0.21224	0.26192	0.23045	0.27316	0.21874	0.22114	0.26632	0.25134	0.27556	0.21642	0.28682	Source:no_captureTarget:no_capture	0.241	0.10584	0.24876	0.25878	Source:no_captureTarget:no_capture	Source:no_captureTarget:no_capture
ERBB2	FGFR4	1		0.27496	0.22981	0.1861	Source:no_captureTarget:no_capture	0.24526	0.27828	0.29838	0.27066	Source:CN	0.26018	0.21114	0.19859	0.23535	0.2191	0.33066	0.16167	0.22111	0.1392	0.23483	0.24847	0.20125	0.19882	0.144	0.25089	0.24308	0.29606	0.23372	Source:no_captureTarget:no_capture	0.21071	0.27429	0.24878	0.24711	0.29013	0.24555	0.27727	0.28234	0.22799	0.23855	0.26102	Source:no_captureTarget:no_capture	0.23288	0.12394	0.23306	0.28876	Source:no_captureTarget:no_capture	Source:no_captureTarget:no_capture
AKT1	FZR1	1	PID_AURORA_A_PATHWAY	0.52924	0.42584	0.44775	Source:no_capture	0.48415	0.54992	0.50654	0.53466	0.40624	0.51961	0.4075	0.40927	0.56112	0.48501	0.51286	0.54451	0.61968	0.31718	0.42447	0.49003	0.40588	0.46582	0.35749	0.52768	0.40592	0.548	0.40092	Source:no_capture	0.43305	0.507	0.4971	0.6743	0.57304	0.52121	0.54126	0.57107	Source:CN	0.50964	0.60326	Source:no_capture	0.4979	0.31852	0.54473	0.6078	Source:no_capture	Source:no_capture
ARNT	FZR1	1		0.24112	0.22686	0.22359	Source:no_capture	0.19002	0.24108	0.244	0.1853	0.18413	0.25639	0.35511	0.17967	0.17715	0.17124	0.22824	0.11354	0.27107	0.18834	0.17506	0.19337	0.18652	0.17663	0.16601	0.22616	0.17803	0.21783	0.16069	Source:no_capture	0.16622	0.20868	0.2007	0.30162	0.19859	0.23026	0.23191	0.19944	0.22532	0.18695	0.29922	Source:no_capture	0.17399	0.15076	0.185	0.27934	Source:no_capture	Source:no_capture
CDK6	FZR1	1		0.17558	0.1274	0.2003	Source:no_capture	0.17747	0.19034	0.1462	0.16717	0.10483	0.15662	0.13408	Source:CN	0.14994	0.12132	0.20693	0.096133	0.23738	0.10377	0.17579	0.12648	0.12761	0.12429	0.13974	0.1722	0.13386	0.169	0.14432	Source:no_capture	0.30003	0.16822	0.15056	0.18132	0.15609	0.20894	0.21681	0.17323	0.14785	0.1502	0.21288	Source:no_capture	0.13386	0.058635	0.16492	0.183	Source:no_capture	Source:no_capture
CDKN2A	FZR1	1		0.12588	0.084002	Source:CN	Source:no_captureCN	Source:CN	0.13174	Source:CN	Source:CN	Source:CN	Source:CN	0.070546	Source:CN	0.096392	Source:CN	Source:CN	Source:CN	Source:CN	0.077183	Source:CN	Source:CN	0.098586	0.098794	0.097607	0.11483	0.078724	Source:CN	0.091162	Source:no_captureCN	0.097689	0.14966	Source:CN	0.097428	Source:CN	0.14164	0.12017	Source:CN	0.1108	Source:CN	Source:CN	Source:no_capture	0.1097	Source:CN	0.11949	0.14557	Source:no_capture	Source:no_capture
CDKN2B	FZR1	1		0.13737	0.10121	Source:CN	Source:no_captureCN	Source:CN	0.15074	0.11163	Source:CN	Source:CN	0.12691	0.088301	Source:CN	0.11025	Source:CN	Source:CN	Source:CN	Source:CN	0.075597	0.11415	Source:CN	0.11063	0.11419	0.10357	0.13346	0.1054	Source:CN	0.099793	Source:no_captureCN	0.11378	0.13069	Source:CN	0.10748	0.15254	0.15551	0.12922	Source:CN	0.1251	Source:CN	Source:CN	Source:no_capture	0.11185	Source:CN	0.14599	0.1633	Source:no_capture	Source:no_capture
EPHA2	FZR1	1		0.22659	0.16871	0.15036	Source:no_capture	0.18362	0.20719	0.17835	0.17219	0.1345	0.19648	0.1159	0.13103	0.37015	0.16586	0.25602	0.093339	0.27624	0.12228	0.17472	0.20539	0.15621	0.15562	0.146	0.18926	0.1611	0.21411	0.14425	Source:no_capture	0.16374	0.1947	0.18383	0.1811	0.18712	0.20955	0.20872	0.17773	0.22893	0.16744	0.22098	Source:no_capture	0.18193	0.076742	0.18803	0.21418	Source:no_capture	Source:no_capture
ERBB2	FZR1	1		0.21215	0.17546	0.16882	Source:no_capture	0.18508	0.22916	0.24731	0.19703	Source:CN	0.21076	0.15808	0.14535	0.16442	0.17197	0.29308	0.13435	0.24989	0.10719	0.20203	0.17527	0.18705	0.15615	0.14212	0.21105	0.18934	0.22681	0.1714	Source:no_capture	0.16221	0.20707	0.20215	0.15505	0.25851	0.23396	0.21967	0.20873	0.18136	0.18958	0.19518	Source:no_capture	0.17381	0.094838	0.17232	0.24417	Source:no_capture	Source:no_capture
FGFR4	FZR1	1		0.16999	0.13231	0.12876	Source:no_capture	0.14702	0.18336	0.14195	0.14945	0.10311	0.17544	0.11565	0.11264	0.15729	0.12986	0.20654	0.07416	0.22521	0.10056	0.15469	0.1501	0.12812	0.12945	0.13348	0.17261	0.12716	0.17615	0.15577	Source:no_capture	0.12522	0.15882	0.16168	0.1887	0.17308	0.20221	0.15533	0.19722	0.168	0.14927	0.19267	Source:no_capture	0.16058	0.065883	0.18389	0.20508	Source:no_capture	Source:no_capture
EPHA2	HGF	1	PID_ARF6_PATHWAY, PID_ECADHERIN_STABILIZATION_PATHWAY, PID_P53DOWNSTREAMPATHWAY	0.49236	0.34188	0.26505	Source:no_captureTarget:no_capture	0.36726	0.34923	0.33894	0.34219	0.72679	0.37551	0.22296	0.28604	0.5832	0.48968	0.5167	0.15605	0.34509	0.20994	0.30115	0.69888	0.28709	0.26671	0.21799	0.37465	0.35583	0.38168	0.26671	Source:no_captureTarget:no_capture	0.35793	0.49784	0.38819	0.36851	0.25191	0.29723	0.38232	0.28114	0.40096	0.36211	0.355	Source:no_captureTarget:no_capture	0.34032	0.15594	Target:CN	0.37131	Source:no_captureTarget:no_capture	Source:no_captureTarget:no_capture
CDKN2A	HIF1A	1	PID_AP1_PATHWAY, PID_HIF1APATHWAY	0.23524	0.16825	Source:CNTarget:CN	Source:no_captureCNTarget:no_capture	Source:CN	0.22847	Source:CN	Source:CN	Source:CN	Source:CN	0.15187	Source:CN	0.17382	Source:CN	Source:CN	Source:CN	Source:CN	0.12726	Source:CN	Source:CN	0.15716	0.18759	0.12494	0.18531	0.16422	Source:CN	0.15167	Source:no_captureCNTarget:no_capture	0.19633	0.26256	Source:CN	0.17448	Source:CN	0.17072	0.24653	Source:CN	0.18568	Source:CN	Source:CN	Source:no_captureTarget:no_capture	0.18713	Source:CN	0.18923	0.26231	Source:no_captureTarget:no_capture	Source:no_captureTarget:no_capture
BRAF	HRAS	1	PID_CD8TCRDOWNSTREAMPATHWAY, PID_CDC42_PATHWAY, PID_ERBB1_DOWNSTREAM_PATHWAY, PID_MAPKTRKPATHWAY, PID_MTOR_4PATHWAY, PID_PDGFRBPATHWAY, PID_TCRRASPATHWAY	0.20816	0.18192	0.13212	Source:no_captureTarget:no_capture	0.18501	0.17355	0.21651	0.22449	0.15638	0.19865	0.12919	0.19784	0.19793	0.16487	0.1591	0.084077	0.24293	0.10555	0.16434	0.21711	0.16217	0.14219	0.10973	0.16579	0.16512	0.22085	0.13441	Source:no_captureTarget:no_capture	0.24248	0.21264	0.19717	0.20583	0.15919	0.16979	0.18433	0.18181	0.17745	0.17545	0.23077	Source:no_captureTarget:no_capture	0.1649	0.079935	0.1614	0.189	Source:no_captureTarget:no_capture	Source:no_captureTarget:no_capture
BRAF	KRAS	1	PID_CD8TCRDOWNSTREAMPATHWAY, PID_ERBB1_DOWNSTREAM_PATHWAY, PID_MAPKTRKPATHWAY, PID_MTOR_4PATHWAY, PID_PDGFRBPATHWAY, PID_TCRRASPATHWAY	0.027877	0.02317	0.020835	Source:no_captureTarget:no_capture	0.031104	0.023722	0.028706	0.029477	0.021705	0.029377	0.028872	0.032332	0.020659	0.026462	0.027478	0.014655	0.037642	0.014348	0.0263	0.031753	0.015294	0.019182	0.018127	0.020317	0.024602	0.025766	0.028368	Source:no_captureTarget:no_capture	0.075182	0.025077	0.041761	0.039123	0.021091	0.024487	0.030692	0.022789	0.033239	0.025581	0.029775	Source:no_captureTarget:no_capture	0.020416	0.0094224	0.019763	0.027653	Source:no_captureTarget:no_capture	Source:no_captureTarget:no_capture
AKT1	LATS2	1	PID_AR_PATHWAY	0.62521	0.51892	0.51819	Source:no_captureTarget:no_capture	0.57589	0.62983	0.59179	0.64489	0.52634	Target:CN	0.4651	0.49266	0.65004	0.57515	0.55517	0.61319	0.63121	0.36699	0.47428	0.59281	0.46609	0.55518	Target:CN	0.59233	0.47971	0.64429	0.45432	Source:no_captureTarget:no_capture	0.52002	0.60432	0.58017	0.75587	0.62449	0.54301	0.65717	0.63478	Source:CN	0.60018	0.68973	Source:no_captureTarget:no_capture	0.56584	0.36529	0.61352	0.66917	Source:no_captureTarget:no_capture	Source:no_captureTarget:no_capture
AURKA	LATS2	1		0.33156	0.2992	0.27238	Source:no_captureTarget:no_capture	0.37822	0.32556	0.29431	0.43959	0.27419	Target:CN	0.27584	0.41278	0.30209	0.3316	0.41573	0.19584	0.36603	0.18242	0.28369	0.30261	0.2342	0.25449	Target:CN	0.31886	0.25999	0.31116	0.19763	Source:no_captureTarget:no_capture	0.27994	0.28629	0.30711	0.30919	0.32381	0.2467	0.38887	0.28024	0.33263	0.2922	0.36937	Source:no_captureTarget:no_capture	0.37153	0.17095	0.25596	0.34376	Source:no_captureTarget:no_capture	Source:no_captureTarget:no_capture
CCND2	LATS2	1		0.32504	0.26254	0.23965	Source:no_captureTarget:no_capture	0.31791	0.2926	0.28216	0.29488	0.25793	Target:CN	Source:CN	0.22114	0.2705	0.26084	0.28695	0.16809	0.28266	0.16485	0.22611	0.27974	0.2253	0.26295	Target:CN	Source:CN	0.23012	0.28645	0.2412	Source:no_captureTarget:no_capture	0.24278	0.30278	0.29088	0.27075	0.25931	0.23331	0.30831	0.23864	0.26172	0.27274	0.31874	Source:no_captureTarget:no_capture	0.24788	0.12281	Source:CN	0.30978	Source:no_captureTarget:no_capture	Source:no_captureTarget:no_capture
CDK4	LATS2	1		0.27072	0.20617	0.20355	Source:no_captureTarget:no_capture	0.21431	0.23907	0.20214	0.23571	0.23215	Target:CN	0.15851	0.18718	0.22802	0.22626	0.21966	0.15468	0.23127	0.12995	0.18805	0.24887	0.21876	0.20474	Target:CN	0.20283	0.19637	0.24314	0.16946	Source:no_captureTarget:no_capture	0.19131	0.21969	0.21978	0.21791	0.20703	0.18876	0.28621	0.20189	0.20929	0.22081	0.2498	Source:no_captureTarget:no_capture	0.19985	0.14	0.20968	0.2637	Source:no_captureTarget:no_capture	Source:no_captureTarget:no_capture
CDK6	LATS2	1	PID_AR_PATHWAY	0.27155	0.22048	0.27074	Source:no_captureTarget:no_capture	0.26921	0.27025	0.23145	0.2774	0.22492	Target:CN	0.19169	Source:CN	0.23886	0.21147	0.24924	0.16482	0.24892	0.15358	0.2256	0.22927	0.18782	0.21365	Target:CN	0.23686	0.20765	0.2653	0.19772	Source:no_captureTarget:no_capture	0.387	0.26554	0.23363	0.26289	0.20754	0.23075	0.33271	0.23694	0.21995	0.24073	0.29935	Source:no_captureTarget:no_capture	0.2018	0.10541	0.2337	0.24437	Source:no_captureTarget:no_capture	Source:no_captureTarget:no_capture
CDKN2B	LATS2	1		0.23334	0.19429	Source:CN	Source:no_captureCNTarget:no_capture	Source:CN	0.23064	0.19688	Source:CN	Source:CN	Target:CN	0.14591	Source:CN	0.19917	Source:CN	Source:CN	Source:CN	Source:CN	0.12541	0.16396	Source:CN	0.17084	0.20355	Target:CN	0.19811	0.17919	Source:CN	0.15319	Source:no_captureCNTarget:no_capture	0.20076	0.22801	Source:CN	0.18905	0.204	0.17732	0.24513	Source:CN	0.19721	Source:CN	Source:CN	Source:no_captureTarget:no_capture	0.17979	Source:CN	0.21478	0.22467	Source:no_captureTarget:no_capture	Source:no_captureTarget:no_capture
EPHA2	LATS2	1		0.32256	0.26179	0.2208	Source:no_captureTarget:no_capture	0.27536	0.2871	0.26359	0.28242	0.2546	Target:CN	0.17351	0.21442	0.45908	0.256	0.29833	0.16203	0.28778	0.17209	0.22453	0.30817	0.21642	0.24498	Target:CN	0.25391	0.23489	0.31041	0.19765	Source:no_captureTarget:no_capture	0.25071	0.29202	0.2669	0.26267	0.23857	0.23136	0.32463	0.24144	0.30104	0.25798	0.30745	Source:no_captureTarget:no_capture	0.24987	0.12352	0.25681	0.27555	Source:no_captureTarget:no_capture	Source:no_captureTarget:no_capture
ERBB2	LATS2	1		0.30812	0.26854	0.23927	Source:no_captureTarget:no_capture	0.27682	0.30907	0.33256	0.30726	Source:CN	Target:CN	0.21569	0.22875	0.25334	0.26211	0.33539	0.20304	0.26143	0.157	0.25184	0.27806	0.24726	0.24551	Target:CN	0.2757	0.26313	0.32311	0.2248	Source:no_captureTarget:no_capture	0.24918	0.30439	0.28522	0.23662	0.30997	0.25576	0.33558	0.27244	0.25346	0.28012	0.28165	Source:no_captureTarget:no_capture	0.24175	0.14161	0.24111	0.30553	Source:no_captureTarget:no_capture	Source:no_captureTarget:no_capture
FGFR4	LATS2	1		0.26596	0.22539	0.1992	Source:no_captureTarget:no_capture	0.23876	0.26327	0.2272	0.25968	0.22321	Target:CN	0.17326	0.19603	0.24622	0.22	0.24885	0.14285	0.23675	0.15037	0.20449	0.25288	0.18833	0.2188	Target:CN	0.23726	0.20095	0.27244	0.20917	Source:no_captureTarget:no_capture	0.21219	0.25614	0.24475	0.27027	0.22453	0.22402	0.27124	0.26093	0.2401	0.2398	0.27914	Source:no_captureTarget:no_capture	0.22851	0.11266	0.25267	0.26645	Source:no_captureTarget:no_capture	Source:no_captureTarget:no_capture
FZR1	LATS2	1		0.20314	0.17104	0.18192	Target:no_capture	0.17858	0.21415	0.17613	0.18604	0.1756	Target:CN	0.12021	0.14279	0.17528	0.17287	0.21126	0.11553	0.26553	0.11836	0.1717	0.17968	0.17413	0.17613	Target:CN	0.19742	0.14721	0.20319	0.14685	Target:no_capture	0.1637	0.18892	0.19812	0.17821	0.19292	0.21243	0.21364	0.18732	0.19347	0.19083	0.21329	Target:no_capture	0.16945	0.08356	0.19194	0.22186	Target:no_capture	Target:no_capture
HGF	LATS2	1		0.46891	0.3442	0.29661	Source:no_captureTarget:no_capture	0.36222	0.35619	0.33672	0.35605	0.76788	Target:CN	0.22726	0.2978	0.38833	0.4967	0.47195	0.17824	0.33438	0.20602	0.29813	0.67317	0.30501	0.28722	Target:CN	0.38282	0.34194	0.37076	0.26931	Source:no_captureTarget:no_capture	0.35788	0.49206	0.40248	0.36562	0.25771	0.3001	0.38723	0.29073	0.3655	0.3855	0.34732	Source:no_captureTarget:no_capture	0.32784	0.16276	Source:CN	0.37899	Source:no_captureTarget:no_capture	Source:no_captureTarget:no_capture
AKT1	MAP2K3	1	PID_CXCR3PATHWAY, PID_VEGFR1_2_PATHWAY	0.64822	0.53058	0.51851	Source:no_captureTarget:no_capture	0.59557	0.66346	0.61199	0.71006	0.51299	0.66115	0.48405	0.5178	0.65239	0.65621	0.55208	0.59975	0.6608	0.41259	0.48831	0.61314	0.47236	0.59589	0.38064	0.59435	0.49367	0.68436	0.48401	Source:no_captureTarget:no_capture	0.52452	0.69646	0.57917	0.75165	0.68302	0.57799	0.67091	0.64317	Source:CN	0.60845	0.7177	Source:no_captureTarget:no_capture	0.58458	0.37429	0.63457	0.74452	Source:no_captureTarget:no_capture	Source:no_captureTarget:no_capture
ARNT	MAP2K3	1		0.36009	0.3316	0.29435	Source:no_captureTarget:no_capture	0.30145	0.35462	0.34944	0.3607	0.29088	0.39794	0.43166	0.28821	0.26842	0.34245	0.26746	0.16879	0.3122	0.28374	0.2389	0.31648	0.253	0.30669	0.18915	0.29283	0.26579	0.35419	0.24378	Source:no_captureTarget:no_capture	0.25769	0.39814	0.28277	0.37896	0.30858	0.28704	0.36156	0.27154	0.30488	0.28577	0.41366	Source:no_captureTarget:no_capture	0.26067	0.20654	0.27484	0.41606	Source:no_captureTarget:no_capture	Source:no_captureTarget:no_capture
AURKA	MAP2K3	1		0.35456	0.31087	0.2727	Source:no_captureTarget:no_capture	0.39791	0.35919	0.31451	0.50476	0.26084	0.42205	0.29479	0.43793	0.30444	0.41266	0.41263	0.1824	0.39562	0.22801	0.29772	0.32294	0.24047	0.2952	0.27521	0.32087	0.27396	0.35122	0.22732	Source:no_captureTarget:no_capture	0.28444	0.37843	0.3061	0.30497	0.38234	0.28168	0.40261	0.28863	0.3401	0.30048	0.39733	Source:no_captureTarget:no_capture	0.39028	0.17996	0.27702	0.41911	Source:no_captureTarget:no_capture	Source:no_captureTarget:no_capture
CCND2	MAP2K3	1		0.34805	0.27421	0.23997	Source:no_captureTarget:no_capture	0.3376	0.32623	0.30235	0.36004	0.24458	0.38415	Source:CN	0.24628	0.27285	0.3419	0.28385	0.15465	0.31225	0.21044	0.24014	0.30006	0.23157	0.30366	0.16726	Source:CN	0.24409	0.32652	0.2709	Source:no_captureTarget:no_capture	0.24728	0.39492	0.28988	0.26652	0.31784	0.26828	0.32204	0.24702	0.26918	0.28102	0.3467	Source:no_captureTarget:no_capture	0.26662	0.13181	Source:CN	0.38513	Source:no_captureTarget:no_capture	Source:no_captureTarget:no_capture
CDK4	MAP2K3	1		0.29372	0.21783	0.20387	Source:no_captureTarget:no_capture	0.234	0.27269	0.22234	0.30087	0.2188	0.28216	0.17746	0.21233	0.23037	0.30732	0.21656	0.14123	0.26086	0.17554	0.20209	0.26919	0.22503	0.24544	0.13722	0.20484	0.21034	0.28321	0.19916	Source:no_captureTarget:no_capture	0.19581	0.31183	0.21878	0.21369	0.26556	0.22373	0.29995	0.21027	0.21675	0.22909	0.27776	Source:no_captureTarget:no_capture	0.21859	0.14901	0.23073	0.33905	Source:no_captureTarget:no_capture	Source:no_captureTarget:no_capture
CDK6	MAP2K3	1		0.29456	0.23214	0.27106	Source:no_captureTarget:no_capture	0.2889	0.30388	0.25164	0.34257	0.21158	0.29817	0.21064	Source:CN	0.24121	0.29253	0.24614	0.15138	0.27851	0.19917	0.23963	0.24959	0.19409	0.25436	0.16289	0.23887	0.22162	0.30536	0.22742	Source:no_captureTarget:no_capture	0.3915	0.35768	0.23263	0.25867	0.26607	0.26572	0.34645	0.24532	0.22742	0.24901	0.32731	Source:no_captureTarget:no_capture	0.22054	0.11441	0.25476	0.31972	Source:no_captureTarget:no_capture	Source:no_captureTarget:no_capture
CDKN2B	MAP2K3	1		0.25634	0.20595	Source:CN	Source:no_captureCNTarget:no_capture	Source:CN	0.26427	0.21708	Source:CN	Source:CN	0.26845	0.16486	Source:CN	0.20152	Source:CN	Source:CN	Source:CN	Source:CN	0.171	0.178	Source:CN	0.17711	0.24426	0.12671	0.20013	0.19316	Source:CN	0.18288	Source:no_captureCNTarget:no_capture	0.20526	0.32015	Source:CN	0.18482	0.26253	0.21229	0.25886	Source:CN	0.20467	Source:CN	Source:CN	Source:no_captureTarget:no_capture	0.19853	Source:CN	0.23583	0.30002	Source:no_captureTarget:no_capture	Source:no_captureTarget:no_capture
EPHA2	MAP2K3	1		0.34556	0.27345	0.22112	Source:no_captureTarget:no_capture	0.29505	0.32073	0.28379	0.34758	0.24125	0.33802	0.19246	0.23957	0.46143	0.33706	0.29524	0.14858	0.31737	0.21768	0.23856	0.3285	0.22269	0.28569	0.16915	0.25592	0.24886	0.35048	0.22734	Source:no_captureTarget:no_capture	0.25522	0.38416	0.2659	0.25844	0.2971	0.26633	0.33837	0.24982	0.3085	0.26626	0.33541	Source:no_captureTarget:no_capture	0.26861	0.13252	0.27787	0.3509	Source:no_captureTarget:no_capture	Source:no_captureTarget:no_capture
FGFR4	MAP2K3	1		0.28896	0.23705	0.19952	Source:no_captureTarget:no_capture	0.25845	0.2969	0.24739	0.32484	0.20986	0.31698	0.19221	0.22117	0.24856	0.30106	0.24575	0.12941	0.26633	0.19596	0.21853	0.27321	0.1946	0.25951	0.15663	0.23928	0.21492	0.31251	0.23886	Source:no_captureTarget:no_capture	0.2167	0.34828	0.24375	0.26605	0.28307	0.25899	0.28498	0.26932	0.24757	0.24808	0.3071	Source:no_captureTarget:no_capture	0.24726	0.12166	0.27373	0.3418	Source:no_captureTarget:no_capture	Source:no_captureTarget:no_capture
AKT1	MAP2K5	1	PID_ERBB1_DOWNSTREAM_PATHWAY	0.59037	0.48854	0.48908	Source:no_captureTarget:no_capture	0.55644	0.58192	0.56629	0.5957	0.45014	0.54681	0.44724	0.45666	0.619	0.52661	0.50794	0.56532	0.60984	0.3588	0.44059	0.57231	0.43571	0.51151	0.3454	0.55535	0.46331	0.59842	0.44478	Source:no_captureTarget:no_capture	0.49082	0.6003	0.53552	0.72498	0.58424	0.52113	0.61586	0.60883	Source:CN	0.55372	0.65382	Source:no_captureTarget:no_capture	0.54754	0.33994	0.61042	0.6467	Source:no_captureTarget:no_capture	Source:no_captureTarget:no_capture
CCND2	MAP2K5	1		0.2902	0.23216	0.21054	Source:no_captureTarget:no_capture	0.29846	0.24469	0.25665	0.24568	0.18173	0.26981	Source:CN	0.18514	0.23946	0.21229	0.23972	0.12022	0.26128	0.15665	0.19243	0.25923	0.19491	0.21928	0.13203	Source:CN	0.21372	0.24058	0.23167	Source:no_captureTarget:no_capture	0.21358	0.29877	0.24623	0.23986	0.21906	0.21143	0.26699	0.21268	0.22276	0.22629	0.28283	Source:no_captureTarget:no_capture	0.22958	0.097458	Source:CN	0.28732	Source:no_captureTarget:no_capture	Source:no_captureTarget:no_capture
CDK4	MAP2K5	1		0.23588	0.17579	0.17444	Source:no_captureTarget:no_capture	0.19487	0.19115	0.17664	0.18651	0.15595	0.16782	0.14065	0.15119	0.19698	0.17771	0.17243	0.1068	0.20989	0.12175	0.15437	0.22836	0.18838	0.16107	0.10198	0.16585	0.17997	0.19726	0.15993	Source:no_captureTarget:no_capture	0.16211	0.21567	0.17513	0.18702	0.16677	0.16687	0.2449	0.17594	0.17033	0.17436	0.21389	Source:no_captureTarget:no_capture	0.18155	0.11465	0.20658	0.24123	Source:no_captureTarget:no_capture	Source:no_captureTarget:no_capture
CDK6	MAP2K5	1		0.23671	0.1901	0.24163	Source:no_captureTarget:no_capture	0.24976	0.22234	0.20594	0.22821	0.14873	0.18382	0.17382	Source:CN	0.20782	0.16292	0.20201	0.11695	0.22754	0.14539	0.19192	0.20876	0.15744	0.16999	0.12765	0.19988	0.19125	0.21942	0.18819	Source:no_captureTarget:no_capture	0.3578	0.26152	0.18898	0.232	0.16729	0.20886	0.2914	0.21099	0.18099	0.19428	0.26344	Source:no_captureTarget:no_capture	0.1835	0.080059	0.2306	0.2219	Source:no_captureTarget:no_capture	Source:no_captureTarget:no_capture
CDKN2A	MAP2K5	1		0.18701	0.1467	Source:CN	Source:no_captureCNTarget:no_capture	Source:CN	0.16374	Source:CN	Source:CN	Source:CN	Source:CN	0.11029	Source:CN	0.15427	Source:CN	Source:CN	Source:CN	Source:CN	0.1188	Source:CN	Source:CN	0.12841	0.14449	0.085518	0.1425	0.13612	Source:CN	0.13502	Source:no_captureCNTarget:no_capture	0.15546	0.24296	Source:CN	0.1481	Source:CN	0.14157	0.19476	Source:CN	0.14394	Source:CN	Source:CN	Source:no_captureTarget:no_capture	0.15934	Source:CN	0.18517	0.18447	Source:no_captureTarget:no_capture	Source:no_captureTarget:no_capture
CDKN2B	MAP2K5	1		0.19849	0.16391	Source:CN	Source:no_captureCNTarget:no_capture	Source:CN	0.18273	0.17138	Source:CN	Source:CN	0.1541	0.12804	Source:CN	0.16814	Source:CN	Source:CN	Source:CN	Source:CN	0.11721	0.13028	Source:CN	0.14046	0.15988	0.091481	0.16113	0.16279	Source:CN	0.14365	Source:no_captureCNTarget:no_capture	0.17155	0.22399	Source:CN	0.15816	0.16374	0.15544	0.20381	Source:CN	0.15825	Source:CN	Source:CN	Source:no_captureTarget:no_capture	0.16149	Source:CN	0.21168	0.20221	Source:no_captureTarget:no_capture	Source:no_captureTarget:no_capture
EPHA2	MAP2K5	1		0.28772	0.23141	0.19169	Source:no_captureTarget:no_capture	0.25591	0.23919	0.23809	0.23323	0.1784	0.22368	0.15565	0.17843	0.42804	0.20745	0.2511	0.11415	0.2664	0.16389	0.19085	0.28767	0.18604	0.20131	0.13391	0.21693	0.2185	0.26453	0.18811	Source:no_captureTarget:no_capture	0.22151	0.288	0.22225	0.23177	0.19832	0.20948	0.28332	0.21549	0.26208	0.21153	0.27154	Source:no_captureTarget:no_capture	0.23157	0.098166	0.25371	0.25309	Source:no_captureTarget:no_capture	Source:no_captureTarget:no_capture
ERBB2	MAP2K5	1		0.27327	0.23816	0.21016	Source:no_captureTarget:no_capture	0.25737	0.26116	0.30706	0.25807	Source:CN	0.23796	0.19783	0.19275	0.2223	0.21357	0.28816	0.15517	0.24005	0.1488	0.21816	0.25755	0.21688	0.20184	0.13003	0.23872	0.24673	0.27723	0.21526	Source:no_captureTarget:no_capture	0.21998	0.30037	0.24057	0.20572	0.26971	0.23388	0.29427	0.24649	0.2145	0.23366	0.24574	Source:no_captureTarget:no_capture	0.22345	0.11626	0.23801	0.28307	Source:no_captureTarget:no_capture	Source:no_captureTarget:no_capture
FGFR4	MAP2K5	1		0.23111	0.19501	0.17009	Source:no_captureTarget:no_capture	0.21932	0.21536	0.20169	0.21049	0.14701	0.20264	0.15539	0.16003	0.21518	0.17146	0.20162	0.094977	0.21537	0.14217	0.17081	0.23237	0.15795	0.17514	0.12139	0.20028	0.18456	0.22657	0.19963	Source:no_captureTarget:no_capture	0.18299	0.25212	0.2001	0.23938	0.18428	0.20213	0.22993	0.23498	0.20114	0.19335	0.24323	Source:no_captureTarget:no_capture	0.21022	0.087307	0.24957	0.24398	Source:no_captureTarget:no_capture	Source:no_captureTarget:no_capture
HGF	MAP2K5	1		0.43407	0.31382	0.2675	Source:no_captureTarget:no_capture	0.34278	0.30828	0.31122	0.30686	0.69169	0.33224	0.2094	0.2618	0.35729	0.44815	0.42472	0.13036	0.313	0.19782	0.26445	0.65267	0.27462	0.24356	0.19151	0.34584	0.32554	0.32488	0.25977	Source:no_captureTarget:no_capture	0.32868	0.48804	0.35783	0.33473	0.21745	0.27822	0.34592	0.26477	0.32655	0.33905	0.31141	Source:no_captureTarget:no_capture	0.30954	0.13741	Source:CN	0.35652	Source:no_captureTarget:no_capture	Source:no_captureTarget:no_capture
LATS2	MAP2K5	1		0.26427	0.23374	0.22326	Source:no_captureTarget:no_capture	0.25088	0.24614	0.23588	0.24708	0.2195	Source:CN	0.15995	0.19019	0.23317	0.21447	0.20635	0.13634	0.25569	0.15997	0.18783	0.26196	0.20396	0.22182	Source:CN	0.22509	0.20461	0.25361	0.19071	Source:no_captureTarget:no_capture	0.22147	0.28222	0.23654	0.22889	0.20411	0.21235	0.28824	0.22508	0.22662	0.23491	0.26386	Source:no_captureTarget:no_capture	0.21908	0.10498	0.25762	0.26076	Source:no_captureTarget:no_capture	Source:no_captureTarget:no_capture
MAP2K3	MAP2K5	1	PID_MAPKTRKPATHWAY	0.28727	0.2454	0.22357	Source:no_captureTarget:no_capture	0.27057	0.27977	0.25607	0.31225	0.20615	0.29476	0.1789	0.21533	0.23551	0.29553	0.20325	0.1229	0.28528	0.20556	0.20186	0.28228	0.21023	0.26253	0.14266	0.22711	0.21857	0.29368	0.2204	Source:no_captureTarget:no_capture	0.22597	0.37436	0.23554	0.22466	0.26265	0.24732	0.30198	0.23346	0.23408	0.24319	0.29182	Source:no_captureTarget:no_capture	0.23783	0.11399	0.27868	0.33611	Source:no_captureTarget:no_capture	Source:no_captureTarget:no_capture
HGF	MAP2K6	1		0.4426	0.31998	0.25225	Source:no_captureTarget:no_capture	0.34918	0.34833	0.3355	0.32525	0.7418	0.38375	0.2609	0.29275	0.35371	0.48092	0.43155	0.1398	0.33787	0.18264	0.27179	0.66997	0.26217	0.25483	0.20043	0.36202	0.31089	0.33545	0.25526	Source:no_captureTarget:no_capture	0.33983	0.46547	0.37165	0.36355	0.28608	0.28189	0.35179	0.25916	0.341	0.38649	0.32367	Source:no_captureTarget:no_capture	0.31413	0.14988	Source:CN	0.36174	Source:no_captureTarget:no_capture	Source:no_captureTarget:no_capture
MAP2K3	MAP2K6	1	PID_ANTHRAXPATHWAY, PID_CDC42_PATHWAY, PID_CXCR3PATHWAY, PID_IL12_2PATHWAY, PID_MAPKTRKPATHWAY, PID_P38_MKK3_6PATHWAY, PID_P38ALPHABETAPATHWAY, PID_P38GAMMADELTAPATHWAY, PID_RAC1_PATHWAY, PID_RHOA_PATHWAY, PID_VEGFR1_2_PATHWAY	0.2958	0.25156	0.20833	Source:no_captureTarget:no_capture	0.27697	0.31983	0.28035	0.33064	0.25626	0.34626	0.2304	0.24628	0.23194	0.3283	0.21009	0.13233	0.31014	0.19037	0.20921	0.29959	0.19777	0.2738	0.15158	0.24329	0.20392	0.30425	0.21589	Source:no_captureTarget:no_capture	0.23712	0.35179	0.24936	0.25348	0.33127	0.25099	0.30784	0.22785	0.24853	0.29064	0.30409	Source:no_captureTarget:no_capture	0.24242	0.12646	0.32095	0.34133	Source:no_captureTarget:no_capture	Source:no_captureTarget:no_capture
MAP2K5	MAP2K6	1	PID_MAPKTRKPATHWAY	0.23795	0.20952	0.1789	Source:no_captureTarget:no_capture	0.23783	0.23829	0.23465	0.21628	0.19341	0.23192	0.19359	0.18514	0.19855	0.19869	0.16595	0.097904	0.25918	0.13659	0.16149	0.25876	0.16112	0.18943	0.11635	0.2043	0.17355	0.21831	0.17666	Source:no_captureTarget:no_capture	0.20342	0.25563	0.20571	0.22681	0.23249	0.19413	0.25279	0.19351	0.20211	0.2359	0.24022	Source:no_captureTarget:no_capture	0.20538	0.092104	0.2968	0.24352	Source:no_captureTarget:no_capture	Source:no_captureTarget:no_capture
LATS2	MAP3K5	1		0.27506	0.24021	0.22272	Source:no_captureTarget:no_capture	0.24219	0.26329	0.2347	0.26594	0.24926	Source:CN	0.20103	0.21261	0.22986	0.23278	0.2433	0.16285	0.26209	0.16012	0.20747	0.26339	0.21253	0.23142	Source:CN	0.26538	Target:CN	0.27284	0.18503	Source:no_captureTarget:no_capture	0.2492	0.26914	0.25399	0.22821	0.21613	0.22359	0.29285	0.23269	0.23768	0.2549	0.28876	Source:no_captureTarget:no_capture	0.22805	0.11819	0.24703	0.29278	Source:no_captureTarget:no_capture	Source:no_captureTarget:no_capture
AKT1	MAPK14	1	PID_ANGIOPOIETINRECEPTOR_PATHWAY, PID_BCR_5PATHWAY, PID_CD40_PATHWAY, PID_CXCR3PATHWAY, PID_ENDOTHELINPATHWAY, PID_FASPATHWAY, PID_IL4_2PATHWAY, PID_IL6_7PATHWAY, PID_LYMPHANGIOGENESIS_PATHWAY, PID_P53REGULATIONPATHWAY, PID_REG_GR_PATHWAY, PID_RETINOIC_ACID_PATHWAY, PID_TXA2PATHWAY, PID_VEGFR1_2_PATHWAY	0.65943	0.55031	0.53701	Source:no_captureTarget:no_capture	0.61154	0.65684	0.6272	0.67588	0.5262	0.64202	0.5195	0.52847	0.67569	0.59701	0.59051	0.61437	0.68436	0.38246	0.50706	0.64151	0.49071	0.57132	0.41169	0.62577	0.52066	0.68783	0.48997	Source:no_captureTarget:no_capture	0.59021	0.66225	0.62413	0.78272	0.66411	0.60346	0.6764	0.67979	Source:CN	0.65137	0.75604	Source:no_captureTarget:no_capture	0.60415	0.38062	0.65341	0.71825	Source:no_captureTarget:no_capture	Source:no_captureTarget:no_capture
CDKN2A	MDM2	1	PID_DELTANP63PATHWAY, PID_P53REGULATIONPATHWAY, PID_RB_1PATHWAY, PID_TAP63PATHWAY	0.29772	0.29009	Source:CN	Source:no_captureCNTarget:no_capture	Source:CN	0.2753	Source:CN	Source:CN	Source:CN	Source:CN	0.20305	Source:CN	0.21448	Source:CN	Source:CN	Source:CN	Source:CN	0.16286	Source:CN	Source:CN	0.18234	0.2032	0.13538	0.30274	0.18232	Source:CN	0.19134	Source:no_captureCNTarget:no_capture	0.22144	0.32483	Source:CN	0.32922	Source:CN	0.19732	0.32463	Source:CN	0.23162	Source:CN	Source:CN	Source:no_captureTarget:no_capture	0.27292	Source:CN	0.21846	Target:Frame_Shift_Del	Source:no_captureTarget:no_capture	Source:no_captureTarget:no_capture
CCND2	MET	1	PID_RB_1PATHWAY	0.3725	0.28753	0.24145	Source:no_captureTarget:no_capture	0.34612	0.31336	0.30681	0.31505	0.25477	0.34668	Source:CN	Target:CN	0.29177	0.27131	0.33325	0.15802	0.31355	0.17379	0.2449	0.31256	0.25799	0.2758	0.20322	Source:CN	0.26974	0.33239	0.27437	Source:no_captureTarget:no_capture	0.25556	0.32774	0.30669	0.28332	0.27917	0.25648	0.36155	0.26833	0.28832	0.28693	0.35892	Source:no_captureTarget:no_capture	0.26921	0.13926	Source:CN	0.35453	Source:no_captureTarget:no_capture	Source:no_captureTarget:no_capture
EPHA2	MET	1	PID_ARF6_PATHWAY, PID_ECADHERIN_STABILIZATION_PATHWAY, PID_P53DOWNSTREAMPATHWAY	0.37001	0.28678	0.2226	Source:no_captureTarget:no_capture	0.30358	0.30786	0.28825	0.30259	0.25144	0.30055	0.19121	Target:CN	0.48035	0.26647	0.34464	0.15195	0.31867	0.18103	0.24332	0.34099	0.24912	0.25783	0.20511	0.28068	0.27451	0.35635	0.23081	Source:no_captureTarget:no_capture	0.26349	0.31697	0.28271	0.27523	0.25843	0.25453	0.37787	0.27113	0.32764	0.27217	0.34763	Source:no_captureTarget:no_capture	0.27119	0.13997	0.27893	0.3203	Source:no_captureTarget:no_capture	Source:no_captureTarget:no_capture
FGFR4	MET	1	PID_FGF_PATHWAY	0.31341	0.25038	0.201	Source:no_captureTarget:no_capture	0.26698	0.28403	0.25185	0.27985	0.22005	0.27951	0.19096	Target:CN	0.26749	0.23047	0.29515	0.13277	0.26764	0.15931	0.22328	0.2857	0.22103	0.23165	0.19259	0.26404	0.24057	0.31838	0.24233	Source:no_captureTarget:no_capture	0.22497	0.28109	0.26056	0.28284	0.24439	0.24719	0.32448	0.29062	0.26671	0.25399	0.31932	Source:no_captureTarget:no_capture	0.24984	0.12911	0.27479	0.3112	Source:no_captureTarget:no_capture	Source:no_captureTarget:no_capture
MAP2K5	MET	1		0.31172	0.25872	0.22505	Source:no_captureTarget:no_capture	0.27909	0.2669	0.26053	0.26726	0.21634	0.25729	0.17765	Target:CN	0.25444	0.22494	0.25265	0.12627	0.28658	0.16891	0.20662	0.29478	0.23666	0.23467	0.17862	0.25187	0.24422	0.29955	0.22387	Source:no_captureTarget:no_capture	0.23425	0.30717	0.25236	0.24145	0.22397	0.23552	0.34148	0.25477	0.25322	0.2491	0.30404	Source:no_captureTarget:no_capture	0.24041	0.12144	0.27974	0.30551	Source:no_captureTarget:no_capture	Source:no_captureTarget:no_capture
HGF	MSH2	1	PID_P53DOWNSTREAMPATHWAY	Target:CN	0.21214	0.17043	Source:no_captureTarget:no_capture	0.22706	0.20916	0.20603	0.20791	0.62004	0.24204	0.13836	0.1847	0.25623	0.36519	0.34516	0.086128	0.19585	0.12194	0.18737	0.53194	0.18784	0.15448	0.13779	0.25178	0.23144	0.22101	0.16918	Source:no_captureTarget:no_capture	0.23255	0.34894	0.26189	0.23573	0.13552	0.18299	0.22246	0.16521	0.23272	0.24481	0.19743	Source:no_captureTarget:no_capture	0.20914	0.097591	Source:CN	Target:Frame_Shift_Del	Source:no_captureTarget:no_capture	Source:no_captureTarget:no_capture
ARNT	MYC	1		0.62049	0.56501	0.51779	Source:no_captureTarget:no_capture	0.61175	0.61002	0.53486	0.63073	0.51925	0.58516	0.75111	0.49932	0.64469	0.52012	0.57245	0.38444	0.56742	0.36568	0.42124	0.61617	0.39004	0.51872	0.40443	0.5187	0.43234	0.53088	0.42705	Source:no_captureTarget:no_capture	0.53542	0.81394	0.63951	0.57549	0.52187	0.74771	0.65584	0.49019	0.57943	0.49581	0.63994	Source:no_captureTarget:no_capture	0.51177	0.36154	0.66869	0.6447	Source:no_captureTarget:no_capture	Source:no_captureTarget:no_capture
AURKA	MYC	1		0.61496	0.54428	0.49614	Source:no_captureTarget:no_capture	0.70821	0.61459	0.49993	0.7748	0.48921	0.60927	0.61424	0.64904	0.68071	0.59033	0.71762	0.39804	0.65084	0.30995	0.48006	0.62263	0.37751	0.50723	0.49049	0.54675	0.44051	0.52791	0.41058	Source:no_captureTarget:no_capture	0.56217	0.79423	0.66285	0.5015	0.59564	0.74235	0.6969	0.50728	0.61464	0.51052	0.62362	Source:no_captureTarget:no_capture	0.64138	0.33496	0.67086	0.64775	Source:no_captureTarget:no_capture	Source:no_captureTarget:no_capture
CCNE1	MYC	1	PID_E2F_PATHWAY, PID_FOXM1PATHWAY	0.52861	0.45302	0.43063	Source:no_captureTarget:no_capture	0.56263	0.54138	0.42984	0.56771	0.45145	0.48011	0.48114	0.4141	0.596	0.47021	0.50486	0.34628	0.50617	0.26569	0.38074	0.54558	0.32585	0.45495	0.36653	0.44565	0.38895	0.45519	0.3812	Source:no_captureTarget:no_capture	0.47856	0.76396	0.58066	0.39373	0.47084	0.73247	0.56843	0.42923	0.50973	0.45038	0.49685	Source:no_captureTarget:no_capture	0.84304	0.27828	0.71649	0.5386	Source:no_captureTarget:no_capture	Source:no_captureTarget:no_capture
CDK6	MYC	1	PID_CMYB_PATHWAY, PID_IL2_STAT5PATHWAY, PID_P73PATHWAY	0.55495	0.46555	0.4945	Source:no_captureTarget:no_capture	0.59919	0.55928	0.43707	0.61261	0.43995	0.48539	0.53008	Source:CN	0.61748	0.4702	0.55113	0.36703	0.53373	0.28112	0.42197	0.54928	0.33112	0.46639	0.37817	0.46475	0.38817	0.48205	0.41068	Source:no_captureTarget:no_capture	0.66923	0.77348	0.58938	0.4552	0.47937	0.72639	0.64074	0.46398	0.50196	0.45905	0.5536	Source:no_captureTarget:no_capture	0.47165	0.26941	0.6486	0.54835	Source:no_captureTarget:no_capture	Source:no_captureTarget:no_capture
CDKN2A	MYC	1	PID_AP1_PATHWAY, PID_BETACATENIN_NUC_PATHWAY, PID_CMYB_PATHWAY, PID_E2F_PATHWAY, PID_FOXM1PATHWAY, PID_MYC_PATHWAY	0.50525	0.42216	Source:CN	Source:no_captureCNTarget:no_capture	Source:CN	0.50068	Source:CN	Source:CN	Source:CN	Source:CN	0.46655	Source:CN	0.56393	Source:CN	Source:CN	Source:CN	Source:CN	0.25453	Source:CN	Source:CN	0.3021	0.44089	0.33603	0.40737	0.33303	Source:CN	0.35752	Source:no_captureCNTarget:no_capture	0.46689	0.75492	Source:CN	0.3713	Source:CN	0.65909	0.5441	Source:CN	0.46491	Source:CN	Source:CN	Source:no_captureTarget:no_capture	0.44749	Source:CN	0.60317	0.51092	Source:no_captureTarget:no_capture	Source:no_captureTarget:no_capture
FGFR4	MYC	1		0.54935	0.47046	0.42295	Source:no_captureTarget:no_capture	0.56875	0.5523	0.43282	0.59488	0.43823	0.5042	0.51165	0.43229	0.62483	0.47874	0.55074	0.34505	0.52156	0.2779	0.40086	0.57289	0.33164	0.47155	0.37191	0.46516	0.38147	0.4892	0.42212	Source:no_captureTarget:no_capture	0.49442	0.76408	0.6005	0.46258	0.49636	0.71966	0.57926	0.48797	0.52211	0.45813	0.53339	Source:no_captureTarget:no_capture	0.49837	0.27666	0.66758	0.57044	Source:no_captureTarget:no_capture	Source:no_captureTarget:no_capture
FZR1	MYC	1		0.48654	0.41611	0.40567	Target:no_capture	0.50857	0.50318	0.38175	0.52125	0.39062	0.45478	0.4586	0.37905	0.5539	0.43161	0.51316	0.31773	0.55034	0.24589	0.36807	0.49969	0.31743	0.42887	0.37003	0.42531	0.32773	0.41995	0.3598	Target:no_capture	0.44593	0.69686	0.55387	0.37052	0.46475	0.70807	0.52167	0.41436	0.47548	0.40915	0.46754	Target:no_capture	0.4393	0.24756	0.60684	0.52585	Target:no_capture	Target:no_capture
HGF	MYC	1		0.75231	0.58928	0.52036	Source:no_captureTarget:no_capture	0.69221	0.64522	0.54234	0.69125	0.9829	0.63381	0.56566	0.53405	0.76694	0.75543	0.77384	0.38044	0.61919	0.33355	0.4945	0.99318	0.44831	0.53996	0.44202	0.61071	0.52246	0.58752	0.48226	Source:no_captureTarget:no_capture	0.64011	1	0.75823	0.55793	0.52954	0.79575	0.69526	0.51776	0.64751	0.60382	0.60156	Source:no_captureTarget:no_capture	0.59769	0.32676	Source:CN	0.68298	Source:no_captureTarget:no_capture	Source:no_captureTarget:no_capture
HIF1A	MYC	1	PID_AP1_PATHWAY	0.5959	0.50036	Source:CN	Source:no_captureTarget:no_capture	0.61991	0.59991	0.48516	0.62214	0.4901	0.56112	0.53992	0.47494	0.63132	0.49965	0.55095	0.38516	0.57355	0.29597	0.41893	0.60887	0.37601	0.51767	0.39736	0.49579	0.41323	0.52246	0.42031	Source:no_captureTarget:no_capture	0.54457	0.80976	0.63733	0.44757	0.53857	0.73714	0.64803	0.48998	0.55036	0.49406	0.57987	Source:no_captureTarget:no_capture	0.51672	0.29804	0.67659	0.64259	Source:no_captureTarget:no_capture	Source:no_captureTarget:no_capture
LATS2	MYC	1		0.58251	0.50919	0.47612	Source:no_captureTarget:no_capture	0.60031	0.58309	0.467	0.63148	0.51072	Source:CN	0.51621	0.46244	0.64282	0.52175	0.55547	0.38642	0.56188	0.2957	0.41788	0.60248	0.37764	0.51823	Source:CN	0.48996	0.40152	0.51624	0.4132	Source:no_captureTarget:no_capture	0.5329	0.79418	0.63694	0.45209	0.5162	0.72987	0.63758	0.47807	0.54758	0.49969	0.55402	Source:no_captureTarget:no_capture	0.50723	0.29434	0.67562	0.58721	Source:no_captureTarget:no_capture	Source:no_captureTarget:no_capture
MAP2K3	MYC	1		0.60551	0.52085	0.47644	Source:no_captureTarget:no_capture	0.62	0.61672	0.48719	0.69664	0.49737	0.59633	0.53516	0.48758	0.64517	0.60281	0.55237	0.37298	0.59147	0.34129	0.43191	0.6228	0.38391	0.55894	0.39318	0.49198	0.41549	0.55631	0.44289	Source:no_captureTarget:no_capture	0.5374	0.88632	0.63594	0.44786	0.57473	0.76485	0.65131	0.48645	0.55505	0.50797	0.58198	Source:no_captureTarget:no_capture	0.52598	0.30334	0.69668	0.66257	Source:no_captureTarget:no_capture	Source:no_captureTarget:no_capture
MAP2K5	MYC	1		0.54767	0.47881	0.44701	Source:no_captureTarget:no_capture	0.58086	0.53518	0.44149	0.58229	0.43452	0.48198	0.49834	0.42644	0.61178	0.4732	0.50824	0.33855	0.5405	0.2875	0.3842	0.58197	0.34726	0.47456	0.35795	0.45298	0.38513	0.47037	0.40366	Source:no_captureTarget:no_capture	0.5037	0.79016	0.59229	0.42119	0.47594	0.70799	0.59626	0.45212	0.50862	0.45324	0.51811	Source:no_captureTarget:no_capture	0.48893	0.26899	0.67252	0.56475	Source:no_captureTarget:no_capture	Source:no_captureTarget:no_capture
AKT1	NF2	1	PID_ERBB2ERBB3PATHWAY	0.64062	0.49235	0.49668	Source:no_captureTarget:no_capture	0.59003	0.60947	0.58382	0.61454	0.47672	0.56729	0.47247	0.49353	0.63282	0.5376	0.53121	0.58546	0.61525	0.35058	0.45547	0.58332	Target:CN	0.52253	Target:CN	0.57777	0.48295	0.62416	0.44422	Source:no_captureTarget:no_capture	0.49225	0.60945	0.58693	0.72748	0.62867	0.54731	0.6294	0.64633	Source:CN	0.56985	0.68589	Source:no_captureTarget:no_capture	0.55209	0.3672	0.59025	0.65884	Source:no_captureTarget:no_capture	Source:no_captureTarget:no_capture
ARNT	NF2	1		0.3525	0.29337	0.27252	Source:no_captureTarget:no_capture	0.2959	0.30063	0.32127	0.26518	0.25461	0.30407	0.42008	0.26393	0.24885	0.22383	0.2466	0.1545	0.26664	0.22174	0.20607	0.28666	Target:CN	0.23334	Target:CN	0.27625	0.25507	0.29398	0.204	Source:no_captureTarget:no_capture	0.22542	0.31112	0.29053	0.3548	0.25423	0.25637	0.32005	0.2747	0.29106	0.24716	0.38185	Source:no_captureTarget:no_capture	0.22817	0.19945	0.23052	0.33039	Source:no_captureTarget:no_capture	Source:no_captureTarget:no_capture
AURKA	NF2	1		0.34697	0.27264	0.25087	Source:no_captureTarget:no_capture	0.39236	0.3052	0.28634	0.40924	0.22457	0.32818	0.28321	0.41365	0.28487	0.29404	0.39177	0.1681	0.35006	0.166	0.26489	0.29312	Target:CN	0.22184	Target:CN	0.30429	0.26324	0.29102	0.18753	Source:no_captureTarget:no_capture	0.25217	0.29142	0.31387	0.2808	0.32799	0.251	0.3611	0.29179	0.32628	0.26187	0.36553	Source:no_captureTarget:no_capture	0.35778	0.17286	0.23269	0.33344	Source:no_captureTarget:no_capture	Source:no_captureTarget:no_capture
CCND2	NF2	1		0.34045	0.23598	0.21814	Source:no_captureTarget:no_capture	0.33205	0.27225	0.27418	0.26452	0.20831	0.29029	Source:CN	0.222	0.25328	0.22328	0.26299	0.14036	0.2667	0.14843	0.2073	0.27025	Target:CN	0.23031	Target:CN	Source:CN	0.23336	0.26632	0.23111	Source:no_captureTarget:no_capture	0.21501	0.30791	0.29764	0.24236	0.26349	0.23761	0.28054	0.25018	0.25536	0.24242	0.31489	Source:no_captureTarget:no_capture	0.23413	0.12472	Source:CN	0.29946	Source:no_captureTarget:no_capture	Source:no_captureTarget:no_capture
CCNE1	NF2	1		0.26062	0.18138	0.18536	Source:no_captureTarget:no_capture	0.24678	0.23199	0.21625	0.20215	0.18681	0.19903	0.15012	0.17871	0.20016	0.17392	0.17901	0.11634	0.20539	0.12174	0.16556	0.21607	Target:CN	0.16956	Target:CN	0.20319	0.21168	0.2183	0.15815	Source:no_captureTarget:no_capture	0.16856	0.26115	0.23167	0.17304	0.2032	0.24113	0.23263	0.21374	0.22136	0.20173	0.23876	Source:no_captureTarget:no_capture	0.55944	0.11618	0.27832	0.22429	Source:no_captureTarget:no_capture	Source:no_captureTarget:no_capture
CDK4	NF2	1		0.28613	0.1796	0.18204	Source:no_captureTarget:no_capture	0.22846	0.21871	0.19417	0.20535	0.18253	0.1883	0.16588	0.18805	0.2108	0.1887	0.1957	0.12694	0.2153	0.11354	0.16925	0.23937	Target:CN	0.17209	Target:CN	0.18826	0.19961	0.223	0.15937	Source:no_captureTarget:no_capture	0.16354	0.22482	0.22655	0.18952	0.21121	0.19306	0.25845	0.21344	0.20293	0.19049	0.24595	Source:no_captureTarget:no_capture	0.18609	0.14191	0.18641	0.25337	Source:no_captureTarget:no_capture	Source:no_captureTarget:no_capture
CDK6	NF2	1		0.28696	0.19391	0.24923	Source:no_captureTarget:no_capture	0.28335	0.24989	0.22347	0.24705	0.17531	0.2043	0.19906	Source:CN	0.22164	0.17391	0.22528	0.13709	0.23295	0.13717	0.20679	0.21977	Target:CN	0.18101	Target:CN	0.22229	0.21089	0.24516	0.18763	Source:no_captureTarget:no_capture	0.35923	0.27067	0.2404	0.2345	0.21172	0.23505	0.30495	0.24849	0.21359	0.2104	0.29551	Source:no_captureTarget:no_capture	0.18805	0.10732	0.21044	0.23404	Source:no_captureTarget:no_capture	Source:no_captureTarget:no_capture
CDKN2B	NF2	1		0.24874	0.16772	Source:CN	Source:no_captureCNTarget:no_capture	Source:CN	0.21029	0.18891	Source:CN	Source:CN	0.17459	0.15328	Source:CN	0.18195	Source:CN	Source:CN	Source:CN	Source:CN	0.10899	0.14516	Source:CN	Target:CN	0.1709	Target:CN	0.18354	0.18243	Source:CN	0.1431	Source:no_captureCNTarget:no_capture	0.17298	0.23313	Source:CN	0.16065	0.20818	0.18162	0.21736	Source:CN	0.19085	Source:CN	Source:CN	Source:no_captureTarget:no_capture	0.16604	Source:CN	0.19151	0.21435	Source:no_captureTarget:no_capture	Source:no_captureTarget:no_capture
CDKN2C	NF2	1		0.19205	0.13132	0.12559	Source:no_captureCNTarget:no_capture	0.17099	0.1489	0.15389	0.14395	0.11944	0.13579	0.10833	0.1309	0.13623	0.11449	0.12405	0.07587	0.14705	0.081017	0.10987	0.1571	Target:CN	0.11903	Target:CN	0.13402	0.13253	0.15468	0.10704	Source:no_captureTarget:no_capture	0.11968	0.17485	0.16849	0.11999	0.1462	0.14116	0.16	0.15835	0.14348	0.13167	0.17696	Source:no_captureTarget:no_capture	0.12544	0.077523	0.12435	0.15865	Source:no_captureTarget:no_capture	Source:no_captureTarget:no_capture
EGFR	NF2	1		0.48686	0.44613	0.29067	Source:no_captureTarget:no_capture	0.4579	0.66936	0.35324	0.50127	0.33567	0.45167	0.30165	0.3707	0.4183	0.38407	0.38102	0.18987	0.52778	0.26067	0.34477	0.53707	Target:CN	0.35787	Target:CN	0.38745	0.33164	0.44156	0.30145	Source:no_captureTarget:no_capture	0.28416	0.40107	0.42098	0.40689	0.41371	0.43446	0.4355	0.50478	0.43938	0.34172	0.46085	Source:no_captureTarget:no_capture	0.47302	0.1914	0.2986	0.45102	Source:no_captureTarget:no_capture	Source:no_captureTarget:no_capture
EPHA2	NF2	1		0.33797	0.23523	0.19929	Source:no_captureTarget:no_capture	0.2895	0.26674	0.25562	0.25206	0.20498	0.24416	0.18088	0.21529	0.44186	0.21844	0.27437	0.13429	0.27181	0.15567	0.20572	0.29868	Target:CN	0.21234	Target:CN	0.23934	0.23813	0.29027	0.18755	Source:no_captureTarget:no_capture	0.22294	0.29715	0.27366	0.23427	0.24275	0.23566	0.29686	0.25299	0.29468	0.22765	0.30361	Source:no_captureTarget:no_capture	0.23612	0.12543	0.23355	0.26523	Source:no_captureTarget:no_capture	Source:no_captureTarget:no_capture
FGFR4	NF2	1		0.28136	0.19882	0.17769	Source:no_captureTarget:no_capture	0.25291	0.24291	0.21922	0.22932	0.17359	0.22312	0.18063	0.1969	0.22899	0.18245	0.22489	0.11511	0.22078	0.13395	0.18569	0.24339	Target:CN	0.18616	Target:CN	0.2227	0.2042	0.25231	0.19907	Source:no_captureTarget:no_capture	0.18442	0.26127	0.25151	0.24188	0.22872	0.22832	0.24347	0.27248	0.23374	0.20948	0.2753	Source:no_captureTarget:no_capture	0.21476	0.11457	0.22941	0.25612	Source:no_captureTarget:no_capture	Source:no_captureTarget:no_capture
LATS2	NF2	1		0.31452	0.23755	0.23085	Source:no_captureTarget:no_capture	0.28447	0.2737	0.2534	0.26592	0.24608	Source:CN	0.18518	0.22705	0.24698	0.22546	0.22962	0.15648	0.2611	0.15175	0.20271	0.27297	Target:CN	0.23285	Source:CNTarget:CN	0.24751	0.22424	0.27935	0.19015	Source:no_captureTarget:no_capture	0.2229	0.29137	0.28796	0.23139	0.24855	0.23853	0.30178	0.26258	0.25922	0.25104	0.29592	Source:no_captureTarget:no_capture	0.22363	0.13224	0.23746	0.2729	Source:no_captureTarget:no_capture	Source:no_captureTarget:no_capture
MAP2K3	NF2	1		0.33752	0.24922	0.23117	Source:no_captureTarget:no_capture	0.30415	0.30733	0.2736	0.33109	0.23273	0.31524	0.20413	0.25219	0.24933	0.30652	0.22652	0.14304	0.29069	0.19734	0.21674	0.2933	Target:CN	0.27355	Target:CN	0.24952	0.23821	0.31942	0.21984	Source:no_captureTarget:no_capture	0.2274	0.3835	0.28696	0.22716	0.30708	0.2735	0.31552	0.27096	0.26668	0.25932	0.32389	Source:no_captureTarget:no_capture	0.24237	0.14125	0.25851	0.34825	Source:no_captureTarget:no_capture	Source:no_captureTarget:no_capture
MAP2K5	NF2	1		0.27968	0.20717	0.20174	Source:no_captureTarget:no_capture	0.26502	0.22579	0.2279	0.21673	0.16988	0.2009	0.16732	0.19105	0.21594	0.17691	0.18239	0.10861	0.23972	0.14355	0.16903	0.25247	Target:CN	0.18918	Target:CN	0.21053	0.20785	0.23348	0.18061	Source:no_captureTarget:no_capture	0.1937	0.28735	0.24331	0.20049	0.2083	0.21665	0.26047	0.23663	0.22026	0.20459	0.26002	Source:no_captureTarget:no_capture	0.20533	0.10689	0.23436	0.25043	Source:no_captureTarget:no_capture	Source:no_captureTarget:no_capture
MYC	NF2	1		0.59792	0.48263	0.4546	Source:no_captureTarget:no_capture	0.61445	0.56273	0.45902	0.60112	0.4611	0.50246	0.52358	0.46331	0.6256	0.48419	0.53151	0.35869	0.54591	0.27928	0.39907	0.59299	Target:CN	0.48559	Target:CN	0.4754	0.40476	0.49611	0.40311	Source:no_captureTarget:no_capture	0.50513	0.79931	0.64371	0.42369	0.52038	0.73417	0.60981	0.48962	0.54123	0.46936	0.55017	Source:no_captureTarget:no_capture	0.49348	0.29625	0.65236	0.57689	Source:no_captureTarget:no_capture	Source:no_captureTarget:no_capture
AKT1	PDGFRA	1		0.57486	0.47201	0.46812	Source:no_captureTarget:no_capture	0.55339	0.58986	0.5544	0.59143	Target:CN	0.5515	0.44904	0.45639	0.60235	0.52501	0.51461	0.57287	0.5946	0.34416	0.45042	0.55081	0.42145	0.5034	0.34706	0.5514	0.44893	0.60103	0.43382	Source:no_captureTarget:no_capture	0.497	0.56401	0.53482	0.70796	0.58851	0.50476	0.59944	0.5978	Source:CN	0.55305	0.67147	Source:no_captureTarget:no_capture	0.53829	0.34773	0.58001	0.62926	Source:no_captureTarget:no_capture	Source:no_captureTarget:no_capture
CDK4	PDGFRA	1	PID_ATF2_PATHWAY	0.22037	0.15926	0.15348	Source:no_captureTarget:no_capture	0.19182	0.1991	0.16475	0.18224	Target:CN	0.17251	0.14245	0.15091	0.18034	0.17612	0.1791	0.11435	0.19466	0.10711	0.1642	0.20686	0.17412	0.15296	0.10364	0.16189	0.16559	0.19987	0.14897	Source:no_captureTarget:no_capture	0.16829	0.17938	0.17444	0.17	0.17105	0.1505	0.22849	0.1649	0.16676	0.17369	0.23154	Source:no_captureTarget:no_capture	0.1723	0.12244	0.17617	0.22379	Source:no_captureTarget:no_capture	Source:no_captureTarget:no_capture
CDKN2B	PDGFRA	1		0.18299	0.14737	Source:CN	Source:no_captureCNTarget:no_capture	Source:CN	0.19068	0.15949	Source:CN	Source:CNTarget:CN	0.1588	0.12984	Source:CN	0.15149	Source:CN	Source:CN	Source:CN	Source:CN	0.10257	0.14011	Source:CN	0.1262	0.15177	0.093133	0.15717	0.14841	Source:CN	0.1327	Source:no_captureCNTarget:no_capture	0.17774	0.18769	Source:CN	0.14113	0.16802	0.13906	0.1874	Source:CN	0.15468	Source:CN	Source:CN	Source:no_captureTarget:no_capture	0.15225	Source:CN	0.18127	0.18477	Source:no_captureTarget:no_capture	Source:no_captureTarget:no_capture
EPHA2	PDGFRA	1		0.27221	0.21488	0.17073	Source:no_captureTarget:no_capture	0.25287	0.24713	0.2262	0.22895	Target:CN	0.22837	0.15745	0.17815	0.41139	0.20586	0.25777	0.12171	0.25117	0.14925	0.20067	0.26617	0.17178	0.1932	0.13557	0.21297	0.20411	0.26715	0.17715	Source:no_captureTarget:no_capture	0.2277	0.2517	0.22155	0.21475	0.20259	0.1931	0.26691	0.20446	0.2585	0.21086	0.28919	Source:no_captureTarget:no_capture	0.22232	0.10596	0.2233	0.23565	Source:no_captureTarget:no_capture	Source:no_captureTarget:no_capture
FGFR4	PDGFRA	1		0.21561	0.17848	0.14913	Source:no_captureTarget:no_capture	0.21627	0.2233	0.1898	0.20621	Target:CN	0.20733	0.1572	0.15976	0.19853	0.16986	0.20828	0.10253	0.20013	0.12753	0.18064	0.21087	0.14369	0.16703	0.12305	0.19633	0.17017	0.22918	0.18867	Source:no_captureTarget:no_capture	0.18918	0.21582	0.1994	0.22236	0.18856	0.18576	0.21351	0.22395	0.19757	0.19268	0.26088	Source:no_captureTarget:no_capture	0.20097	0.095098	0.21917	0.22654	Source:no_captureTarget:no_capture	Source:no_captureTarget:no_capture
LATS2	PDGFRA	1		0.24876	0.21721	0.2023	Source:no_captureTarget:no_capture	0.24783	0.25409	0.22399	0.24281	Target:CN	Source:CN	0.16175	0.18991	0.21652	0.21288	0.21301	0.14389	0.24045	0.14533	0.19765	0.24046	0.18969	0.21371	Source:CN	0.22114	0.19022	0.25622	0.17975	Source:no_captureTarget:no_capture	0.22765	0.24592	0.23585	0.21187	0.20839	0.19598	0.27182	0.21405	0.22304	0.23424	0.28151	Source:no_captureTarget:no_capture	0.20984	0.11277	0.22721	0.24332	Source:no_captureTarget:no_capture	Source:no_captureTarget:no_capture
MAP2K3	PDGFRA	1		0.27177	0.22887	0.20261	Source:no_captureTarget:no_capture	0.26752	0.28772	0.24418	0.30798	Target:CN	0.29945	0.1807	0.21506	0.21887	0.29394	0.20992	0.13045	0.27004	0.19092	0.21169	0.26078	0.19597	0.25442	0.14431	0.22315	0.20419	0.29629	0.20944	Source:no_captureTarget:no_capture	0.23215	0.33806	0.23485	0.20764	0.26692	0.23095	0.28556	0.22243	0.23051	0.24252	0.30947	Source:no_captureTarget:no_capture	0.22858	0.12178	0.24827	0.31867	Source:no_captureTarget:no_capture	Source:no_captureTarget:no_capture
MAP2K5	PDGFRA	1		0.21392	0.18682	0.17319	Source:no_captureTarget:no_capture	0.22838	0.20618	0.19848	0.19362	Target:CN	0.18511	0.14389	0.15392	0.18548	0.16433	0.16578	0.096022	0.21907	0.13713	0.16397	0.21995	0.15931	0.17005	0.10908	0.18416	0.17382	0.21035	0.17021	Source:no_captureTarget:no_capture	0.19845	0.2419	0.19119	0.18097	0.16814	0.17409	0.23051	0.18809	0.18409	0.18779	0.2456	Source:no_captureTarget:no_capture	0.19154	0.087423	0.22411	0.22085	Source:no_captureTarget:no_capture	Source:no_captureTarget:no_capture
MYC	PDGFRA	1		0.53216	0.46228	0.42605	Source:no_captureTarget:no_capture	0.57781	0.54312	0.4296	0.57801	Target:CN	0.48667	0.50015	0.42617	0.59513	0.47161	0.5149	0.3461	0.52527	0.27286	0.39402	0.56047	0.333	0.46645	0.3596	0.44903	0.37074	0.47298	0.39271	Source:no_captureTarget:no_capture	0.50988	0.75386	0.59159	0.40417	0.48022	0.69162	0.57985	0.44108	0.50505	0.45256	0.53575	Source:no_captureTarget:no_capture	0.47969	0.27678	0.64211	0.54731	Source:no_captureTarget:no_capture	Source:no_captureTarget:no_capture
NF2	PDGFRA	1		0.26417	0.19064	0.18078	Source:no_captureTarget:no_capture	0.26197	0.23373	0.21601	0.21246	Target:CN	0.20559	0.16912	0.19078	0.1993	0.17532	0.18905	0.11616	0.22449	0.12892	0.17885	0.23097	Source:CN	0.18107	Source:CN	0.20657	0.19346	0.23609	0.16966	Source:no_captureTarget:no_capture	0.19988	0.25105	0.24261	0.18347	0.21257	0.20028	0.24406	0.22559	0.21669	0.20392	0.27766	Source:no_captureTarget:no_capture	0.19609	0.11468	0.20395	0.23299	Source:no_captureTarget:no_capture	Source:no_captureTarget:no_capture
CDK4	RAF1	1	PID_RB_1PATHWAY	0.4364	0.32851	0.2237	Source:no_captureTarget:no_capture	0.27889	0.33012	0.22539	0.32819	0.28502	0.39033	0.26812	0.33022	0.3266	0.32818	0.28378	0.19582	0.40089	0.15378	0.2963	0.33314	0.30099	0.24356	0.35985	Target:CN	0.28277	0.39332	0.28971	Source:no_captureTarget:no_capture	0.35719	0.26467	0.28159	0.31778	0.26712	0.46039	0.39955	0.38286	0.31889	0.29999	0.50318	Source:no_captureTarget:no_capture	0.27213	0.21067	0.21389	0.40344	Source:no_captureTarget:no_capture	Source:no_captureTarget:no_capture
CDK6	RAF1	1	PID_RB_1PATHWAY	0.43723	0.34282	0.29089	Source:no_captureTarget:no_capture	0.33378	0.3613	0.2547	0.36989	0.2778	0.40633	0.30129	Source:CN	0.33744	0.31339	0.31336	0.20597	0.41854	0.17741	0.33384	0.31354	0.27005	0.25247	0.38552	Target:CN	0.29405	0.41548	0.31797	Source:no_captureTarget:no_capture	0.55288	0.31052	0.29544	0.36276	0.26763	0.50238	0.44605	0.41791	0.32956	0.3199	0.55273	Source:no_captureTarget:no_capture	0.27408	0.17608	0.23791	0.38411	Source:no_captureTarget:no_capture	Source:no_captureTarget:no_capture
CDKN2B	RAF1	1		0.39902	0.31663	Source:CN	Source:no_captureCNTarget:no_capture	Source:CN	0.3217	0.22013	Source:CN	Source:CN	0.37661	0.25551	Source:CN	0.29775	Source:CN	Source:CN	Source:CN	Source:CN	0.14923	0.27221	Source:CN	0.25307	0.24237	0.34935	Target:CN	0.26559	Source:CN	0.27344	Source:no_captureCNTarget:no_capture	0.36664	0.27299	Source:CN	0.28891	0.26409	0.44895	0.35846	Source:CN	0.30681	Source:CN	Source:CN	Source:no_captureTarget:no_capture	0.25208	Source:CN	0.21899	0.36441	Source:no_captureTarget:no_capture	Source:no_captureTarget:no_capture
FGFR4	RAF1	1		0.43164	0.34773	0.21935	Source:no_captureTarget:no_capture	0.30334	0.35432	0.25045	0.35216	0.27608	0.42514	0.28286	0.33907	0.34479	0.32193	0.31297	0.184	0.40636	0.17419	0.31274	0.33715	0.27056	0.25763	0.37926	Target:CN	0.28736	0.42262	0.32941	Source:no_captureTarget:no_capture	0.37808	0.30112	0.30655	0.37014	0.28463	0.49565	0.38457	0.4419	0.34971	0.31898	0.53252	Source:no_captureTarget:no_capture	0.3008	0.18333	0.25688	0.40619	Source:no_captureTarget:no_capture	Source:no_captureTarget:no_capture
KRAS	RAF1	1	PID_CD8TCRDOWNSTREAMPATHWAY, PID_CXCR3PATHWAY, PID_ERBB1_DOWNSTREAM_PATHWAY, PID_ERBB1_INTERNALIZATION_PATHWAY, PID_ERBB2ERBB3PATHWAY, PID_GMCSF_PATHWAY, PID_IL2_1PATHWAY, PID_MAPKTRKPATHWAY, PID_MTOR_4PATHWAY, PID_PDGFRBPATHWAY, PID_SHP2_PATHWAY, PID_TCRRASPATHWAY	0.32051	0.25906	0.15045	Source:no_captureTarget:no_capture	0.20439	0.24355	0.15948	0.24757	0.20478	0.31759	0.2115	0.26169	0.23473	0.24243	0.19727	0.13825	0.31439	0.11105	0.22277	0.23033	0.20352	0.1756	0.31756	Target:CN	0.20333	0.3056	0.23396	Source:no_captureTarget:no_capture	0.29718	0.19359	0.20748	0.23567	0.18776	0.39436	0.2843	0.31174	0.25029	0.22468	0.4094	Source:no_captureTarget:no_capture	0.19553	0.13885	0.14066	0.28742	Source:no_captureTarget:no_capture	Source:no_captureTarget:no_capture
MAP2K3	RAF1	1	PID_CDC42_PATHWAY, PID_CXCR3PATHWAY, PID_MAPKTRKPATHWAY, PID_VEGFR1_2_PATHWAY	0.48779	0.39812	0.27283	Source:no_captureTarget:no_capture	0.35459	0.41873	0.30483	0.45393	0.33522	0.51727	0.30637	0.39436	0.36513	0.446	0.3146	0.21192	0.47627	0.23758	0.34379	0.38706	0.32284	0.34502	0.40053	Target:CN	0.32137	0.48974	0.35018	Source:no_captureTarget:no_capture	0.42105	0.42336	0.342	0.35542	0.36299	0.54084	0.45662	0.44039	0.38265	0.36882	0.58112	Source:no_captureTarget:no_capture	0.32841	0.21	0.28598	0.49832	Source:no_captureTarget:no_capture	Source:no_captureTarget:no_capture
MAP2K5	RAF1	1	PID_ERBB1_DOWNSTREAM_PATHWAY, PID_MAPKTRKPATHWAY	0.42995	0.35608	0.2434	Source:no_captureTarget:no_capture	0.31545	0.33719	0.25913	0.33957	0.27237	0.40292	0.26955	0.33322	0.33174	0.3164	0.27046	0.17749	0.4253	0.18379	0.29607	0.34623	0.28618	0.26064	0.36529	Target:CN	0.29101	0.40379	0.31095	Source:no_captureTarget:no_capture	0.38735	0.3272	0.29835	0.32875	0.26421	0.48398	0.40157	0.40605	0.33622	0.31409	0.51724	Source:no_captureTarget:no_capture	0.29137	0.17565	0.26183	0.4005	Source:no_captureTarget:no_capture	Source:no_captureTarget:no_capture
NF2	RAF1	1	PID_ERBB2ERBB3PATHWAY	0.4802	0.35989	0.251	Source:no_captureTarget:no_capture	0.34904	0.36475	0.27665	0.35841	0.29895	0.4234	0.29479	0.37009	0.34556	0.32739	0.29373	0.19763	0.43072	0.17558	0.31095	0.35724	Source:CN	0.27167	Source:CN	Target:CN	0.31065	0.42953	0.3104	Source:no_captureTarget:no_capture	0.38878	0.33635	0.34976	0.33125	0.30864	0.51017	0.41512	0.44355	0.36882	0.33021	0.54931	Source:no_captureTarget:no_capture	0.29592	0.20291	0.24166	0.41264	Source:no_captureTarget:no_capture	Source:no_captureTarget:no_capture
PDGFRA	RAF1	1		0.41444	0.33955	0.22245	Source:no_captureTarget:no_capture	0.3124	0.34514	0.24724	0.3353	Source:CN	0.40761	0.27135	0.33295	0.3151	0.3148	0.27713	0.18504	0.41007	0.16916	0.3059	0.32473	0.27192	0.25253	0.36695	Target:CN	0.27662	0.40641	0.3	Source:no_captureTarget:no_capture	0.39354	0.2909	0.29765	0.31173	0.26848	0.46761	0.38516	0.39502	0.33265	0.31342	0.53489	Source:no_captureTarget:no_capture	0.28212	0.18344	0.23142	0.38306	Source:no_captureTarget:no_capture	Source:no_captureTarget:no_capture
AKT1	RASSF1	1	PID_P53REGULATIONPATHWAY	0.61414	0.5019	0.47882	Source:no_capture	0.54619	0.6283	0.55935	0.5907	Target:CN	0.56907	0.50669	0.50011	0.64447	0.51787	0.50879	0.5932	0.63119	0.36575	0.45022	0.5646	0.43678	0.51122	0.36023	0.57824	0.46097	0.60695	0.42648	Source:no_capture	0.54537	0.57201	0.56449	0.73325	0.57991	0.51371	0.63716	0.63144	Source:CN	0.55461	0.67338	Source:no_capture	0.53376	0.35312	0.59156	0.68881	Source:no_capture	Source:no_capture
CDK6	RASSF1	1		0.26048	0.20345	0.23137	Source:no_capture	0.23951	0.26872	0.19901	0.22321	Target:CN	0.20608	0.23327	Source:CN	0.23329	0.15418	0.20286	0.14483	0.2489	0.15234	0.20154	0.20105	0.15852	0.16969	0.14248	0.22276	0.18891	0.22795	0.16989	Source:no_capture	0.41235	0.23323	0.21795	0.24027	0.16296	0.20145	0.31271	0.2336	0.18898	0.19517	0.283	Source:no_capture	0.16972	0.093243	0.21174	0.26401	Source:no_capture	Source:no_capture
CDKN2A	RASSF1	1	PID_P53REGULATIONPATHWAY	0.21078	0.16006	Source:CN	Source:no_captureCN	Source:CN	0.21012	Source:CN	Source:CN	Source:CNTarget:CN	Source:CN	0.16974	Source:CN	0.17974	Source:CN	Source:CN	Source:CN	Source:CN	0.12575	Source:CN	Source:CN	0.12949	0.14419	0.10035	0.16539	0.13378	Source:CN	0.11673	Source:no_captureCN	0.21001	0.21467	Source:CN	0.15638	Source:CN	0.13415	0.21607	Source:CN	0.15193	Source:CN	Source:CN	Source:no_capture	0.14556	Source:CN	0.16631	0.22657	Source:no_capture	Source:no_capture
FGFR4	RASSF1	1		0.25489	0.20837	0.15983	Source:no_capture	0.20906	0.26174	0.19476	0.20548	Target:CN	0.22489	0.21484	0.20348	0.24065	0.16272	0.20247	0.12285	0.23672	0.14912	0.18044	0.22466	0.15903	0.17484	0.13622	0.22317	0.18222	0.2351	0.18133	Source:no_capture	0.23754	0.22382	0.22907	0.24765	0.17996	0.19472	0.25123	0.25759	0.20913	0.19424	0.26279	Source:no_capture	0.19643	0.10049	0.23072	0.28609	Source:no_capture	Source:no_capture
LATS2	RASSF1	1		0.28804	0.2471	0.213	Source:no_capture	0.24062	0.29252	0.22894	0.24208	Target:CN	Source:CN	0.2194	0.23364	0.25864	0.20573	0.2072	0.16422	0.27704	0.16692	0.19745	0.25425	0.20503	0.22153	Source:CN	0.24798	0.20226	0.26214	0.17241	Source:no_capture	0.27602	0.25392	0.26551	0.23716	0.19979	0.20493	0.30954	0.24769	0.23461	0.2358	0.28341	Source:no_capture	0.2053	0.11817	0.23876	0.30286	Source:no_capture	Source:no_capture
MAP2K3	RASSF1	1		0.31104	0.25876	0.21331	Source:no_capture	0.26031	0.32615	0.24914	0.30725	Target:CN	0.31702	0.23835	0.25878	0.26098	0.28679	0.2041	0.15078	0.30663	0.21251	0.21149	0.27457	0.21131	0.26224	0.15749	0.24999	0.21623	0.30221	0.20211	Source:no_capture	0.28052	0.34606	0.26451	0.23294	0.25832	0.2399	0.32328	0.25607	0.24207	0.24408	0.31138	Source:no_capture	0.22404	0.12717	0.25982	0.37822	Source:no_capture	Source:no_capture
MYC	RASSF1	1		0.57144	0.49217	0.43675	Source:no_capture	0.57061	0.58156	0.43456	0.57729	Target:CN	0.50424	0.55779	0.46989	0.63725	0.46447	0.50909	0.36643	0.56186	0.29445	0.39382	0.57426	0.34834	0.47427	0.37277	0.47587	0.38278	0.4789	0.38537	Source:no_capture	0.55825	0.76186	0.62126	0.42947	0.47162	0.70058	0.61757	0.47473	0.51662	0.45412	0.53766	Source:no_capture	0.47515	0.28217	0.65367	0.60685	Source:no_capture	Source:no_capture
NF2	RASSF1	1		0.30345	0.22053	0.19148	Source:no_capture	0.25477	0.27217	0.22096	0.21173	Target:CN	0.22315	0.22677	0.2345	0.24141	0.16818	0.18324	0.13649	0.26108	0.1505	0.17865	0.24475	Source:CN	0.18889	Source:CN	0.23341	0.20551	0.24201	0.16232	Source:no_capture	0.24825	0.25905	0.27228	0.20877	0.20397	0.20923	0.28178	0.25924	0.22825	0.20548	0.27957	Source:no_capture	0.19155	0.12008	0.2155	0.29254	Source:no_capture	Source:no_capture
RAF1	RASSF1	1		0.45372	0.36944	0.23314	Source:no_capture	0.3052	0.38357	0.25219	0.33457	Target:CN	0.42518	0.329	0.37667	0.35721	0.30766	0.27131	0.20537	0.44666	0.19074	0.3057	0.33852	0.28726	0.26035	0.38012	Source:CN	0.28867	0.41233	0.29266	Source:no_capture	0.4419	0.2989	0.32732	0.33703	0.25988	0.47657	0.42288	0.42866	0.34421	0.31497	0.5368	Source:no_capture	0.27759	0.18883	0.24297	0.44261	Source:no_capture	Source:no_capture
EPHA2	RELA	1		0.34745	0.26232	0.23658	Source:no_captureTarget:no_capture	0.30202	0.30906	0.28327	0.30394	0.24263	0.29815	0.20746	0.23767	0.46899	0.26221	0.3156	0.15274	0.31414	0.18195	0.24957	0.33714	0.24674	0.24089	0.18596	0.28191	0.26996	0.34835	0.21254	Source:no_captureTarget:no_capture	0.25474	0.312	0.28873	0.27069	0.26025	0.25124	0.32233	0.26343	0.32567	0.28057	0.34801	Source:no_captureTarget:no_capture	0.27615	0.12515	0.27664	0.31182	Source:no_captureTarget:no_capture	Source:no_captureTarget:no_capture
BRAF	SFN	1	PID_ERBB1_DOWNSTREAM_PATHWAY, PID_MTOR_4PATHWAY, PID_PDGFRBPATHWAY	0.04879	0.038194	0.039405	Source:no_capture	0.050333	0.043568	0.046084	0.04902	0.034044	0.049343	0.037895	0.05006	0.036715	0.034383	0.04838	0.029825	0.058709	0.022722	0.043604	0.051544	Target:CN	0.035991	0.024239	0.041082	0.039867	0.047595	0.038796	Source:no_capture	0.092524	0.045257	0.056137	0.062422	0.034725	0.042072	0.051141	0.035583	0.043489	0.04376	0.054584	Source:no_capture	0.042329	Target:CN	0.042948	0.046332	Source:no_capture	Source:no_capture
MYC	SMARCA4	1	PID_BETACATENIN_NUC_PATHWAY	0.51042	0.48491	0.41155	Source:no_captureTarget:no_capture	0.52784	0.52329	0.53184	Target:Frame_Shift_Del	0.40266	0.45957	0.6684	0.41598	0.56181	0.45408	0.48644	0.35736	0.49407	0.3125	0.37044	0.52671	0.30444	0.4852	0.34188	0.41479	0.34233	0.44249	0.44094	Source:no_captureTarget:no_capture	0.45906	0.84013	0.61693	0.39808	0.45941	0.7127	0.54314	0.40691	0.47904	0.4407	0.52196	Source:no_captureTarget:no_capture	0.44938	0.27031	0.60406	0.51114	Source:no_captureTarget:no_capture	Source:no_captureTarget:no_capture
RASSF1	SMARCA4	1		0.21595	0.22282	0.14843	Target:no_capture	0.16816	0.23273	0.29378	Target:Frame_Shift_Del	Source:CN	0.18026	0.37159	0.18717	0.17763	0.13806	0.13817	0.13516	0.20923	0.18372	0.15002	0.17848	0.13183	0.1885	0.1062	0.1728	0.14308	0.18839	0.20015	Target:no_capture	0.20219	0.29987	0.2455	0.18316	0.143	0.18776	0.21511	0.17653	0.16606	0.17681	0.25136	Target:no_capture	0.14745	0.094136	0.1672	0.22679	Target:no_capture	Target:no_capture
AKT1	STK11	1		0.66252	0.5294	0.53383	Source:no_captureTarget:no_capture	0.59833	0.65917	0.61316	0.67803	0.50304	0.62844	0.49375	0.52094	0.68122	0.57548	0.57015	0.61403	0.6581	0.38121	0.53909	0.6132	0.47004	0.57874	0.39407	0.61544	0.52616	0.68754	0.48552	Source:no_captureTarget:no_capture	0.52959	0.65664	0.60407	0.76653	0.67992	0.56556	0.68013	0.66218	Source:CN	0.61589	0.73264	Source:no_captureTarget:no_capture	0.59919	0.37383	0.62199	0.73457	Source:no_captureTarget:no_capture	Source:no_captureTarget:no_capture
ARNT	STK11	1		0.3744	0.33042	0.30968	Source:no_captureTarget:no_capture	0.30421	0.35033	0.35061	0.32866	0.28092	0.36522	0.44136	0.29135	0.29726	0.26171	0.28553	0.18307	0.30949	0.25237	0.28968	0.31654	0.25068	0.28955	0.20258	0.31392	0.29828	0.35736	0.2453	Source:no_captureTarget:no_capture	0.26277	0.35832	0.30766	0.39385	0.30547	0.27461	0.37078	0.29055	0.31131	0.2932	0.42861	Source:no_captureTarget:no_capture	0.27528	0.20607	0.26227	0.40612	Source:no_captureTarget:no_capture	Source:no_captureTarget:no_capture
CCND2	STK11	1		0.36235	0.27302	0.25529	Source:no_captureTarget:no_capture	0.34035	0.32195	0.30352	0.32801	0.23462	0.35144	Source:CN	0.24942	0.30168	0.26116	0.30192	0.16893	0.30954	0.17906	0.29092	0.30012	0.22925	0.28652	0.18069	Source:CN	0.27658	0.32969	0.27241	Source:no_captureTarget:no_capture	0.25236	0.3551	0.31478	0.28141	0.31474	0.25585	0.33127	0.26603	0.27561	0.28846	0.36165	Source:no_captureTarget:no_capture	0.28123	0.13134	Source:CN	0.37519	Source:no_captureTarget:no_capture	Source:no_captureTarget:no_capture
CCNE1	STK11	1		0.28252	0.21842	0.22252	Source:no_captureTarget:no_capture	0.25509	0.28169	0.24559	0.26564	0.21312	0.26018	0.17139	0.20612	0.24857	0.2118	0.21794	0.14492	0.24824	0.15238	0.24918	0.24595	0.1865	0.22577	0.16468	0.24086	0.25489	0.28167	0.19945	Source:no_captureTarget:no_capture	0.2059	0.30834	0.24881	0.21209	0.25444	0.25937	0.28336	0.22959	0.24161	0.24777	0.28552	Source:no_captureTarget:no_capture	0.60654	0.12281	0.31006	0.30002	Source:no_captureTarget:no_capture	Source:no_captureTarget:no_capture
CDK4	STK11	1		0.30803	0.21665	0.21919	Source:no_captureTarget:no_capture	0.23676	0.26841	0.22351	0.26884	0.20885	0.24945	0.18716	0.21547	0.2592	0.22658	0.23464	0.15551	0.25815	0.14417	0.25286	0.26925	0.22271	0.2283	0.15065	0.22593	0.24283	0.28638	0.20067	Source:no_captureTarget:no_capture	0.20089	0.27201	0.24368	0.22857	0.26246	0.2113	0.30917	0.22928	0.22318	0.23653	0.29271	Source:no_captureTarget:no_capture	0.2332	0.14854	0.21816	0.3291	Source:no_captureTarget:no_capture	Source:no_captureTarget:no_capture
CDK6	STK11	1		0.30886	0.23095	0.28638	Source:no_captureTarget:no_capture	0.29165	0.29959	0.25281	0.31053	0.20162	0.26545	0.22033	Source:CN	0.27004	0.21179	0.26422	0.16566	0.2758	0.1678	0.29041	0.24965	0.19177	0.23722	0.17632	0.25996	0.25411	0.30854	0.22893	Source:no_captureTarget:no_capture	0.39658	0.31786	0.25753	0.27355	0.26297	0.25329	0.35567	0.26433	0.23385	0.25645	0.34226	Source:no_captureTarget:no_capture	0.23515	0.11394	0.24218	0.30977	Source:no_captureTarget:no_capture	Source:no_captureTarget:no_capture
CDKN2A	STK11	1		0.25916	0.18756	Source:CN	Source:no_captureCNTarget:no_capture	Source:CN	0.24099	Source:CN	Source:CN	Source:CN	Source:CN	0.1568	Source:CN	0.2165	Source:CN	Source:CN	Source:CN	Source:CN	0.14121	Source:CN	Source:CN	0.16275	0.21172	0.13418	0.20259	0.19897	Source:CN	0.17577	Source:no_captureCNTarget:no_capture	0.19424	0.2993	Source:CN	0.18966	Source:CN	0.18599	0.25903	Source:CN	0.19679	Source:CN	Source:CN	Source:no_captureTarget:no_capture	0.211	Source:CN	0.19675	0.27234	Source:no_captureTarget:no_capture	Source:no_captureTarget:no_capture
CDKN2B	STK11	1		0.27065	0.20476	Source:CN	Source:no_captureCNTarget:no_capture	Source:CN	0.25999	0.21825	Source:CN	Source:CN	0.23574	0.17455	Source:CN	0.23036	Source:CN	Source:CN	Source:CN	Source:CN	0.13963	0.22877	Source:CN	0.17479	0.22711	0.14015	0.22122	0.22565	Source:CN	0.1844	Source:no_captureCNTarget:no_capture	0.21033	0.28033	Source:CN	0.19971	0.25943	0.19986	0.26809	Source:CN	0.2111	Source:CN	Source:CN	Source:no_captureTarget:no_capture	0.21314	Source:CN	0.22326	0.29008	Source:no_captureTarget:no_capture	Source:no_captureTarget:no_capture
ERBB2	STK11	1		0.34543	0.27902	0.25491	Source:no_captureTarget:no_capture	0.29926	0.33841	0.35393	0.34039	Source:CN	0.31959	0.24434	0.25703	0.28452	0.26244	0.35037	0.20388	0.28831	0.17121	0.31665	0.29844	0.25121	0.26907	0.1787	0.29881	0.30959	0.36635	0.256	Source:no_captureTarget:no_capture	0.25876	0.35671	0.30912	0.24728	0.3654	0.27831	0.35854	0.29984	0.26735	0.29583	0.32456	Source:no_captureTarget:no_capture	0.2751	0.15015	0.24959	0.37094	Source:no_captureTarget:no_capture	Source:no_captureTarget:no_capture
FGFR4	STK11	1		0.30327	0.23587	0.21484	Source:no_captureTarget:no_capture	0.26121	0.29261	0.24856	0.29281	0.19991	0.28427	0.2019	0.22431	0.2774	0.22033	0.26383	0.14369	0.26363	0.16459	0.2693	0.27327	0.19228	0.24237	0.17006	0.26037	0.24741	0.31568	0.24037	Source:no_captureTarget:no_capture	0.22177	0.30846	0.26864	0.28093	0.27996	0.24656	0.2942	0.28832	0.25399	0.25552	0.32205	Source:no_captureTarget:no_capture	0.26187	0.12119	0.26115	0.33186	Source:no_captureTarget:no_capture	Source:no_captureTarget:no_capture
FZR1	STK11	1		0.24045	0.18152	0.19756	Target:no_capture	0.20103	0.24349	0.1975	0.21918	0.1523	0.23485	0.14885	0.17107	0.20646	0.1732	0.22624	0.11637	0.29241	0.13257	0.23651	0.20007	0.17808	0.1997	0.16818	0.22053	0.19367	0.24644	0.17805	Target:no_capture	0.17328	0.24124	0.22202	0.18887	0.24835	0.23497	0.2366	0.21471	0.20737	0.20655	0.2562	Target:no_capture	0.2028	0.092093	0.20042	0.28726	Target:no_capture	Target:no_capture
HGF	STK11	1		0.50622	0.35468	0.31225	Source:no_captureTarget:no_capture	0.38467	0.38553	0.35809	0.38918	0.74458	0.41388	0.25591	0.32608	0.41951	0.49702	0.48692	0.17908	0.36126	0.22024	0.36294	0.69356	0.30896	0.31079	0.24017	0.40592	0.3884	0.414	0.30051	Source:no_captureTarget:no_capture	0.36746	0.54438	0.42638	0.37628	0.31314	0.32264	0.41019	0.31812	0.3794	0.40121	0.39022	Source:no_captureTarget:no_capture	0.36119	0.17129	Source:CN	0.44439	Source:no_captureTarget:no_capture	Source:no_captureTarget:no_capture
KAT2A	STK11	1		0.26493	0.22474	0.17975	Target:no_capture	0.2116	0.22943	0.2355	0.23347	Source:CN	0.23013	0.1539	0.20907	0.22552	0.17513	0.20332	0.13592	0.25222	0.12508	0.22301	0.24286	0.19281	0.19552	0.13197	0.19606	0.21108	0.25658	0.18811	Target:no_capture	0.17895	0.24741	0.2189	0.19369	0.22276	0.19274	0.26715	0.19459	0.21008	0.20637	0.26977	Target:no_capture	0.23087	0.11779	0.19302	0.26805	Target:no_capture	Target:no_capture
LATS2	STK11	1		0.33642	0.2746	0.26801	Source:no_captureTarget:no_capture	0.29277	0.3234	0.28274	0.32941	0.27239	Source:CN	0.20646	0.25447	0.29539	0.26334	0.26855	0.18506	0.30395	0.18238	0.28632	0.30285	0.23829	0.28906	Source:CN	0.28518	0.26746	0.34273	0.23145	Source:no_captureTarget:no_capture	0.26025	0.33856	0.30509	0.27044	0.2998	0.25677	0.35251	0.27842	0.27947	0.29708	0.34268	Source:no_captureTarget:no_capture	0.27074	0.13887	0.2692	0.34863	Source:no_captureTarget:no_capture	Source:no_captureTarget:no_capture
MAP2K3	STK11	1		0.35942	0.28626	0.26832	Source:no_captureTarget:no_capture	0.31246	0.35703	0.30294	0.39457	0.25905	0.37639	0.22541	0.27961	0.29774	0.3444	0.26546	0.17161	0.33354	0.22798	0.30035	0.32318	0.24456	0.32976	0.19133	0.28719	0.28143	0.3828	0.26114	Source:no_captureTarget:no_capture	0.26475	0.4307	0.30409	0.26622	0.35833	0.29175	0.36625	0.28681	0.28693	0.30536	0.37064	Source:no_captureTarget:no_capture	0.28948	0.14787	0.29026	0.42398	Source:no_captureTarget:no_capture	Source:no_captureTarget:no_capture
MAP2K5	STK11	1		0.30158	0.24421	0.2389	Source:no_captureTarget:no_capture	0.27332	0.27549	0.25724	0.28022	0.1962	0.26205	0.18859	0.21847	0.26435	0.21479	0.22132	0.13718	0.28257	0.17419	0.25264	0.28235	0.20791	0.24539	0.15609	0.2482	0.25106	0.29685	0.22191	Source:no_captureTarget:no_capture	0.23104	0.33454	0.26044	0.23955	0.25954	0.23489	0.3112	0.25247	0.24051	0.25063	0.30677	Source:no_captureTarget:no_capture	0.25244	0.11352	0.2661	0.32617	Source:no_captureTarget:no_capture	Source:no_captureTarget:no_capture
MET	STK11	1		0.38388	0.29958	0.2698	Source:no_captureTarget:no_capture	0.32099	0.34416	0.3074	0.34958	0.26924	0.33892	0.22416	Source:CN	0.31666	0.27381	0.31486	0.17498	0.33484	0.19132	0.30511	0.33567	0.27099	0.3019	0.22729	0.31195	0.30708	0.38867	0.26462	Source:no_captureTarget:no_capture	0.27303	0.36351	0.3209	0.28301	0.31965	0.27994	0.40575	0.30812	0.30607	0.31127	0.38286	Source:no_captureTarget:no_capture	0.29206	0.15532	0.29132	0.39338	Source:no_captureTarget:no_capture	Source:no_captureTarget:no_capture
NF2	STK11	1		0.35183	0.24803	0.24649	Source:no_captureTarget:no_capture	0.30691	0.30304	0.27477	0.29905	0.22277	0.28253	0.21383	0.25533	0.27817	0.22578	0.24459	0.15732	0.28798	0.16597	0.26752	0.29336	Source:CN	0.25641	Source:CN	0.27061	0.2707	0.32259	0.22136	Source:no_captureTarget:no_capture	0.23248	0.34368	0.31185	0.24205	0.30398	0.26107	0.32474	0.28997	0.27311	0.26676	0.33883	Source:no_captureTarget:no_capture	0.25699	0.14078	0.24594	0.33831	Source:no_captureTarget:no_capture	Source:no_captureTarget:no_capture
RASSF1	STK11	1		0.32535	0.25757	0.22864	Target:no_capture	0.26307	0.32187	0.2503	0.27521	Source:CN	0.28431	0.24804	0.26192	0.28982	0.20606	0.22217	0.16506	0.30392	0.18114	0.26226	0.27463	0.20899	0.2451	0.17092	0.27108	0.24872	0.30539	0.20362	Target:no_capture	0.2856	0.30624	0.28941	0.24782	0.25522	0.22747	0.3325	0.27508	0.2485	0.25152	0.32632	Target:no_capture	0.23866	0.1267	0.24724	0.36827	Target:no_capture	Target:no_capture
AURKA	TCF3	1		0.20305	0.18245	0.16028	Source:no_captureTarget:no_capture	0.26088	0.20018	0.18157	0.31005	0.14259	0.23585	0.19756	0.31541	0.18684	0.21233	0.30192	0.11299	0.24152	0.10914	0.19021	0.17985	0.13072	0.13874	0.19753	0.20618	0.16481	0.18226	0.10789	Source:no_captureTarget:no_capture	0.16638	0.16249	0.18412	0.19804	0.21751	0.14469	0.24386	0.17387	0.21291	0.16844	0.24319	Source:no_captureTarget:no_capture	0.26799	0.11493	0.13829	0.22213	Source:no_captureTarget:no_capture	Source:no_captureTarget:no_capture
EPHA2	TEAD2	1		0.24656	0.1649	0.13132	Source:no_capture	0.20062	0.19074	0.17198	0.17969	0.14204	0.19995	0.13595	0.15326	0.37383	0.16064	0.22522	0.1169	0.20607	0.13019	0.15267	0.22871	0.13977	0.15516	0.1131	0.1633	0.15715	0.21671	0.13912	Source:no_capture	0.17289	0.19221	0.16649	0.18804	0.16044	0.15449	0.20373	0.15747	0.20996	0.16828	0.22456	Source:no_capture	0.17542	0.085685	0.16588	0.1838	Source:no_capture	Source:no_capture
MAP2K5	TEAD2	1		0.18827	0.13684	0.13378	Source:no_capture	0.17614	0.14978	0.14427	0.14435	0.10693	0.15669	0.12239	0.12903	0.14792	0.11911	0.13324	0.091212	0.17397	0.11807	0.11598	0.1825	0.1273	0.132	0.086611	0.13449	0.12686	0.15991	0.13219	Source:no_capture	0.14365	0.18241	0.13614	0.15426	0.12599	0.13548	0.16734	0.14111	0.13554	0.14521	0.18097	Source:no_capture	0.14464	0.067152	0.16669	0.16901	Source:no_capture	Source:no_capture
MYC	TEAD2	1		0.50651	0.4123	0.38664	Source:no_capture	0.52557	0.48673	0.37539	0.52875	0.39815	0.45825	0.47865	0.40128	0.55757	0.42639	0.48236	0.34129	0.48016	0.2538	0.34602	0.52302	0.30099	0.42841	0.33713	0.39936	0.32378	0.42254	0.35468	Source:no_capture	0.45508	0.69437	0.53653	0.37746	0.43807	0.653	0.51668	0.3941	0.4565	0.40999	0.47113	Source:no_capture	0.43279	0.25651	0.58469	0.49546	Source:no_capture	Source:no_capture
RAF1	TEAD2	1		0.38879	0.28957	0.18304	Source:no_capture	0.26016	0.28875	0.19302	0.28603	0.23601	0.37919	0.24986	0.30806	0.27754	0.26958	0.24459	0.18023	0.36497	0.15009	0.2579	0.28728	0.23991	0.21449	0.34448	Source:CN	0.22967	0.35597	0.26197	Source:no_capture	0.33873	0.23141	0.24259	0.28502	0.22634	0.429	0.32198	0.34803	0.2841	0.27084	0.47027	Source:no_capture	0.23523	0.16317	0.174	0.33121	Source:no_capture	Source:no_capture
FZR1	TERT	1		0	0	0	Target:no_capture	0	0	0	0	0	0	0	0	0	0	0	0	0	0	0	0	0	0	0	0	0	0	0	Target:no_capture	0	0	0	0	0	0	0	0	0	0	0	Target:no_capture	0	0	0	0	Target:no_capture	Target:no_capture
NF2	TERT	1		0	0	0	Source:no_captureTarget:no_capture	0	0	0	0	0	0	0	0	0	0	0	0	0	0	0	0	Source:CN	0	Source:CN	0	0	0	0	Source:no_captureTarget:no_capture	0	0	0	0	0	0	0	0	0	0	0	Source:no_captureTarget:no_capture	0	0	0	0	Source:no_captureTarget:no_capture	Source:no_captureTarget:no_capture
TEAD2	TERT	1		0	0	0	Target:no_capture	0	0	0	0	0	0	0	0	0	0	0	0	0	0	0	0	0	0	0	0	0	0	0	Target:no_capture	0	0	0	0	0	0	0	0	0	0	0	Target:no_capture	0	0	0	0	Target:no_capture	Target:no_capture
CCND2	TNFRSF1A	1		0.4142	0.31573	0.34353	Source:no_captureTarget:no_capture	0.37516	0.36875	0.3726	0.37002	0.27646	0.40155	Source:CN	0.27457	0.36251	0.31859	0.31632	0.25381	0.35084	0.23003	0.27991	0.34601	0.29576	0.30507	0.23281	Source:CN	0.27973	0.33907	0.30089	Source:no_captureTarget:no_capture	0.31839	0.45031	0.34826	0.32783	0.36384	0.31237	0.38352	0.28165	0.31495	0.33132	0.41047	Source:no_captureTarget:no_capture	0.33792	0.15513	Source:CNTarget:CN	0.42108	Source:no_captureTarget:no_capture	Source:no_captureTarget:no_capture
STK11	TNFRSF1A	1		0.42557	0.32778	0.37189	Source:no_captureTarget:no_capture	0.35002	0.39955	0.37319	0.40455	0.29093	0.39379	0.31994	0.3079	0.38739	0.32109	0.29793	0.27077	0.37212	0.24757	0.34012	0.36912	0.30875	0.33118	0.25688	0.37959	0.31707	0.39535	0.29114	Source:no_captureTarget:no_capture	0.33586	0.48608	0.36247	0.32752	0.40432	0.33583	0.42772	0.32144	0.33271	0.35566	0.43441	Source:no_captureTarget:no_capture	0.36078	0.17118	Target:CN	0.45993	Source:no_captureTarget:no_capture	Source:no_captureTarget:no_capture
CDK4	TP53	1	PID_MYC_ACTIVPATHWAY	0.62672	0.39608	0.47729	Source:no_captureTarget:no_capture	0.48021	0.54097	0.7176	0.4859	0.47669	0.51103	0.32107	0.379	Target:CN	Target:Frame_Shift_Del	0.5813	0.38708	0.80344	Target:Nonsense_Mutation	0.37782	0.49941	0.54701	0.42631	Target:CN	Target:Nonsense_Mutation	0.85546	0.60288	0.51514	Source:no_captureTarget:no_capture	0.7031	0.67649	Target:Frame_Shift_Ins	0.62799	Target:CN	0.37377	0.50387	Target:Frame_Shift_Del	0.53327	0.419	0.54655	Source:no_captureTarget:no_capture	0.59572	0.26963	0.57209	0.68467	Source:no_captureTarget:no_capture	Source:no_captureTarget:no_capture
MDM4	TP53	1	PID_P53REGULATIONPATHWAY	0.52211	0.34036	0.4083	Source:no_captureTarget:no_capture	0.42429	0.46066	0.65751	0.41997	0.40031	0.44796	0.25759	0.31766	Target:CN	Target:Frame_Shift_Del	0.49749	0.33157	0.7205	Target:Nonsense_Mutation	0.30514	0.40362	0.45232	0.36566	Target:CN	Target:Nonsense_Mutation	0.77713	0.52363	0.45476	Source:no_captureTarget:no_capture	0.64541	0.61361	Target:Frame_Shift_Ins	0.54989	Target:CN	0.31042	0.41171	Target:Frame_Shift_Del	0.46767	0.3489	0.46174	Source:no_captureTarget:no_capture	0.52592	0.19915	0.50188	0.56788	Source:no_captureTarget:no_capture	Source:no_captureTarget:no_capture
NF2	TP53	1		0.67052	0.42747	0.50459	Source:no_captureTarget:no_capture	0.55036	0.57561	0.76887	0.51612	0.49061	0.54411	0.34774	0.41887	Target:CN	Target:Frame_Shift_Del	0.59126	0.38889	0.83327	Target:Nonsense_Mutation	0.39248	0.52352	Source:CN	0.45442	Source:CNTarget:CN	Target:Nonsense_Mutation	0.88334	0.6391	0.53583	Source:no_captureTarget:no_capture	0.73469	0.74817	Target:Frame_Shift_Ins	0.64146	Target:CN	0.42354	0.51943	Target:Frame_Shift_Del	0.5832	0.44923	0.59268	Source:no_captureTarget:no_capture	0.6195	0.26187	0.59987	0.69387	Source:no_captureTarget:no_capture	Source:no_captureTarget:no_capture
AURKA	TSC1	1		0.25165	0.22013	0.19417	Source:no_captureTarget:no_capture	0.3041	0.24087	0.2224	0.35519	0.18075	0.2789	0.22846	0.35504	0.22428	0.25775	0.34623	0.13574	0.29329	0.13483	0.22379	0.2254	0.15811	0.17256	0.22272	0.24739	0.19924	0.23219	0.14254	Source:no_captureTarget:no_capture	0.20691	0.2072	0.2255	0.23058	0.25771	0.1816	0.28859	0.21431	0.25457	0.21137	0.28882	Source:no_captureTarget:no_capture	0.30566	0.13007	0.1862	0.26622	Source:no_captureTarget:no_capture	Source:no_captureTarget:no_capture
CCNE1	TSC1	1	PID_MTOR_4PATHWAY	0.1653	0.12887	0.12867	Source:no_captureTarget:no_capture	0.15852	0.16765	0.15232	0.1481	0.14298	0.14975	0.095365	0.12009	0.13958	0.13762	0.13347	0.083978	0.14862	0.090572	0.12447	0.14835	0.10645	0.12027	0.098757	0.14628	0.14768	0.15947	0.11316	Source:no_captureTarget:no_capture	0.12329	0.17693	0.1433	0.12282	0.13292	0.17172	0.16012	0.13627	0.14965	0.15123	0.16206	Source:no_captureTarget:no_capture	0.50732	0.073396	0.23182	0.15707	Source:no_captureTarget:no_capture	Source:no_captureTarget:no_capture
MYC	TSC1	1	PID_LKB1_PATHWAY	0.5026	0.43012	0.39791	Source:no_captureTarget:no_capture	0.52619	0.4984	0.39509	0.54707	0.41727	0.45318	0.46883	0.40469	0.56501	0.4479	0.48597	0.32632	0.48914	0.24811	0.35798	0.52526	0.30155	0.4363	0.34069	0.41849	0.34077	0.43728	0.35812	Source:no_captureTarget:no_capture	0.45987	0.71509	0.55533	0.37347	0.45011	0.66477	0.5373	0.41214	0.46952	0.41886	0.47347	Source:no_captureTarget:no_capture	0.44136	0.25346	0.60586	0.50967	Source:no_captureTarget:no_capture	Source:no_captureTarget:no_capture
NF2	TSC1	1		0.23461	0.15848	0.15264	Source:no_captureTarget:no_capture	0.21034	0.18901	0.1815	0.18151	0.15263	0.1721	0.1378	0.1693	0.16918	0.15161	0.16012	0.09638	0.18836	0.10417	0.14281	0.19576	Source:CN	0.15092	Source:CN	0.17604	0.16349	0.20039	0.13507	Source:no_captureTarget:no_capture	0.14987	0.21227	0.20635	0.15277	0.18246	0.17343	0.2015	0.19665	0.18115	0.17021	0.21538	Source:no_captureTarget:no_capture	0.15776	0.091364	0.16769	0.19536	Source:no_captureTarget:no_capture	Source:no_captureTarget:no_capture
MYC	WT1	1	PID_P73PATHWAY, PID_TELOMERASEPATHWAY	0.43295	0.37713	0.34994	Source:no_captureTarget:no_capture	0.46515	0.43606	0.33631	0.48334	0.36287	0.39177	0.4273	0.34935	0.51072	0.39024	0.42868	0.29431	0.42335	0.21162	0.30712	0.46125	0.26047	0.38549	0.30423	0.35893	0.29102	0.3665	0.31308	Source:no_captureTarget:no_capture	0.40756	0.65106	0.49634	0.32219	0.39401	0.61276	0.4728	0.35255	0.4148	0.35901	0.40413	Source:no_captureTarget:no_capture	0.38854	0.22917	0.54526	0.4456	Source:no_captureTarget:no_capture	Source:no_captureTarget:no_capture
AKT1S1	YWHAG	1	PID_LKB1_PATHWAY, PID_MTOR_4PATHWAY	0	0	0	0	0	0	0	0	0	0	0	0	0	0	0	0	0	0	0	0	0	0	0	0	0	0	0	0	0	0	0	0	0	0	0	0	0	0	0	0	0	0	Target:CN	0	0	0
BRAF	YWHAG	1	PID_ERBB1_DOWNSTREAM_PATHWAY, PID_MTOR_4PATHWAY, PID_PDGFRBPATHWAY	0.065641	0.048938	0.047225	Source:no_capture	0.066357	0.05598	0.055801	0.059825	0.048591	0.068175	0.042659	0.055836	0.0532	0.049253	0.053543	0.027245	0.067546	0.03141	0.048394	0.062001	0.038037	0.042011	0.028152	0.055866	0.048519	0.059634	0.039425	Source:no_capture	0.10265	0.05258	0.084847	0.069293	0.046865	0.048749	0.062084	0.050395	0.061587	0.062061	0.070141	Source:no_capture	0.044986	0.024759	Target:CN	0.058502	Source:no_capture	Source:no_capture
FOXO1	YWHAG	1	PID_FOXOPATHWAY, PID_PI3KCIAKTPATHWAY	0.17132	0.14058	0.13851	Source:no_capture	0.17351	0.19112	0.12029	0.15054	0.12858	0.17086	0.087787	0.1341	0.1629	0.14088	0.16515	0.13043	0.18339	0.073797	0.14772	0.1596	0.10777	0.1248	Source:CN	0.18581	0.11152	0.1752	0.12883	Source:no_capture	0.14072	0.1562	0.17094	0.14028	0.12912	0.10952	0.15954	0.20493	0.14118	0.16782	0.17819	Source:no_capture	0.13164	0.068878	Target:CN	0.1739	Source:no_capture	Source:no_capture
LATS2	YWHAG	1		0.19259	0.16249	0.1567	Source:no_capture	0.17507	0.18476	0.16332	0.18543	0.17879	Source:CN	0.11568	0.14216	0.16869	0.1633	0.15922	0.10969	0.17468	0.10429	0.13662	0.17631	0.14404	0.15961	Source:CN	0.16659	0.14084	0.18928	0.12477	Source:no_capture	0.15877	0.17611	0.18876	0.16598	0.15344	0.14699	0.20236	0.15838	0.16903	0.18199	0.19638	Source:no_capture	0.14781	0.08352	Target:CN	0.17853	Source:no_capture	Source:no_capture
RAF1	YWHAG	1	PID_ERBB1_DOWNSTREAM_PATHWAY, PID_MTOR_4PATHWAY, PID_P38_MK2PATHWAY, PID_PDGFRBPATHWAY, PID_PI3KCIAKTPATHWAY	0.35827	0.28483	0.17684	Source:no_capture	0.23964	0.27581	0.18657	0.27792	0.23167	0.35639	0.22529	0.28519	0.26727	0.26522	0.22334	0.15084	0.34429	0.12811	0.24487	0.26058	0.22627	0.19843	0.32759	Source:CN	0.22725	0.33947	0.24501	Source:no_capture	0.32465	0.22109	0.25056	0.26584	0.21354	0.41862	0.31569	0.33935	0.27864	0.26116	0.44977	Source:no_capture	0.2201	0.15419	Target:CN	0.31827	Source:no_capture	Source:no_capture
STK11	YWHAG	1	PID_LKB1_PATHWAY	0.22991	0.17297	0.17234	Source:no_capture	0.19752	0.2141	0.18469	0.21857	0.15549	0.21552	0.14433	0.17044	0.19988	0.16362	0.1742	0.11053	0.20156	0.11851	0.20143	0.19669	0.14799	0.18317	0.11839	0.18969	0.1873	0.23253	0.15597	Source:no_capture	0.16835	0.22843	0.21266	0.17664	0.20887	0.16953	0.22532	0.18577	0.18292	0.1977	0.23929	Source:no_capture	0.18116	0.092053	Target:CN	0.24394	Source:no_capture	Source:no_capture
YAP1	YWHAG	1		0.17793	0.13132	0.11961	Source:no_capture	0.17763	0.15663	0.15111	0.18369	0.13268	0.18455	0.16792	0.13791	0.14246	0.1325	0.17505	0.088326	0.15621	0.10266	0.12875	0.15529	0.11526	0.14091	0.088004	0.1634	0.15334	0.19916	0.12149	Source:no_capture	0.16669	0.15622	0.16606	0.13189	0.13315	0.16099	0.16234	0.14363	0.23642	0.16167	0.1919	Source:no_capture	0.14246	0.083127	Target:CN	0.15627	Source:no_capture	Source:no_capture
BRAF	YWHAZ	1	PID_ERBB1_DOWNSTREAM_PATHWAY, PID_MTOR_4PATHWAY, PID_PDGFRBPATHWAY	0.16694	0.13187	0.12096	Source:no_capture	0.15159	0.16936	0.16865	0.14311	0.133	0.14764	0.10477	0.13433	0.12644	0.12638	0.14349	0.079711	0.16569	0.086471	0.12356	0.22299	0.10907	0.1263	0.086089	0.15834	0.12106	0.1785	0.10946	Source:no_capture	0.20335	0.15745	0.17291	0.15154	0.13045	0.14529	0.16427	0.14457	0.14841	0.14629	0.18271	Source:no_capture	0.12717	0.063808	0.12544	0.16404	Source:no_capture	Source:no_capture
LATS2	YWHAZ	1		0.29389	0.24542	0.23043	Source:no_capture	0.2603	0.29813	0.27617	0.26871	0.2632	Source:CN	0.17779	0.22065	0.24194	0.24042	0.24917	0.16215	0.27282	0.15935	0.21179	0.3373	0.21507	0.2439	Source:CN	0.26906	0.21338	0.30815	0.19481	Source:no_capture	0.25947	0.28098	0.27683	0.24823	0.23703	0.24353	0.30455	0.25256	0.25586	0.26622	0.30895	Source:no_capture	0.22999	0.12257	0.24213	0.28407	Source:no_capture	Source:no_capture
YWHAG	YWHAZ	1	PID_A6B1_A6B4_INTEGRIN_PATHWAY, PID_BETACATENIN_NUC_PATHWAY, PID_ERBB1_DOWNSTREAM_PATHWAY, PID_FOXOPATHWAY, PID_IL3_PATHWAY, PID_INSULIN_GLUCOSE_PATHWAY, PID_LKB1_PATHWAY, PID_MTOR_4PATHWAY, PID_NFAT_3PATHWAY, PID_P38_MK2PATHWAY, PID_PDGFRBPATHWAY, PID_PI3KCIAKTPATHWAY, PID_PI3KPLCTRKPATHWAY	0.18738	0.1438	0.13476	0.23932	0.16505	0.18883	0.17811	0.15787	0.1463	0.16682	0.11566	0.13662	0.14643	0.1407	0.15481	0.087628	0.17043	0.095471	0.1269	0.23114	0.12477	0.13801	0.089955	0.17357	0.13322	0.19794	0.11933	0.16421	0.16757	0.17085	0.18439	0.15442	0.1461	0.15629	0.17735	0.15991	0.15931	0.16684	0.20557	0.15448	0.14042	0.075755	Source:CN	0.17938	0.1723	0.22515
FOXO1	A2M	0	PID_IL6_7PATHWAY	0	0	0	Source:no_capture	0	0	0	0	0	0	0	0	0	0	0	0	0	0	0	0	0	0	Source:CN	0	0	0	0	Source:no_capture	0	0	0	0	0	0	0	0	0	0	0	Source:no_capture	0	0	Target:CN	0	Source:no_capture	Source:no_capture
PTPN11	A2M	0	PID_IL6_7PATHWAY	0	0	0	Source:no_capture	0	0	0	0	0	0	0	0	0	0	0	0	0	0	0	0	0	0	0	0	0	0	0	Source:no_capture	0	0	0	0	0	0	0	0	0	0	0	Source:no_capture	0	0	Target:CN	0	Source:no_capture	Source:no_capture
SOS1	A2M	0	PID_IL6_7PATHWAY	0	0	0	Source:no_capture	0	0	0	0	0	0	0	0	0	0	0	0	0	0	0	0	0	0	0	0	0	0	0	Source:no_capture	0	0	0	0	0	0	0	0	0	0	0	Source:no_capture	0	0	Target:CN	0	Source:no_capture	Source:no_capture
STAT3	A2M	0	PID_IL6_7PATHWAY	0	0	0	Source:no_capture	0	0	0	0	Source:CN	0	0	0	0	0	0	0	0	0	0	0	0	0	0	0	0	0	0	Source:no_capture	0	0	0	0	0	0	0	0	0	0	0	Source:no_capture	0	0	Target:CN	0	Source:no_capture	Source:no_capture
ESR1	ABCA3	0	PID_ERA_GENOMIC_PATHWAY	0	0	0	Source:no_captureTarget:no_capture	0	0	0	0	0	0	0	0	0	0	0	0	0	0	0	0	0	0	0	0	Source:CN	0	0	Source:no_captureTarget:no_capture	0	0	0	0	0	0	0	0	0	0	Source:CN	Source:no_captureTarget:no_capture	0	0	0	0	Source:no_captureTarget:no_capture	Source:no_captureTarget:no_capture
ARNT	ABCB1	0	PID_HIF1_TFPATHWAY	0	0	0	Source:no_capture	0	0	0	0	0	0	0	0	0	0	0	0	0	0	0	0	0	0	0	0	0	0	0	Source:no_capture	0	0	0	0	0	0	0	0	0	0	0	Source:no_capture	0	0	0	0	Source:no_capture	Source:no_capture
HIF1A	ABCB1	0	PID_HIF1_TFPATHWAY	0	0	Source:CN	Source:no_capture	0	0	0	0	0	0	0	0	0	0	0	0	0	0	0	0	0	0	0	0	0	0	0	Source:no_capture	0	0	0	0	0	0	0	0	0	0	0	Source:no_capture	0	0	0	0	Source:no_capture	Source:no_capture
SP1	ABCB1	0	PID_HIF1_TFPATHWAY	0	0	0	Source:no_capture	0	0	0	0	0	0	0	0	0	0	0	0	0	0	0	0	0	0	0	0	0	0	0	Source:no_capture	0	0	0	0	0	0	0	0	0	0	0	Source:no_capture	0	0	0	0	Source:no_capture	Source:no_capture
ARNT	ABCG2	0	PID_HIF1_TFPATHWAY, PID_HIF2PATHWAY	0	0	0	Source:no_capture	0	0	0	0	0	0	0	0	0	0	0	0	0	0	0	0	0	0	0	0	0	0	0	Source:no_capture	0	0	0	0	0	0	0	0	0	0	0	Source:no_capture	0	0	0	0	Source:no_capture	Source:no_capture
HIF1A	ABCG2	0	PID_HIF1_TFPATHWAY	0	0	Source:CN	Source:no_capture	0	0	0	0	0	0	0	0	0	0	0	0	0	0	0	0	0	0	0	0	0	0	0	Source:no_capture	0	0	0	0	0	0	0	0	0	0	0	Source:no_capture	0	0	0	0	Source:no_capture	Source:no_capture
ABL1	ABI1	0	PID_PDGFRBPATHWAY	0	0	0	Source:no_captureTarget:no_capture	Source:CN	0	0	0	0	0	0	0	0	0	0	0	0	0	Target:CN	0	0	0	0	0	0	0	0	Source:no_captureTarget:no_capture	0	0	0	0	0	0	0	0	0	0	0	Source:no_captureTarget:no_capture	0	0	0	0	Source:no_captureTarget:no_capture	Source:no_captureTarget:no_capture
BAIAP2	ABI1	0	PID_ERBB1_DOWNSTREAM_PATHWAY, PID_PDGFRBPATHWAY, PID_RAC1_PATHWAY	0	0	0	Target:no_capture	0	0	0	0	0	0	0	0	0	0	0	0	0	0	Target:CN	Source:CN	0	0	0	0	0	0	0	Target:no_capture	0	0	0	0	0	0	0	0	0	0	0	Target:no_capture	0	0	0	0	Target:no_capture	Target:no_capture
EGF	ABI1	0	PID_ECADHERIN_STABILIZATION_PATHWAY, PID_ERBB1_DOWNSTREAM_PATHWAY	0	0	0	Source:no_captureTarget:no_capture	0	0	0	0	0	0	0	0	0	0	0	0	0	0	Target:CN	0	0	0	0	0	0	0	0	Source:no_captureTarget:no_capture	0	0	0	0	0	0	0	0	0	0	0	Source:no_captureTarget:no_capture	0	0	0	0	Source:no_captureTarget:no_capture	Source:no_captureTarget:no_capture
EGFR	ABI1	0	PID_ECADHERIN_STABILIZATION_PATHWAY, PID_ERBB1_DOWNSTREAM_PATHWAY	0	0	0	Source:no_captureTarget:no_capture	0	0	0	0	0	0	0	0	0	0	0	0	0	0	Target:CN	0	0	0	0	0	0	0	0	Source:no_captureTarget:no_capture	0	0	0	0	0	0	0	0	0	0	0	Source:no_captureTarget:no_capture	0	0	0	0	Source:no_captureTarget:no_capture	Source:no_captureTarget:no_capture
ATM	ABL1	0	PID_ATM_PATHWAY, PID_P53REGULATIONPATHWAY, PID_TELOMERASEPATHWAY	0.26958	0.21031	0.19938	Source:no_captureTarget:no_capture	Target:CN	0.24038	0.30885	0.27247	0.2103	0.24674	0.14538	0.3191	0.19552	0.20077	0.24407	0.17882	0.33593	0.15221	Source:CN	0.24777	0.19843	0.20408	0.14436	0.24342	0.22081	0.25927	0.16873	Source:no_captureTarget:no_capture	0.30998	0.25525	0.27463	0.24737	0.23577	0.21124	0.33919	0.3074	0.21614	0.24279	0.31646	Source:no_captureTarget:no_capture	0.22746	0.10702	0.28024	0.30826	Source:no_captureTarget:no_capture	Source:no_captureTarget:no_capture
CCNA2	ABL1	0	PID_P53REGULATIONPATHWAY, PID_P73PATHWAY, PID_RB_1PATHWAY	0.15335	0.12768	0.10623	Source:no_captureTarget:no_capture	Target:CN	0.14065	0.13621	0.15522	0.1158	0.13741	0.097685	0.12208	0.11949	0.11343	0.14925	0.073452	0.16209	0.086417	0.13014	0.13996	0.11264	0.11322	0.078494	0.13019	0.11245	0.15804	0.098112	Source:no_captureTarget:no_capture	0.12103	0.12797	0.11947	0.12624	0.11812	0.10464	0.17031	0.12362	0.14288	0.13837	0.15384	Source:no_captureTarget:no_capture	0.14118	0.10714	0.13587	0.13724	Source:no_captureTarget:no_capture	Source:no_captureTarget:no_capture
CDK2	ABL1	0	PID_P53REGULATIONPATHWAY, PID_P73PATHWAY, PID_RB_1PATHWAY	0.17657	0.13028	0.12357	Source:no_captureTarget:no_capture	Target:CN	0.15871	0.14666	0.15367	0.1305	0.15536	0.1048	0.13838	0.17139	0.12575	0.1592	0.085128	0.1735	0.11641	0.12235	0.1568	0.12523	0.13166	0.085796	0.16794	0.18323	0.16633	0.11109	Source:no_captureTarget:no_capture	0.13087	0.1501	0.14081	0.12524	0.13655	0.11939	0.18561	0.14254	0.15082	0.15074	0.1681	Source:no_captureTarget:no_capture	0.21031	0.084343	0.23058	0.15878	Source:no_captureTarget:no_capture	Source:no_captureTarget:no_capture
PTPN14	ACAD11	0		0.03697	0.022723	0.020965	0.087471	0.028595	0.03116	0.04576	0.035201	0.025061	0.031184	0.023507	0.023848	0.023402	0.024364	0.026554	0.015153	0.03277	0.021302	0.022091	0.027686	0.021905	0.025418	0.017024	0.029355	0.024098	0.040573	0.020301	0.064711	0.031474	0.03298	0.032576	0.022234	0.032954	0.027436	0.031494	0.025317	0.03185	0.026954	0.026877	0.052615	0.034696	0.013137	0.021664	0.02841	0.068948	0.079699
SIRT3	ACSS1	0	PID_HDAC_CLASSIII_PATHWAY	0	0	0	0	0	0	0	0	0	0	0	0	0	0	0	0	0	0	0	0	0	0	0	0	0	0	0	0	0	0	0	0	0	0	0	0	0	0	0	0	0	0	0	0	0	0
SIRT1	ACSS2	0	PID_HDAC_CLASSIII_PATHWAY	0.096704	0.078789	0.067075	Source:no_capture	0.097048	0.095816	0.076687	0.12575	0.07403	0.085778	0.055085	0.090789	0.073678	0.067863	0.078555	0.043977	0.091908	0.049135	0.068465	0.088778	0.066435	0.08723	0.044442	0.090526	0.064222	0.11287	0.075326	Source:no_capture	0.071455	0.077681	0.080679	0.075821	0.07499	0.06922	0.095623	0.080721	0.077606	0.09351	Source:CN	Source:no_capture	0.075142	0.037671	0.07714	0.09113	Source:no_capture	Source:no_capture
CFL1	ACTA1	0	PID_RHOA_PATHWAY	0.043023	0.023302	0.02582	0	0.026701	0.032663	0.050088	0.031165	0.026563	0.029145	0.02625	0.028491	0.052514	0.03413	0.034079	0.018168	0.03586	0.029164	0.030392	0.027753	0.022355	0.027053	0.016274	0.03515	0.029284	0.031477	0.028217	0	0.026928	0.038981	0.047056	0.028378	0.033265	0.045965	0.029982	0.023815	0.028939	0.027999	0.034672	0	0.030226	0.019506	0.031767	0.050635	0	0
FOS	ACTA1	0	PID_AP1_PATHWAY, PID_RHOA_PATHWAY	0.25127	0.28347	0.14493	Source:no_capture	0.29513	0.21862	0.31717	0.20215	0.26781	0.31192	0.15159	0.17672	0.20375	0.19531	0.20133	0.10463	0.19355	0.19221	0.25334	0.19693	0.46478	0.22692	0.1838	0.29354	0.14579	0.25565	0.14211	Source:no_capture	0.18812	0.36402	0.47237	0.17951	0.37102	0.21435	0.22473	0.23993	0.22565	0.22301	0.23064	Source:no_capture	0.18518	0.10927	0.19512	0.52659	Source:no_capture	Source:no_capture
JUN	ACTA1	0	PID_AP1_PATHWAY, PID_FAK_PATHWAY, PID_RHOA_PATHWAY	0.48888	0.30568	0.27667	Source:no_capture	0.53171	0.32735	0.47427	0.28705	0.27142	0.42624	0.20391	0.52313	0.30477	0.34079	0.33867	0.35503	0.35331	0.28773	0.33306	0.34482	0.55092	0.27446	0.35762	0.42209	0.38746	0.35204	0.65297	Source:no_capture	0.22242	0.3195	0.45018	0.47257	0.27274	0.29595	0.33608	0.36135	0.2807	0.36283	0.45166	Source:no_capture	0.39348	0.15791	0.225	0.515	Source:no_capture	Source:no_capture
ELK1	ACTA2	0	PID_PDGFRBPATHWAY	0	0	0	Source:no_capture	0	0	0	0	0	0	0	0	0	0	Target:CN	0	0	0	0	0	0	0	0	0	0	0	0	Source:no_capture	0	0	0	0	0	0	0	0	0	0	Target:CN	Source:no_capture	0	0	Source:CN	0	Source:no_capture	Source:no_capture
MYOCD	ACTA2	0	PID_PDGFRBPATHWAY	0	0	0	0	0	0	0	0	0	0	0	0	Source:CN	0	Target:CN	0	0	0	0	0	0	0	0	0	0	0	0	0	0	0	0	0	0	0	0	0	0	0	Target:CN	0	0	Source:CN	0	0	0	0
SRF	ACTA2	0	PID_PDGFRBPATHWAY	0	0	0	Source:no_capture	0	0	0	0	0	0	0	0	0	0	Target:CN	0	0	0	0	0	0	0	0	0	0	0	0	Source:no_capture	0	0	0	0	0	0	0	0	0	0	Target:CN	Source:no_capture	0	0	0	0	Source:no_capture	Source:no_capture
SAV1	ACTR1A	0		0	0	Source:CN	0	0	0	0	0	0	Source:CN	0	0	0	0	Target:CN	0	0	0	0	0	0	0	0	0	0	0	0	0	0	0	0	0	0	0	0	Source:CN	0	0	Target:CN	0	0	0	0	0	0	0
TAZ	ACTR1A	0		0.077264	0.064272	0.052331	0.29182	0.082868	0.097509	0.065337	0.075605	0.078246	0.067306	0.049606	0.059548	0.077152	0.061571	Target:CN	0.042294	0.072973	0.044181	0.063932	0.086659	0.05103	0.059131	0.043362	0.071243	0.057071	0.086796	0.056629	0.18237	0.063349	0.076158	0.066427	0.058383	0.059456	0.063036	0.078612	0.064513	0.068256	0.06648	Target:CN	0.25204	0.06064	0.029073	0.054186	0.073171	0.19828	0.24025
YAP1	ACTR1A	0		0.14151	0.1072	0.093783	Source:no_capture	0.14349	0.1242	0.12484	0.15196	0.10772	0.14645	0.14738	0.11418	0.11137	0.10573	Target:CN	0.075498	0.1271	0.087449	0.10737	0.12639	0.093552	0.11886	0.077181	0.13735	0.12811	0.16608	0.10057	Source:no_capture	0.13736	0.13092	0.12413	0.10071	0.10722	0.13575	0.1308	0.11692	0.20588	0.12613	Target:CN	Source:no_capture	0.11912	0.067115	0.12545	0.12588	Source:no_capture	Source:no_capture
ABI1	ACTR3	0	PID_ERBB1_DOWNSTREAM_PATHWAY, PID_PDGFRBPATHWAY, PID_RAC1_PATHWAY	0	0	0	Source:no_capture	0	0	0	0	0	0	0	0	0	0	0	0	0	0	Source:CN	0	0	0	0	0	0	0	0	Source:no_capture	0	0	0	0	0	0	0	0	0	0	0	Source:no_capture	0	0	0	0	Source:no_capture	Source:no_capture
WASL	ACTR3	0	PID_CDC42_PATHWAY, PID_ERBB1_DOWNSTREAM_PATHWAY, PID_PDGFRBPATHWAY	0	0	0	0	0	0	0	0	0	0	0	0	0	0	0	0	0	0	0	0	0	0	0	0	0	0	0	0	0	0	0	0	0	0	0	0	0	0	0	0	0	0	0	0	0	0
ACVR1	ACVR2A	0	PID_ALK1PATHWAY	Target:Frame_Shift_Del	0.016281	0.019601	Source:no_captureTarget:no_capture	0.019414	0.019957	0.019156	0.017871	0.016021	0.019569	0.01531	0.016509	0.018699	0.015628	0.01738	0.010294	0.01938	0.011673	0.017073	0.018953	0.015386	0.017441	0.011207	0.01839	0.015981	0.019964	0.015207	Source:no_captureTarget:no_capture	0.018704	0.022277	0.020676	0.017076	0.018886	0.016199	0.020195	0.020164	0.017872	0.017759	0.023229	Source:no_captureTarget:no_capture	0.017554	0.010122	0.023526	0.026743	Source:no_captureTarget:no_capture	Source:no_captureTarget:no_capture
SMAD7	ACVRL1	0	PID_ALK1PATHWAY	0.24629	0.33283	0.23162	Source:no_captureTarget:no_capture	0.251	0.28869	0.28803	0.43374	0.24715	0.32255	Source:CN	0.2352	0.26198	Source:CN	Source:CN	0.14962	0.29334	0.14827	0.20553	0.30012	0.19673	0.26471	0.17741	0.26381	0.30613	0.26957	0.19942	Source:no_captureTarget:no_capture	0.30246	0.22155	0.24721	0.238	0.20367	0.25184	0.27282	0.36181	Source:CN	0.30884	0.32327	Source:no_captureTarget:no_capture	0.26881	0.14077	0.23754	0.25354	Source:no_captureTarget:no_capture	Source:no_captureTarget:no_capture
MYB	ADA	0	PID_CMYB_PATHWAY	0	0	0	Source:no_capture	0	0	0	0	0	0	0	0	0	0	0	0	0	0	0	0	0	0	0	0	Source:CN	0	0	Source:no_capture	0	0	0	0	0	0	0	0	0	0	0	Source:no_capture	0	0	0	0	Source:no_capture	Source:no_capture
ARNT	ADM	0	PID_HIF1_TFPATHWAY	0	0	0	Source:no_capture	0	0	0	0	0	0	0	0	0	0	0	0	0	0	0	0	0	0	0	0	0	0	0	Source:no_capture	0	0	0	0	0	0	0	0	0	0	0	Source:no_capture	0	0	0	0	Source:no_capture	Source:no_capture
HIF1A	ADM	0	PID_HIF1_TFPATHWAY	0	0	Source:CN	Source:no_capture	0	0	0	0	0	0	0	0	0	0	0	0	0	0	0	0	0	0	0	0	0	0	0	Source:no_capture	0	0	0	0	0	0	0	0	0	0	0	Source:no_capture	0	0	0	0	Source:no_capture	Source:no_capture
MYB	ADORA2B	0	PID_CMYB_PATHWAY	0	0	0	Source:no_capture	0	0	0	0	0	0	0	0	Target:CN	0	0	0	0	0	0	0	0	0	0	0	Source:CN	0	0	Source:no_capture	0	0	0	0	0	0	0	0	0	0	0	Source:no_capture	0	Target:CN	0	0	Source:no_capture	Source:no_capture
NLK	AES	0	PID_PS1PATHWAY	0.094871	0.07423	0.064836	Source:no_capture	0.089573	0.094643	0.081321	0.084317	0.066668	0.079061	0.063711	0.064939	0.078722	0.069887	0.076104	0.052806	0.083525	0.042978	0.078246	0.082987	0.066778	0.083057	0.052281	0.078713	0.063577	0.10353	0.066461	Source:no_capture	0.086082	0.082129	0.071983	0.084869	0.081373	0.064159	0.084576	0.081366	0.071206	0.072263	0.084541	Source:no_capture	0.070206	0.037738	0.068209	0.084317	Source:no_capture	Source:no_capture
FOXA1	AFP	0	PID_HNF3BPATHWAY, PID_P53DOWNSTREAMPATHWAY	0	0	0	0	0	0	0	0	Target:CN	0	0	0	0	0	0	0	0	0	0	0	0	0	0	0	0	0	0	0	0	0	0	0	0	0	0	0	0	0	0	0	0	0	0	0	0	0
JUN	AFP	0	PID_P53DOWNSTREAMPATHWAY, PID_REG_GR_PATHWAY	0	0	0	Source:no_capture	0	0	0	0	Target:CN	0	0	0	0	0	0	0	0	0	0	0	0	0	0	0	0	0	0	Source:no_capture	0	0	0	0	0	0	0	0	0	0	0	Source:no_capture	0	0	0	0	Source:no_capture	Source:no_capture
TP53	AFP	0	PID_P53DOWNSTREAMPATHWAY, PID_REG_GR_PATHWAY	0	0	0	Source:no_capture	0	0	0	0	Target:CN	0	0	0	Source:CN	Source:Frame_Shift_Del	0	0	0	Source:Nonsense_Mutation	0	0	0	0	Source:CN	Source:Nonsense_Mutation	0	0	0	Source:no_capture	0	0	Source:Frame_Shift_Ins	0	Source:CN	0	0	Source:Frame_Shift_Del	0	0	0	Source:no_capture	0	0	0	0	Source:no_capture	Source:no_capture
NGF	AGAP2	0	PID_PI3KPLCTRKPATHWAY	0.13942	0.13721	0.090561	Source:no_captureTarget:no_capture	0.11682	0.13494	0.11004	0.14192	0.10705	0.13963	0.085716	0.098785	0.11283	0.10209	0.11097	0.057711	0.11563	0.073633	Source:CN	0.13613	0.10404	0.10712	0.07047	0.14041	0.10414	0.12665	0.085804	Source:no_captureTarget:no_capture	0.11708	0.12891	0.11046	0.11483	0.097486	Source:Nonsense_Mutation	0.13279	0.13263	0.12387	0.12609	0.15798	Source:no_captureTarget:no_capture	0.12135	0.049331	0.11067	0.1131	Source:no_captureTarget:no_capture	Source:no_captureTarget:no_capture
TP53	AIFM2	0	PID_P53DOWNSTREAMPATHWAY	0	0	0	Source:no_capture	0	0	0	0	0	0	0	0	Source:CN	Source:Frame_Shift_Del	0	0	0	Source:Nonsense_Mutation	0	0	0	0	Source:CN	Source:Nonsense_Mutation	0	0	0	Source:no_capture	0	0	Source:Frame_Shift_Ins	0	Source:CN	0	0	Source:Frame_Shift_Del	0	0	Target:CN	Source:no_capture	0	0	0	0	Source:no_capture	Source:no_capture
AURKA	AKT1	0	PID_AURORA_A_PATHWAY, PID_ILK_PATHWAY	0.65766	0.554	0.53821	Source:no_captureTarget:no_capture	0.68378	0.66134	0.62473	0.78821	0.50484	0.67409	0.56314	0.67926	0.68793	0.64374	0.71733	0.62482	0.72018	0.38125	0.53646	0.61296	0.46595	0.54418	0.47795	0.64912	0.5187	0.65596	0.4517	Source:no_captureTarget:no_capture	0.54929	0.60438	0.60608	0.80528	0.70393	0.55549	0.71649	0.66399	Target:CN	0.61101	0.75933	Source:no_captureTarget:no_capture	0.69999	0.40591	0.60875	0.7297	Source:no_captureTarget:no_capture	Source:no_captureTarget:no_capture
EDN1	AKT1	0	PID_ENDOTHELINPATHWAY, PID_HIF1_TFPATHWAY	0.53485	0.42676	0.43402	Source:no_captureTarget:no_capture	0.49746	0.58	0.50192	0.54843	0.43019	0.54151	0.40641	0.42759	0.54927	0.49377	0.46426	0.53717	0.55609	0.30304	0.39182	0.50796	0.37028	0.46493	0.31422	0.51811	0.39534	0.54275	0.38435	Source:no_captureTarget:no_capture	0.42478	0.49371	0.49834	0.66845	0.5414	0.46486	0.53408	0.55096	Target:CN	0.51042	0.57473	Source:no_captureTarget:no_capture	0.48353	0.31633	0.52331	0.67384	Source:no_captureTarget:no_capture	Source:no_captureTarget:no_capture
ERBB3	AKT1	0	PID_A6B1_A6B4_INTEGRIN_PATHWAY, PID_ERBB2ERBB3PATHWAY	0.5773	0.46338	0.48669	Source:no_captureTarget:no_capture	0.54141	0.56718	0.55369	0.62393	0.44549	0.55542	0.44509	0.4665	0.64187	0.53108	0.53559	0.63614	0.60901	0.34597	0.42656	0.53326	0.43302	0.50594	0.36203	0.56052	0.49159	0.59539	0.4327	Source:no_captureTarget:no_capture	0.47378	0.55775	0.54334	0.72378	0.6076	0.53739	0.59394	0.61744	Target:CN	0.5399	0.65289	Source:no_captureTarget:no_capture	0.53382	0.34709	0.59786	0.66516	Source:no_captureTarget:no_capture	Source:no_captureTarget:no_capture
ESR1	AKT1	0	PID_ER_NONGENOMIC_PATHWAY, PID_SMAD2_3NUCLEARPATHWAY, PID_TELOMERASEPATHWAY	0.80626	0.63208	0.61597	Source:no_captureTarget:no_capture	0.68624	0.73865	0.76687	0.8241	0.64901	0.72285	0.56915	0.63813	0.73993	0.6812	0.6645	0.85548	0.76139	0.42775	0.57471	0.74151	0.57462	0.64422	0.47199	0.70124	Source:CN	0.81247	0.54463	Source:no_captureTarget:no_capture	0.61672	0.80513	0.73073	0.85071	0.73428	0.64038	0.81502	0.82321	Target:CN	0.76793	Source:CN	Source:no_captureTarget:no_capture	0.68361	0.72614	0.68931	0.79232	Source:no_captureTarget:no_capture	Source:no_captureTarget:no_capture
GAB2	AKT1	0	PID_FCER1PATHWAY, PID_IL2_PI3KPATHWAY, PID_IL6_7PATHWAY, PID_MET_PATHWAY, PID_TCR_PATHWAY	0	0	0	Target:no_capture	0	0	0	0	0	0	0	0	0	0	0	0	0	0	0	0	0	0	0	0	0	0	0	Target:no_capture	0	0	0	0	0	0	0	0	Target:CN	0	0	Target:no_capture	0	0	0	Source:CN	Target:no_capture	Target:no_capture
GRB10	AKT1	0	PID_IGF1_PATHWAY, PID_INSULIN_PATHWAY, PID_KITPATHWAY, PID_VEGFR1_2_PATHWAY	0.6303	0.45137	0.45116	Target:no_capture	0.51778	0.55499	0.52991	0.5783	0.45174	0.53401	0.42714	0.4545	0.5897	0.51264	0.50053	0.56088	0.58156	0.32556	0.42725	0.53453	0.41648	0.48284	0.33787	0.53128	0.4285	0.60898	0.41155	Target:no_capture	0.45398	0.53501	0.50813	0.68905	0.56686	0.49506	0.57006	0.62744	Target:CN	0.53147	0.67303	Target:no_capture	0.51248	0.3331	0.5472	0.60659	Target:no_capture	Target:no_capture
GRB14	AKT1	0	PID_ANGIOPOIETINRECEPTOR_PATHWAY, PID_INSULIN_PATHWAY	0.51264	0.414	0.41568	Target:no_capture	0.47087	0.514	0.49142	0.52792	0.40205	0.48766	0.39713	0.40638	0.55205	0.46845	0.46464	0.53578	0.52704	0.29847	0.38955	0.48056	0.37245	0.44829	0.31195	0.49037	0.39046	0.52678	0.37813	Target:no_capture	0.42094	0.49546	0.46904	0.65171	0.52981	0.45403	0.52526	0.53831	Target:CN	0.48886	0.58288	Target:no_capture	0.47395	0.31239	0.51311	0.56132	Target:no_capture	Target:no_capture
IL2	AKT1	0	PID_IL2_PI3KPATHWAY, PID_REG_GR_PATHWAY, PID_TELOMERASEPATHWAY	0.67283	0.52153	0.53966	Source:no_captureTarget:no_capture	0.60508	0.67862	0.62316	0.70163	0.51331	0.6897	0.55057	0.5096	0.66019	0.64393	0.56832	0.59986	Source:CN	0.39477	0.51887	0.63842	0.51493	0.5879	0.4323	0.61986	0.50309	0.66282	0.4819	Source:no_captureTarget:no_capture	0.56334	0.62285	0.59623	0.7816	0.73168	0.58716	0.69256	0.67521	Target:CN	0.64275	0.74039	Source:no_captureTarget:no_capture	0.60396	0.39113	0.6772	0.68579	Source:no_captureTarget:no_capture	Source:no_captureTarget:no_capture
IL2RA	AKT1	0	PID_IL2_PI3KPATHWAY	0.63249	0.545	0.51643	Source:no_captureTarget:no_capture	0.56586	0.61899	0.59749	0.63809	0.56042	0.59415	0.4678	0.51034	0.64269	0.55435	0.55318	0.59008	0.64903	0.35625	Source:CN	0.60466	0.45097	0.53215	0.37144	0.58167	0.4749	0.65215	0.4834	Source:no_captureTarget:no_capture	0.51849	0.59459	0.56907	0.73608	0.624	0.53698	0.62953	0.65064	Target:CN	0.60563	Source:CN	Source:no_captureTarget:no_capture	0.58948	0.35825	0.6341	0.70288	Source:no_captureTarget:no_capture	Source:no_captureTarget:no_capture
IL2RB	AKT1	0	PID_IL2_PI3KPATHWAY	0.60927	0.51921	0.49692	Target:no_capture	0.58471	0.64355	0.58966	0.65947	0.48702	0.59977	0.46823	0.52043	0.68885	0.56187	0.60977	0.63207	0.64639	0.35504	0.49126	0.59359	0.46084	0.54855	0.36993	0.6233	0.48981	0.63897	0.49275	Target:no_capture	0.49559	0.61841	0.59755	0.76226	0.67793	0.56434	0.64862	0.63855	Target:CN	0.61025	0.70337	Target:no_capture	0.6146	0.36724	0.59712	0.67426	Target:no_capture	Target:no_capture
IL2RG	AKT1	0	PID_IL2_PI3KPATHWAY, PID_IL4_2PATHWAY	0.6571	0.53276	0.51714	Target:no_capture	0.59799	0.65387	0.61706	0.66971	0.53502	0.61754	0.50469	0.52428	0.67917	0.59278	0.59994	0.61037	0.67051	0.37795	0.49173	0.6611	0.47682	0.55296	0.4061	0.61245	0.49581	0.67202	0.48003	Target:no_capture	0.53528	0.64598	0.60864	0.78039	0.65039	0.56442	0.67013	0.66989	Target:CN	0.6263	0.72107	Target:no_capture	0.58735	0.38536	0.63102	0.69387	Target:no_capture	Target:no_capture
ITGA6	AKT1	0	PID_A6B1_A6B4_INTEGRIN_PATHWAY, PID_CXCR4_PATHWAY	0.60424	0.51642	0.45391	Target:no_capture	0.55103	0.57115	0.53373	0.57974	0.46794	0.56955	0.43225	0.46143	0.5882	0.51459	0.52985	0.56439	0.59038	0.32763	0.4317	0.56245	0.42028	0.48772	0.34526	0.55215	0.44299	0.6011	0.45185	Target:no_capture	0.47603	0.54186	0.5589	0.69773	0.57512	0.49688	0.57798	0.58113	Target:CN	0.54199	0.65554	Target:no_capture	0.51612	0.34113	0.56202	0.60242	Target:no_capture	Target:no_capture
ITGB4	AKT1	0	PID_A6B1_A6B4_INTEGRIN_PATHWAY	0.56534	0.45871	0.46389	Source:no_captureTarget:no_capture	0.52253	0.56976	0.54089	0.57807	0.44483	0.53585	0.43164	0.44747	0.58726	0.523	0.50453	0.56252	Source:CN	0.32848	0.43376	0.55353	0.41169	0.52772	0.34111	0.54124	0.43803	0.58244	0.42739	Source:no_captureTarget:no_capture	0.46586	0.562	0.51832	0.69301	0.58099	0.49901	0.58522	0.59085	Target:CN	0.57666	0.64876	Source:no_captureTarget:no_capture	0.5216	0.34063	0.56743	0.60975	Source:no_captureTarget:no_capture	Source:no_captureTarget:no_capture
JAK1	AKT1	0	PID_IFNGPATHWAY, PID_IL2_PI3KPATHWAY, PID_IL4_2PATHWAY, PID_IL6_7PATHWAY	Source:Frame_Shift_Del	0.65144	0.63696	Source:no_captureTarget:no_capture	0.71961	0.8722	0.75707	0.90838	0.68283	0.71899	0.62886	Source:CN	0.73881	0.74949	1	0.67185	0.73809	0.44687	0.61071	0.83819	0.62313	0.60954	0.51665	0.74903	0.66508	0.82597	0.60684	Source:no_captureTarget:no_capture	0.74296	0.78391	0.8421	0.86345	0.83187	0.81483	0.83906	0.95287	Target:CN	0.79585	0.94689	Source:no_captureTarget:no_capture	0.696	0.48211	0.77886	0.8556	Source:no_captureTarget:no_capture	Source:no_captureTarget:no_capture
JAK3	AKT1	0	PID_CD40_PATHWAY, PID_IL2_PI3KPATHWAY, PID_IL4_2PATHWAY	0.64138	0.5199	0.51716	Source:no_captureTarget:no_capture	0.59516	0.68233	0.61121	0.6553	0.50644	0.61483	0.48111	0.51606	0.65844	0.58272	0.58232	0.60445	0.6809	0.37953	0.48499	0.61189	0.47755	0.54886	0.38822	0.61305	0.49413	0.66362	0.47966	Source:no_captureTarget:no_capture	0.5304	0.62411	0.60005	0.78263	0.6512	0.56502	0.65884	0.68617	Target:CN	0.61259	0.72066	Source:no_captureTarget:no_capture	0.58303	0.36914	0.65825	0.69224	Source:no_captureTarget:no_capture	Source:no_captureTarget:no_capture
LCK	AKT1	0	PID_AMB2_NEUTROPHILS_PATHWAY, PID_CD8TCRPATHWAY, PID_CXCR4_PATHWAY, PID_IL2_PI3KPATHWAY, PID_PTP1BPATHWAY, PID_TCR_PATHWAY, PID_TXA2PATHWAY	0.68493	0.57564	0.55927	Source:no_captureTarget:no_capture	0.67828	0.78031	0.70131	0.75248	0.56588	0.68536	0.50751	0.53946	0.72284	0.62583	0.63122	0.61916	0.69137	0.46542	0.5397	0.7026	0.5018	0.62807	0.48791	0.65771	0.52609	0.73708	0.49453	Source:no_captureTarget:no_capture	0.55952	0.70622	0.66919	0.8422	0.72611	0.62203	0.71149	0.73169	Target:CN	0.73585	0.84389	Source:no_captureTarget:no_capture	0.61437	0.391	0.68526	0.90508	Source:no_captureTarget:no_capture	Source:no_captureTarget:no_capture
MAPKAP1	AKT1	0	PID_CXCR3PATHWAY, PID_CXCR4_PATHWAY, PID_ERBB1_DOWNSTREAM_PATHWAY, PID_MTOR_4PATHWAY, PID_PI3KCIAKTPATHWAY	0.52771	0.43829	0.4474	Target:no_capture	0.50299	0.56608	0.52177	0.60809	0.42826	0.5553	0.41579	0.42065	0.57621	0.49047	0.48803	0.55721	0.56871	0.3045	0.40911	0.49332	0.40525	0.47658	0.32003	0.52598	0.43302	0.53281	0.38921	Target:no_capture	0.43711	0.53576	0.50308	0.6597	0.55143	0.48409	0.54537	0.55511	Target:CN	0.51515	0.60134	Target:no_capture	0.49977	0.33769	0.52967	0.58115	Target:no_capture	Target:no_capture
PDGFB	AKT1	0	PID_PTP1BPATHWAY, PID_S1P_S1P3_PATHWAY	0.69987	0.52774	0.53341	Source:no_captureTarget:no_capture	0.57548	0.68987	0.69986	0.66737	0.58188	0.60783	0.59972	0.5063	0.64557	0.66371	0.86923	0.65777	0.68083	0.38032	0.59951	0.67968	0.47002	0.61	0.38121	0.75953	0.49081	0.71231	0.4692	Source:no_captureTarget:no_capture	0.59431	0.69669	0.77772	0.80541	0.63156	0.5733	0.69057	0.77753	Target:CN	0.606	0.70478	Source:no_captureTarget:no_capture	0.5908	0.38486	0.6555	0.75939	Source:no_captureTarget:no_capture	Source:no_captureTarget:no_capture
PDGFRB	AKT1	0	PID_PTP1BPATHWAY, PID_S1P_S1P3_PATHWAY	0.66011	0.5492	0.51102	Source:no_captureTarget:no_capture	0.5962	0.65972	0.62273	0.68408	0.53102	0.64861	0.50116	0.52749	0.66817	0.58907	0.57814	0.62141	0.68838	0.38834	0.49317	0.63797	0.49175	0.57036	0.39348	0.61102	0.50617	0.67604	0.4894	Source:no_captureTarget:no_capture	0.54091	0.65332	0.59705	0.79465	0.65597	0.60006	0.69093	0.69155	Target:CN	0.62034	0.75287	Source:no_captureTarget:no_capture	0.60627	0.37651	0.66297	0.68903	Source:no_captureTarget:no_capture	Source:no_captureTarget:no_capture
PELP1	AKT1	0	PID_AR_NONGENOMIC_PATHWAY, PID_AR_PATHWAY, PID_ER_NONGENOMIC_PATHWAY	0	0	0	Target:no_capture	0	0	0	0	0	0	0	0	Source:CN	0	0	0	0	0	0	0	0	0	0	0	0	0	0	Target:no_capture	0	0	0	0	0	0	0	0	Target:CN	0	0	Target:no_capture	0	0	0	0	Target:no_capture	Target:no_capture
PIK3CA	AKT1	0	PID_A6B1_A6B4_INTEGRIN_PATHWAY, PID_ANGIOPOIETINRECEPTOR_PATHWAY, PID_AR_NONGENOMIC_PATHWAY, PID_AVB3_INTEGRIN_PATHWAY, PID_BCR_5PATHWAY, PID_CXCR3PATHWAY, PID_CXCR4_PATHWAY, PID_ECADHERIN_KERATINOCYTE_PATHWAY, PID_ECADHERIN_NASCENTAJ_PATHWAY, PID_ER_NONGENOMIC_PATHWAY, PID_ERBB1_DOWNSTREAM_PATHWAY, PID_ERBB2ERBB3PATHWAY, PID_FASPATHWAY, PID_FCER1PATHWAY, PID_FGF_PATHWAY, PID_HEDGEHOG_2PATHWAY, P…	0.91657	0.73027	0.63262	Source:no_captureTarget:no_capture	0.79023	0.89509	0.84077	0.81231	0.7067	0.77291	0.67851	0.65506	0.78884	0.75862	0.77651	0.97814	0.86221	0.45903	0.60471	0.79532	0.59685	0.73977	0.48788	0.82582	0.61926	0.84002	0.58216	Source:no_captureTarget:no_capture	0.72053	0.87409	0.75649	0.93244	0.77898	0.69056	0.82779	0.86376	Target:CN	0.77648	0.89369	Source:no_captureTarget:no_capture	0.72178	0.87411	0.79468	0.83833	Source:no_captureTarget:no_capture	Source:no_captureTarget:no_capture
PIK3CB	AKT1	0	PID_CXCR3PATHWAY, PID_CXCR4_PATHWAY, PID_ERBB1_DOWNSTREAM_PATHWAY, PID_ERBB2ERBB3PATHWAY, PID_FASPATHWAY, PID_LYSOPHOSPHOLIPID_PATHWAY, PID_NEPHRIN_NEPH1_PATHWAY	0.49732	0.41519	0.41027	Source:no_captureTarget:no_capture	0.4625	0.50285	0.48118	0.51595	0.4015	0.48009	0.38866	0.39513	0.53562	0.46248	0.44737	0.53149	0.51539	0.29894	0.38405	0.48036	0.36343	0.43709	0.30311	0.48514	0.38648	0.51886	0.37131	Source:no_captureTarget:no_capture	0.41864	0.48463	0.46257	0.64067	0.5222	0.44629	0.51394	0.52562	Target:CN	0.48166	0.56158	Source:no_captureTarget:no_capture	0.4732	0.31133	0.50455	0.54166	Source:no_captureTarget:no_capture	Source:no_captureTarget:no_capture
PIK3R1	AKT1	0	PID_A6B1_A6B4_INTEGRIN_PATHWAY, PID_ANGIOPOIETINRECEPTOR_PATHWAY, PID_AR_NONGENOMIC_PATHWAY, PID_AVB3_INTEGRIN_PATHWAY, PID_BCR_5PATHWAY, PID_CXCR3PATHWAY, PID_CXCR4_PATHWAY, PID_ECADHERIN_KERATINOCYTE_PATHWAY, PID_ECADHERIN_NASCENTAJ_PATHWAY, PID_ER_NONGENOMIC_PATHWAY, PID_ERBB1_DOWNSTREAM_PATHWAY, PID_ERBB2ERBB3PATHWAY, PID_FASPATHWAY, PID_FCER1PATHWAY, PID_FGF_PATHWAY, PID_HEDGEHOG_2PATHWAY, P…	0.84445	0.68859	0.72796	Source:no_captureTarget:no_capture	0.79907	0.85483	0.76956	0.85375	0.66383	0.80069	0.63248	0.66536	0.83376	0.71638	0.74309	0.69275	0.88252	0.47256	0.64135	0.81968	0.61567	0.69913	0.48861	0.78492	0.63035	0.93965	0.61746	Source:no_captureTarget:no_capture	0.66841	0.85304	0.76152	0.90691	0.87468	0.70276	0.87112	0.82211	Target:CN	0.80166	1	Source:no_captureTarget:no_capture	0.74211	0.46075	0.77712	Source:Frame_Shift_Del	Source:no_captureTarget:no_capture	Source:no_captureTarget:no_capture
PRKDC	AKT1	0	PID_AR_PATHWAY, PID_PI3KCIAKTPATHWAY	Source:Frame_Shift_Ins	Source:Frame_Shift_Ins	0.45139	Source:no_captureTarget:no_capture	0	Source:Frame_Shift_Ins	Source:Frame_Shift_Ins	Source:Frame_Shift_Ins	Source:Frame_Shift_Ins	Source:Frame_Shift_Ins	Source:Frame_Shift_Ins	0.44909	Source:Frame_Shift_Ins	Source:Frame_Shift_Ins	0.47462	Source:Frame_Shift_Ins	Source:Frame_Shift_Ins	0.33224	Source:Frame_Shift_Ins	Source:Frame_Shift_Ins	Source:Frame_Shift_Ins	Source:Frame_Shift_Ins	0.3187	Source:Frame_Shift_Ins	Source:Frame_Shift_Ins	Source:Frame_Shift_Ins	0.41883	Source:no_captureTarget:no_capture	Source:Frame_Shift_Ins	Source:Frame_Shift_Ins	Source:Frame_Shift_Ins	Source:Frame_Shift_Ins	0.52622	Source:Frame_Shift_Ins	Source:Frame_Shift_Ins	Source:Frame_Shift_Ins	Source:Frame_Shift_InsTarget:CN	Source:Frame_Shift_Ins	Source:Frame_Shift_Ins	Source:no_captureTarget:no_capture	Source:Frame_Shift_Ins	Source:Frame_Shift_InsCN	0.5357	Source:Frame_Shift_Ins	Source:no_captureTarget:no_capture	Source:no_captureTarget:no_capture
PTPN11	AKT1	0	PID_ANGIOPOIETINRECEPTOR_PATHWAY, PID_AVB3_INTEGRIN_PATHWAY, PID_CXCR4_PATHWAY, PID_ERBB2ERBB3PATHWAY, PID_FCER1PATHWAY, PID_FGF_PATHWAY, PID_IFNGPATHWAY, PID_IGF1_PATHWAY, PID_IL2_PI3KPATHWAY, PID_IL6_7PATHWAY, PID_INSULIN_PATHWAY, PID_KITPATHWAY, PID_MET_PATHWAY, PID_TCR_PATHWAY, PID_VEGFR1_2_PATHWAY, PID_VEGFR1_PATHWAY	0.82727	0.65393	0.63015	Source:no_captureTarget:no_capture	0.80058	0.85797	0.75395	0.80441	0.62697	0.76568	0.59619	0.63455	0.78451	0.71848	0.76688	0.69123	0.81234	0.75836	0.60351	0.77146	0.6121	0.75289	0.49002	0.81283	0.62777	0.83406	0.58457	Source:no_captureTarget:no_capture	0.65936	0.82628	0.73648	0.88463	0.78058	0.78177	0.82097	0.81459	Target:CN	0.74994	0.9658	Source:no_captureTarget:no_capture	0.73409	0.44419	0.75812	0.94429	Source:no_captureTarget:no_capture	Source:no_captureTarget:no_capture
RAC1	AKT1	0	PID_A6B1_A6B4_INTEGRIN_PATHWAY, PID_ANGIOPOIETINRECEPTOR_PATHWAY, PID_AR_NONGENOMIC_PATHWAY, PID_AVB3_INTEGRIN_PATHWAY, PID_BCR_5PATHWAY, PID_CXCR4_PATHWAY, PID_ECADHERIN_KERATINOCYTE_PATHWAY, PID_ECADHERIN_NASCENTAJ_PATHWAY, PID_ENDOTHELINPATHWAY, PID_ERBB1_DOWNSTREAM_PATHWAY, PID_ERBB2ERBB3PATHWAY, PID_IL2_PI3KPATHWAY, PID_IL6_7PATHWAY, PID_ILK_PATHWAY, PID_LYSOPHOSPHOLIPID_PATHWAY, PID_MET_PAT…	0.92653	0.65932	0.65333	Source:no_captureTarget:no_capture	0.7989	0.82534	0.7907	0.90815	0.648	0.83359	0.89528	0.77866	0.85174	0.73286	0.72825	0.75096	0.86118	0.63237	0.63361	0.83218	0.69824	0.70669	0.55467	0.96737	0.6911	0.85505	0.60614	Source:no_captureTarget:no_capture	0.67792	0.79972	0.84755	1	0.90273	0.9848	0.8632	1	Target:CN	0.79644	0.96896	Source:no_captureTarget:no_capture	1	0.56938	0.85592	0.91399	Source:no_captureTarget:no_capture	Source:no_captureTarget:no_capture
RBP1	AKT1	0	PID_RETINOIC_ACID_PATHWAY	0.47566	0.38686	0.39201	Target:no_capture	0.44072	0.4828	0.4611	0.49676	0.37849	0.4566	0.3762	0.37957	0.51794	0.44365	0.42838	0.52109	0.49268	0.28291	0.36352	0.45158	0.34892	0.42243	0.29169	0.4613	0.36921	0.49455	0.35419	Target:no_capture	0.39468	0.4612	0.43957	0.62598	0.50231	0.4259	0.49239	0.50927	Target:CN	0.45949	0.53985	Target:no_capture	0.44715	0.30012	0.48315	0.52755	Target:no_capture	Target:no_capture
RHOA	AKT1	0	PID_AMB2_NEUTROPHILS_PATHWAY, PID_AVB3_INTEGRIN_PATHWAY, PID_CXCR4_PATHWAY, PID_ECADHERIN_KERATINOCYTE_PATHWAY, PID_ECADHERIN_NASCENTAJ_PATHWAY, PID_ENDOTHELINPATHWAY, PID_ER_NONGENOMIC_PATHWAY, PID_LYSOPHOSPHOLIPID_PATHWAY, PID_MET_PATHWAY, PID_MTOR_4PATHWAY, PID_P75NTRPATHWAY, PID_PTP1BPATHWAY, PID_S1P_S1P3_PATHWAY, PID_TXA2PATHWAY, PID_VEGFR1_2_PATHWAY	0.80233	0.69568	0.58599	Source:no_captureTarget:no_capture	0.74765	0.78325	0.73408	0.75148	Source:CN	0.7889	0.56612	0.60716	0.73636	0.73405	0.7582	0.74636	0.93551	0.4256	0.65923	0.82344	0.63139	0.69021	0.46186	0.71175	0.58544	0.79068	0.54791	Source:no_captureTarget:no_capture	0.64	0.74453	0.70507	0.87089	1	0.63943	0.80329	0.74718	Target:CN	0.7065	0.89659	Source:no_captureTarget:no_capture	0.67672	0.41429	0.77906	0.76191	Source:no_captureTarget:no_capture	Source:no_captureTarget:no_capture
RICTOR	AKT1	0	PID_CXCR3PATHWAY, PID_CXCR4_PATHWAY, PID_ERBB1_DOWNSTREAM_PATHWAY, PID_ILK_PATHWAY, PID_MTOR_4PATHWAY, PID_PI3KCIAKTPATHWAY	0.52244	0.42051	0.42012	Source:no_captureTarget:no_capture	0.47512	0.51819	0.50471	0.54364	0.42072	0.49736	0.39986	0.41247	0.55434	0.47079	0.46813	0.54905	0.58154	0.31882	0.3905	0.49077	0.37268	0.44896	0.3129	0.51344	0.39419	0.53181	0.3768	Source:no_captureTarget:no_capture	0.45925	0.5024	0.47746	0.65301	0.5333	0.45225	0.53836	0.54254	Target:CN	0.49376	0.59357	Source:no_captureTarget:no_capture	0.47738	0.33528	0.52508	0.5688	Source:no_captureTarget:no_capture	Source:no_captureTarget:no_capture
SHC1	AKT1	0	PID_A6B1_A6B4_INTEGRIN_PATHWAY, PID_ANGIOPOIETINRECEPTOR_PATHWAY, PID_BCR_5PATHWAY, PID_CD8TCRPATHWAY, PID_ER_NONGENOMIC_PATHWAY, PID_ERBB2ERBB3PATHWAY, PID_FCER1PATHWAY, PID_FGF_PATHWAY, PID_IGF1_PATHWAY, PID_IL2_PI3KPATHWAY, PID_IL4_2PATHWAY, PID_INSULIN_PATHWAY, PID_KITPATHWAY, PID_LYMPHANGIOGENESIS_PATHWAY, PID_MET_PATHWAY, PID_P75NTRPATHWAY, PID_PI3KPLCTRKPATHWAY, PID_PTP1BPATHWAY, PID_TCR_P…	0.77216	0.59066	0.57005	Source:no_captureTarget:no_capture	0.77255	0.72495	0.69071	0.85392	0.56509	0.73307	0.54737	0.57241	0.72605	0.69204	0.66809	0.64296	0.74761	0.42152	0.54079	0.69666	0.5555	0.60859	0.43936	0.71167	0.56975	0.87222	0.54373	Source:no_captureTarget:no_capture	0.59154	0.72244	0.66625	0.82043	0.70835	0.6297	0.74184	0.72774	Target:CN	0.73958	0.84244	Source:no_captureTarget:no_capture	0.78693	0.40156	0.69279	0.81636	Source:no_captureTarget:no_capture	Source:no_captureTarget:no_capture
SMO	AKT1	0	PID_HEDGEHOG_2PATHWAY, PID_HEDGEHOG_GLIPATHWAY	0.57155	0.46612	0.47677	Source:no_captureTarget:no_capture	0.52507	0.56804	0.54359	0.59284	0.45542	0.55112	0.43808	0.46112	0.60265	0.52257	0.50841	0.57958	0.58349	0.33822	0.43717	0.54122	0.41656	0.50173	0.34507	0.54401	0.4327	0.58944	0.42356	Source:no_captureTarget:no_capture	0.47351	0.55281	0.53219	0.723	0.57494	0.50742	0.59526	0.59107	Target:CN	0.54922	0.64521	Source:no_captureTarget:no_capture	0.53927	0.344	0.61716	0.61297	Source:no_captureTarget:no_capture	Source:no_captureTarget:no_capture
SOS1	AKT1	0	PID_BCR_5PATHWAY, PID_CD8TCRPATHWAY, PID_ER_NONGENOMIC_PATHWAY, PID_ERBB1_DOWNSTREAM_PATHWAY, PID_ERBB2ERBB3PATHWAY, PID_FCER1PATHWAY, PID_FGF_PATHWAY, PID_IGF1_PATHWAY, PID_IL2_PI3KPATHWAY, PID_IL6_7PATHWAY, PID_INSULIN_PATHWAY, PID_KITPATHWAY, PID_LYMPHANGIOGENESIS_PATHWAY, PID_MET_PATHWAY, PID_PI3KPLCTRKPATHWAY, PID_TCR_PATHWAY	0.83382	0.79482	0.61651	Source:no_captureTarget:no_capture	0.80354	0.76877	0.74508	0.79904	0.72671	0.73695	0.59019	0.64528	0.93822	0.88833	0.75803	0.67156	0.87359	0.54182	0.70046	0.83397	0.61186	0.6635	1	0.7488	0.59581	0.89223	0.56612	Source:no_captureTarget:no_capture	0.6508	0.7488	0.82649	0.89378	0.77017	0.867	0.80025	0.81825	Target:CN	0.75903	0.87203	Source:no_captureTarget:no_capture	0.73164	0.42881	0.73423	0.88074	Source:no_captureTarget:no_capture	Source:no_captureTarget:no_capture
SRC	AKT1	0	PID_AMB2_NEUTROPHILS_PATHWAY, PID_AR_NONGENOMIC_PATHWAY, PID_AVB3_INTEGRIN_PATHWAY, PID_CXCR3PATHWAY, PID_CXCR4_PATHWAY, PID_ECADHERIN_KERATINOCYTE_PATHWAY, PID_ECADHERIN_NASCENTAJ_PATHWAY, PID_ENDOTHELINPATHWAY, PID_ER_NONGENOMIC_PATHWAY, PID_ERBB1_DOWNSTREAM_PATHWAY, PID_ERBB2ERBB3PATHWAY, PID_FASPATHWAY, PID_FGF_PATHWAY, PID_LYSOPHOSPHOLIPID_PATHWAY, PID_MET_PATHWAY, PID_PI3KCIAKTPATHWAY, PID_…	0.88193	0.97891	0.64944	Source:no_captureTarget:no_capture	0.83249	0.94012	0.83814	0.9695	0.75846	0.92734	0.62641	0.73055	0.89137	0.98647	0.8907	Source:CN	0.85733	0.53379	0.92096	0.88277	0.62902	1	0.53299	0.89052	0.63898	0.95043	0.86694	Source:no_captureTarget:no_capture	0.67908	0.88585	0.81738	0.93276	0.79962	0.81883	0.98205	0.86375	Target:CN	0.88554	0.94366	Source:no_captureTarget:no_capture	0.77146	0.49397	0.81133	0.96287	Source:no_captureTarget:no_capture	Source:no_captureTarget:no_capture
STRN	AKT1	0	PID_ER_NONGENOMIC_PATHWAY	0.48254	0.39223	0.39768	Target:no_capture	0.44586	0.48824	0.46721	0.50691	0.38673	0.46831	0.38041	0.38485	0.52205	0.45118	0.43402	0.52347	0.50417	0.28646	0.36947	0.45659	0.35299	0.42679	0.29709	0.4684	0.36921	0.49986	0.35916	Target:no_capture	0.40284	0.46708	0.45153	0.63058	0.50687	0.43079	0.49807	0.51829	Target:CN	0.4655	0.53985	Target:no_capture	0.4523	0.30253	0.48761	0.53594	Target:no_capture	Target:no_capture
VLDLR	AKT1	0	PID_REELINPATHWAY	0.57017	0.52272	0.47541	Target:no_capture	0.53334	0.56386	0.57782	0.6099	0.45937	0.55787	0.41786	0.46476	0.60638	Source:CN	0.57351	Source:CN	Source:CN	0.33428	Source:CN	0.53661	0.41898	0.49278	0.34568	0.56933	0.44375	0.59138	0.41336	Target:no_capture	0.47413	0.56721	0.54408	0.67537	0.56747	0.51536	0.60807	0.59119	Target:CN	0.53815	Source:CN	Target:no_capture	0.51135	0.34699	Source:CN	0.63739	Target:no_capture	Target:no_capture
AKT1	AKT1S1	0	PID_MET_PATHWAY, PID_MTOR_4PATHWAY	0	0	0	Source:no_capture	0	0	0	0	0	0	0	0	0	0	0	0	0	0	0	0	0	0	0	0	0	0	0	Source:no_capture	0	0	0	0	0	0	0	0	Source:CN	0	0	Source:no_capture	0	0	0	0	Source:no_capture	Source:no_capture
RHEB	AKT1S1	0	PID_MTOR_4PATHWAY	0	0	0	Source:no_capture	0	0	0	0	0	0	0	0	0	0	0	0	0	0	0	0	0	0	0	0	0	0	0	Source:no_capture	0	0	0	0	0	0	0	0	0	0	0	Source:no_capture	0	0	0	0	Source:no_capture	Source:no_capture
AKT1	AKT2	0	PID_ECADHERIN_KERATINOCYTE_PATHWAY, PID_INSULIN_GLUCOSE_PATHWAY, PID_INSULIN_PATHWAY, PID_MET_PATHWAY, PID_PI3KCIAKTPATHWAY	0.50882	0.41015	0.42155	Source:no_captureTarget:no_capture	0.46861	0.51341	0.49223	0.52545	0.40224	0.48782	0.40381	0.40215	0.54272	0.46667	0.45441	0.53804	0.52174	0.29883	0.38547	0.48173	0.37145	0.44693	0.3084	0.4879	0.40206	0.5236	0.37407	Source:no_captureTarget:no_capture	0.41833	0.49303	0.46628	0.64909	0.52534	0.44869	0.52252	0.53569	Source:CN	0.48508	0.57505	Source:no_captureTarget:no_capture	0.47139	0.31853	0.5164	0.55545	Source:no_captureTarget:no_capture	Source:no_captureTarget:no_capture
GRB14	AKT2	0	PID_INSULIN_PATHWAY	0.070141	0.050436	0.053207	Target:no_capture	0.058029	0.061811	0.061448	0.059854	0.047306	0.062275	0.048546	0.049393	0.058896	0.047825	0.06228	0.031646	0.063415	0.031473	0.047981	0.059137	0.046062	0.050355	0.036964	0.055669	0.054108	0.061279	0.043811	Target:no_capture	0.049912	0.066079	0.056178	0.048844	0.050539	0.050917	0.062992	0.055458	0.049733	0.054962	0.078233	Target:no_capture	0.051049	0.030668	0.063203	0.061668	Target:no_capture	Target:no_capture
INS	AKT2	0	PID_INSULIN_GLUCOSE_PATHWAY, PID_INSULIN_PATHWAY	0.16912	0.1222	0.12745	Target:no_capture	0.14282	0.15555	0.14204	0.14349	0.12658	0.15483	0.11266	0.11832	0.119	0.12296	0.12614	0.075292	0.14535	0.077887	0.10745	0.13806	0.10832	0.12197	0.092591	0.13875	0.12584	0.14964	0.10297	Target:no_capture	0.11677	0.15251	0.13156	0.11527	0.12799	0.11294	0.17412	0.12866	0.14002	0.13393	0.17087	Target:no_capture	0.11619	0.084117	0.14844	0.1411	Target:no_capture	Target:no_capture
INSR	AKT2	0	PID_INSULIN_GLUCOSE_PATHWAY, PID_INSULIN_PATHWAY	0.13369	0.10042	0.097122	Source:no_captureTarget:no_capture	0.11802	0.12808	0.11407	0.1156	0.10098	0.12086	0.088616	0.11244	0.10243	0.09825	0.11061	0.061932	0.11934	0.064869	0.092481	0.1166	0.092073	0.094694	0.07098	0.10976	0.10231	0.12603	0.081292	Source:no_captureTarget:no_capture	0.10837	0.12129	0.10911	0.10073	0.099819	0.097639	0.13093	0.11094	0.10227	0.11059	0.13828	Source:no_captureTarget:no_capture	0.096374	0.056954	0.10897	0.11584	Source:no_captureTarget:no_capture	Source:no_captureTarget:no_capture
PDPK1	AKT2	0	PID_INSULIN_PATHWAY, PID_MET_PATHWAY, PID_PI3KCIAKTPATHWAY	0.18157	0.1377	0.11387	Source:no_captureTarget:no_capture	0.14324	0.17619	0.14141	0.15666	0.12503	0.15635	0.097082	0.15981	0.13609	0.10749	0.12252	0.13018	0.17959	0.1088	0.12237	0.14123	0.11805	0.12446	0.097706	0.13653	0.13854	0.14896	0.11843	Source:no_captureTarget:no_capture	0.15211	0.14211	0.15748	0.1549	0.13895	0.15293	0.16238	0.15638	0.16533	0.14052	0.18009	Source:no_captureTarget:no_capture	0.13185	0.20879	0.20933	0.13392	Source:no_captureTarget:no_capture	Source:no_captureTarget:no_capture
FLT1	AKT3	0	PID_S1P_S1P3_PATHWAY	0	0	0	Source:no_captureTarget:no_capture	0	0	0	0	0	0	0	0	0	0	0	0	0	0	0	0	0	0	Source:CN	0	0	0	0	Source:no_captureTarget:no_capture	Source:Nonsense_Mutation	Target:CN	0	0	0	0	0	0	0	0	Source:CN	Source:no_captureTarget:no_capture	0	0	0	0	Source:no_captureTarget:no_capture	Source:no_captureTarget:no_capture
PDPK1	AKT3	0	PID_PI3KCIAKTPATHWAY	0.14841	0.11441	0.084333	Source:no_captureTarget:no_capture	0.11536	0.14558	0.11028	0.12796	0.10128	0.12513	0.069472	0.13723	0.1113	0.084467	0.096495	0.11323	0.15054	0.092885	0.10042	0.11107	0.095526	0.099966	0.081	0.10993	0.10569	0.11991	0.098549	Source:no_captureTarget:no_capture	0.12846	Target:CN	0.13077	0.13179	0.11592	0.13015	0.13226	0.12996	0.14146	0.11493	0.14489	Source:no_captureTarget:no_capture	0.10761	0.19039	0.17608	0.10602	Source:no_captureTarget:no_capture	Source:no_captureTarget:no_capture
VEGFA	AKT3	0	PID_S1P_S1P3_PATHWAY	0	0	0	Source:no_captureTarget:no_capture	0	0	0	0	0	0	0	0	0	0	0	0	0	0	0	0	0	0	0	0	0	0	0	Source:no_captureTarget:no_capture	0	Target:CN	0	0	0	0	0	0	0	0	0	Source:no_captureTarget:no_capture	0	0	0	0	Source:no_captureTarget:no_capture	Source:no_captureTarget:no_capture
LATS2	ALDH1L2	0		0	0	0	Source:no_capture	0	0	0	0	0	Source:CN	0	0	0	0	0	0	0	0	0	0	0	0	Source:CN	0	0	0	0	Source:no_capture	0	0	0	0	0	0	0	0	0	0	0	Source:no_capture	0	0	0	0	Source:no_capture	Source:no_capture
MAX	ALDH9A1	0	PID_MYC_REPRESSPATHWAY	0	0	0	Source:no_capture	0	0	0	0	0	0	0	0	0	0	0	0	0	0	0	0	0	0	0	0	0	0	0	Source:no_capture	0	0	0	0	0	0	0	0	0	0	0	Source:no_capture	0	0	0	0	Source:no_capture	Source:no_capture
MYC	ALDH9A1	0	PID_MYC_REPRESSPATHWAY	0	0	0	Source:no_capture	0	0	0	0	0	0	0	0	0	0	0	0	0	0	0	0	0	0	0	0	0	0	0	Source:no_capture	0	0	0	0	0	0	0	0	0	0	0	Source:no_capture	0	0	0	0	Source:no_capture	Source:no_capture
ARNT	ALDOA	0	PID_HIF1_TFPATHWAY	0	0	0	Source:no_capture	0	0	0	0	0	0	0	0	0	0	0	0	0	0	0	0	0	0	0	0	0	0	0	Source:no_capture	0	0	0	0	0	0	0	0	0	0	Target:CN	Source:no_capture	0	0	0	0	Source:no_capture	Source:no_capture
HIF1A	ALDOA	0	PID_HIF1_TFPATHWAY	0	0	Source:CN	Source:no_capture	0	0	0	0	0	0	0	0	0	0	0	0	0	0	0	0	0	0	0	0	0	0	0	Source:no_capture	0	0	0	0	0	0	0	0	0	0	Target:CN	Source:no_capture	0	0	0	0	Source:no_capture	Source:no_capture
TAZ	AMOT	0		0	0	0	0	0	0	0	0	0	0	0	0	0	0	0	0	0	0	0	0	0	0	0	0	0	0	0	0	0	0	0	0	0	0	0	0	0	0	0	0	0	0	0	0	0	0
WWC1	AMOT	0		0	0	0	0	0	0	0	0	0	0	0	0	0	0	0	0	0	0	0	0	0	0	0	0	0	0	0	0	0	0	0	0	0	0	0	0	0	0	0	0	0	0	0	0	0	0
AMOT	AMOTL1	0		0	0	0	0	0	0	0	0	0	0	0	0	0	0	0	0	0	0	0	0	0	0	0	0	0	0	0	0	0	0	0	0	0	0	0	0	0	0	0	0	0	0	0	0	0	0
TAZ	AMOTL1	0		0	0	0	0	0	0	0	0	0	0	0	0	0	0	0	0	0	0	0	0	0	0	0	0	0	0	0	0	0	0	0	0	0	0	0	0	0	0	0	0	0	0	0	0	0	0
WWC1	AMOTL1	0		0	0	0	0	0	0	0	0	0	0	0	0	0	0	0	0	0	0	0	0	0	0	0	0	0	0	0	0	0	0	0	0	0	0	0	0	0	0	0	0	0	0	0	0	0	0
TAZ	AMOTL2	0		0	0	0	0	0	0	0	0	0	0	0	0	0	0	0	0	0	0	0	0	0	0	0	0	0	0	0	0	0	0	0	0	0	0	0	0	0	0	0	0	0	0	0	0	0	0
LATS2	ANAPC1	0		0	0	0	Source:no_capture	0	0	0	0	0	Source:CN	0	0	0	0	0	0	0	0	0	0	0	0	Source:CN	0	0	0	0	Source:no_capture	0	0	0	0	0	0	0	0	0	0	0	Source:no_capture	0	0	0	0	Source:no_capture	Source:no_capture
LATS2	ANAPC4	0		0.14955	0.13206	0.12618	Source:no_capture	0.13516	0.14703	0.13069	0.14814	0.14785	Source:CN	0.088906	0.11309	0.1321	0.13151	0.12679	0.092108	0.13853	0.084083	0.11076	0.14123	0.11717	0.13274	Source:CN	0.13104	0.1105	0.14974	0.10012	Source:no_capture	0.12534	0.14312	0.1406	0.12989	0.12218	0.11711	0.16477	0.12552	0.13279	0.14068	0.14988	Source:no_capture	0.11869	0.065167	0.13036	0.14161	Source:no_capture	Source:no_capture
ETS1	ANGPT1	0	PID_ANGIOPOIETINRECEPTOR_PATHWAY	0	0	0	0	0	0	0	0	0	0	0	0	0	0	0	0	0	0	Source:CN	0	0	0	0	0	0	0	0	0	0	Source:CN	0	0	0	0	0	0	0	Source:CN	0	0	0	0	0	0	0	0
FN1	ANGPT1	0	PID_ANGIOPOIETINRECEPTOR_PATHWAY	0.2115	0.16547	0.16329	Source:no_capture	0.17979	0.17503	0.16388	0.18972	0.1336	0.18078	0.1261	0.14545	0.13767	0.14684	0.17674	0.083374	0.19247	0.097944	0.13482	0.20146	0.13549	0.1446	0.11522	0.17277	0.14195	0.20966	0.13593	Source:no_capture	0.1528	0.20904	0.17405	0.14996	0.16126	0.16174	0.21616	0.16665	0.17136	0.18532	0.20214	Source:no_capture	0.1694	0.075817	0.16456	0.18115	Source:no_capture	Source:no_capture
TNF	ANGPT1	0	PID_ANGIOPOIETINRECEPTOR_PATHWAY	0	0	0	Source:no_capture	0	0	0	0	0	0	0	0	0	0	0	0	0	0	0	0	0	0	0	0	0	0	0	Source:no_capture	0	0	0	0	0	0	0	0	0	0	0	Source:no_capture	0	0	0	0	Source:no_capture	Source:no_capture
ETS1	ANPEP	0	PID_CMYB_PATHWAY	0.054562	0.047752	0.038219	0.056992	0.053197	0.049038	0.048551	0.052815	0.049626	0.052057	0.034696	0.039334	0.045757	0.043109	0.050517	0.025836	0.055081	0.029341	Source:CN	0.05426	0.038528	0.045246	0.031312	0.048954	0.037669	0.05846	0.036302	0.029845	0.041812	Source:CN	0.048559	0.041437	0.043988	0.044883	0.06583	0.050813	0.054122	Source:CN	0.056507	0.025145	0.046537	0.023662	0.048952	0.053968	0.031135	0.041185
MAF	ANPEP	0	PID_CMYB_PATHWAY	0.027503	0.021664	0.014932	Source:no_capture	0.02132	0.018946	0.018547	0.021351	0.023429	0.020147	0.013912	0.017102	0.019083	0.018024	0.021637	0.009986	0.022871	0.011482	0.012131	0.022887	0.016618	0.017906	0.013154	0.018966	0.0076461	0.024835	0.015085	Source:no_capture	0.017966	0.014154	0.019259	0.020019	0.018702	0.018757	0.033957	0.018011	0.023094	0.014857	0.024922	Source:no_capture	0.016028	0.011257	0.018699	0.019937	Source:no_capture	Source:no_capture
MYB	ANPEP	0	PID_CMYB_PATHWAY	0.16476	0.14009	0.13928	Source:no_capture	0.14395	0.19541	0.14282	0.15475	0.14122	0.15994	0.10471	0.14499	0.13981	0.12804	0.17325	0.094219	0.2029	0.091811	0.11723	0.16908	0.11314	0.13174	0.10753	0.14294	Source:CN	0.15974	0.13573	Source:no_capture	0.13942	0.15016	0.16618	0.12273	0.13264	0.14663	0.20081	0.18017	0.14611	0.15058	0.18168	Source:no_capture	0.14365	0.06274	0.14051	0.17386	Source:no_capture	Source:no_capture
ESR1	AP1B1	0	PID_ERA_GENOMIC_PATHWAY, PID_HNF3APATHWAY	0	0	0	Source:no_capture	0	0	0	0	0	0	0	0	0	0	0	0	0	0	0	0	0	0	0	0	Source:CN	0	0	Source:no_capture	0	0	0	0	0	0	0	0	0	0	Source:CN	Source:no_capture	0	0	0	0	Source:no_capture	Source:no_capture
FOXA1	AP1B1	0	PID_HNF3APATHWAY	0	0	0	0	0	0	0	0	0	0	0	0	0	0	0	0	0	0	0	0	0	0	0	0	0	0	0	0	0	0	0	0	0	0	0	0	0	0	0	0	0	0	0	0	0	0
SMAD7	AP3B1	0		0.18053	0.26691	0.1652	Source:no_capture	0.17117	0.2001	0.17402	0.32371	0.19102	0.22959	Source:CN	0.15678	0.16543	Source:CN	Source:CN	0.10006	0.20897	0.10328	0.15244	0.22055	0.15466	0.20931	0.13635	0.17764	0.20143	0.18878	0.15717	Source:no_capture	0.19556	0.16059	0.16523	0.16303	0.14661	0.18356	0.19523	Target:CN	Source:CN	0.24125	0.22544	Source:no_capture	0.18055	0.078709	0.1795	0.17564	Source:no_capture	Source:no_capture
E2F1	APAF1	0	PID_E2F_PATHWAY, PID_P53DOWNSTREAMPATHWAY, PID_P75NTRPATHWAY	0	0	0	Source:no_captureTarget:no_capture	0	0	0	0	0	0	0	0	0	0	0	Source:CN	0	0	0	0	0	0	0	0	0	0	0	Source:no_captureTarget:no_capture	0	0	0	0	0	0	0	0	0	0	0	Source:no_captureTarget:no_capture	0	0	0	0	Source:no_captureTarget:no_capture	Source:no_captureTarget:no_capture
TP53	APAF1	0	PID_P53DOWNSTREAMPATHWAY, PID_P75NTRPATHWAY	0	0	0	Source:no_captureTarget:no_capture	0	0	0	0	0	0	0	0	Source:CN	Source:Frame_Shift_Del	0	0	0	Source:Nonsense_Mutation	0	0	0	0	Source:CN	Source:Nonsense_Mutation	0	0	0	Source:no_captureTarget:no_capture	0	0	Source:Frame_Shift_Ins	0	Source:CN	0	0	Source:Frame_Shift_Del	0	0	0	Source:no_captureTarget:no_capture	0	0	0	0	Source:no_captureTarget:no_capture	Source:no_captureTarget:no_capture
DLG1	APBA1	0		0.097665	0.063802	0.056416	0.2202	0.095656	0.087057	0.10208	0.074488	0.06147	0.072784	0.055706	0.079584	0.06637	0.075321	0.067354	0.049045	0.10222	Target:CN	0.091654	0.2027	0.066961	0.098498	0.062387	0.08992	0.068511	0.16197	0.056765	0.15952	0.085924	0.082498	0.11145	0.081766	0.10071	0.077148	0.075878	0.090641	0.081735	0.082525	0.16623	0.11508	0.081553	0.02991	0.061084	0.082262	0.15103	0.16601
CUL1	APC	0	PID_BETACATENIN_DEG_PATHWAY, PID_BETACATENIN_NUC_PATHWAY	0.1171	0.11729	0.10489	Target:no_capture	0.11592	0.095334	0.12045	0.10256	0.086734	0.12597	0.088641	0.093964	0.08836	0.087082	0.15481	0.054277	0.14636	Target:Nonsense_Mutation	0.083357	0.10557	0.079475	0.09632	0.060642	0.098002	0.086626	0.13941	0.07306	Target:no_capture	Target:Frame_Shift_Ins	0.11861	0.093029	0.092659	0.088883	0.10571	0.12338	0.091198	0.092642	0.089429	0.12287	Target:no_capture	0.086979	0.054639	0.084156	0.11076	Target:no_capture	Target:no_capture
DVL1	APC	0	PID_BETACATENIN_DEG_PATHWAY, PID_PS1PATHWAY, PID_WNT_CANONICAL_PATHWAY	0.13705	0.12794	0.12006	Source:no_captureTarget:no_capture	0.12933	0.1357	0.12167	0.11698	0.10385	0.14176	0.076756	0.10798	0.11719	0.10551	0.16786	0.058879	0.16548	Target:Nonsense_Mutation	0.095338	0.13719	0.088544	0.10377	0.072009	0.10588	0.090742	0.16339	0.08431	Source:no_captureTarget:no_capture	Target:Frame_Shift_Ins	0.11708	0.10692	0.10672	0.11341	0.11277	0.12916	0.11124	0.11185	0.10688	0.1472	Source:no_captureTarget:no_capture	0.094856	Source:CN	0.094989	0.12038	Source:no_captureTarget:no_capture	Source:no_captureTarget:no_capture
GSK3B	APC	0	PID_BETACATENIN_DEG_PATHWAY, PID_CDC42_PATHWAY, PID_PS1PATHWAY, PID_WNT_CANONICAL_PATHWAY	0.20559	0.18536	0.17535	Source:no_captureTarget:no_capture	0.19608	0.18163	0.18486	0.18957	0.16042	0.21091	0.12068	0.16953	0.17368	0.16765	0.21866	0.09503	0.26798	Target:Nonsense_Mutation	0.15516	0.18743	0.15371	0.16254	0.11546	0.17463	0.14791	0.23229	0.14761	Source:no_captureTarget:no_capture	Target:Frame_Shift_Ins	0.18897	0.17074	0.16177	0.16851	0.17489	0.20155	0.17124	0.18195	0.17649	0.22768	Source:no_captureTarget:no_capture	0.1579	0.086736	0.17932	0.19808	Source:no_captureTarget:no_capture	Source:no_captureTarget:no_capture
NOTCH1	APC	0	PID_PS1PATHWAY	0.28656	0.26367	0.2216	Source:no_captureTarget:no_capture	0.30578	0.25599	0.28325	0.29451	0.21822	0.3315	0.2885	0.33486	0.2567	0.27173	0.38587	0.12366	0.33001	Target:Nonsense_Mutation	0.22008	0.26505	0.1941	0.26252	0.21206	0.24299	0.21213	0.33403	0.26755	Source:no_captureTarget:no_capture	Target:Frame_Shift_Ins	0.26732	0.26574	0.29542	0.25347	0.22474	0.27413	0.26789	0.25386	0.23577	0.40195	Source:no_captureTarget:no_capture	0.27793	0.12885	Source:CN	0.2991	Source:no_captureTarget:no_capture	Source:no_captureTarget:no_capture
PPP2R5A	APC	0	PID_WNT_CANONICAL_PATHWAY	0.13745	0.12791	0.1242	Target:no_capture	0.12702	0.12194	0.11969	0.12465	0.10867	0.14178	0.076975	0.10939	0.10268	0.10242	0.18496	0.0639	0.17056	Target:Nonsense_Mutation	0.095729	0.12752	0.090736	0.10794	0.074476	0.12138	0.092785	0.1557	0.091437	Target:no_capture	Target:Frame_Shift_Ins	0.12446	0.1188	0.10686	0.1074	0.11215	0.14143	0.11205	0.11246	0.10755	0.145	Target:no_capture	0.097945	0.060189	0.10216	0.12289	Target:no_capture	Target:no_capture
PPP2R5D	APC	0	PID_PS1PATHWAY	0.13217	0.13215	0.12555	Target:no_capture	0.12302	0.119	0.12359	0.11824	0.10922	0.14438	0.080969	0.10471	0.096727	0.098347	0.18096	0.060481	0.16713	Target:Nonsense_Mutation	0.10489	0.11451	0.093536	0.099936	0.08453	0.10542	0.09182	0.16697	0.082166	Target:no_capture	Target:Frame_Shift_Ins	0.11509	0.10257	0.11232	0.11708	0.12675	0.12905	0.11987	0.11837	0.10657	0.13699	Target:no_capture	0.11739	0.05672	0.10759	0.1183	Target:no_capture	Target:no_capture
SKP1	APC	0	PID_BETACATENIN_DEG_PATHWAY, PID_BETACATENIN_NUC_PATHWAY	0.11452	0.11003	0.10829	Target:no_capture	0.1117	0.10064	0.10594	0.10493	0.082331	0.12605	0.065725	0.097108	0.091847	0.084839	0.1458	0.047164	0.14471	Target:Nonsense_Mutation	0.085536	0.10361	0.078865	0.088237	0.064731	0.091402	0.084242	0.13975	0.073083	Target:no_capture	Target:Frame_Shift_Ins	0.098431	0.095975	0.092805	0.091421	0.10325	0.11556	0.091947	0.091801	0.090792	0.12119	Target:no_capture	0.085199	0.050733	0.082745	0.1135	Target:no_capture	Target:no_capture
SP1	APC	0	PID_P53DOWNSTREAMPATHWAY	0	0	0	Source:no_captureTarget:no_capture	0	0	0	0	0	0	0	0	0	0	0	0	0	Target:Nonsense_Mutation	0	0	0	0	0	0	0	0	0	Source:no_captureTarget:no_capture	Target:Frame_Shift_Ins	0	0	0	0	0	0	0	0	0	0	Source:no_captureTarget:no_capture	0	0	0	0	Source:no_captureTarget:no_capture	Source:no_captureTarget:no_capture
TP53	APC	0	PID_P53DOWNSTREAMPATHWAY	0	0	0	Source:no_captureTarget:no_capture	0	0	0	0	0	0	0	0	Source:CN	Source:Frame_Shift_Del	0	0	0	Source:Nonsense_MutationTarget:Nonsense_Mutation	0	0	0	0	Source:CN	Source:Nonsense_Mutation	0	0	0	Source:no_captureTarget:no_capture	Target:Frame_Shift_Ins	0	Source:Frame_Shift_Ins	0	Source:CN	0	0	Source:Frame_Shift_Del	0	0	0	Source:no_captureTarget:no_capture	0	0	0	0	Source:no_captureTarget:no_capture	Source:no_captureTarget:no_capture
XPO1	APC	0	PID_BETACATENIN_NUC_PATHWAY	0	0	0	Target:no_capture	0	0	0	0	0	0	0	0	0	0	0	0	0	Target:Nonsense_Mutation	0	0	0	0	0	0	0	0	0	Target:no_capture	Target:Frame_Shift_Ins	0	0	0	0	0	0	0	0	0	0	Target:no_capture	0	0	0	0	Target:no_capture	Target:no_capture
APH1A	APH1B	0	PID_NOTCH_PATHWAY, PID_P75NTRPATHWAY, PID_PS1PATHWAY, PID_SYNDECAN_3_PATHWAY	0	0	0	0	0	0	0	0	0	0	0	0	0	0	0	0	0	0	0	0	0	0	0	0	0	0	0	0	0	0	0	0	0	0	0	0	0	0	0	0	0	0	0	0	0	0
GSK3B	AR	0	PID_AR_TF_PATHWAY	0.47759	0.40096	0.37012	Source:no_captureTarget:no_capture	0.37082	0.37722	0.35049	0.39311	0.3149	0.37325	0.24572	0.34872	0.34632	0.34016	0.32706	0.19179	0.42492	0.21943	0.32884	0.39929	0.30395	0.35219	0.25063	0.3706	0.30861	0.48255	0.28806	Source:no_captureTarget:no_capture	0.31957	0.3856	0.41205	0.32145	0.35651	0.32491	0.41748	0.42464	0.43992	0.4079	0.44613	Source:no_captureTarget:no_capture	0.37529	0.16667	0.39509	0.44487	Source:no_captureTarget:no_capture	Source:no_captureTarget:no_capture
KAT2B	AR	0	PID_AR_TF_PATHWAY, PID_SMAD2_3NUCLEARPATHWAY	0.45128	0.38889	0.33484	Target:no_capture	0.32654	0.34217	0.30994	0.33929	0.32295	0.32114	0.20767	0.33154	0.29479	0.29231	0.28524	0.17121	0.36034	0.19154	0.29011	0.39773	0.26007	0.31839	0.22291	0.31434	0.26464	0.43046	0.23562	Target:no_capture	0.28862	0.33293	0.37205	0.29935	0.30321	0.27828	0.37307	0.39435	Source:CN	0.38514	0.3917	Target:no_capture	0.33506	0.14686	0.34062	0.38968	Target:no_capture	Target:no_capture
MAPK14	AR	0	PID_AR_TF_PATHWAY	0.5434	0.46792	0.42603	Source:no_captureTarget:no_capture	0.43344	0.44132	0.41541	0.45829	0.37277	0.44879	0.31751	0.402	0.39765	0.38946	0.39493	0.22745	0.47225	0.2537	0.38045	0.47945	0.3537	0.4082	0.30208	0.42789	0.37104	0.55435	0.33127	Source:no_captureTarget:no_capture	0.41251	0.47316	0.49369	0.38464	0.4132	0.40631	0.48657	0.49713	0.48182	0.4913	0.52901	Source:no_captureTarget:no_capture	0.43536	0.20035	0.45083	0.52085	Source:no_captureTarget:no_capture	Source:no_captureTarget:no_capture
MAPK8	AR	0	PID_AR_TF_PATHWAY	0.62549	0.51009	0.57381	Source:no_captureTarget:no_capture	0.47364	0.59051	0.4659	0.5383	0.41308	0.48764	0.36371	0.42939	0.40189	0.40534	0.48081	0.23288	0.52636	0.28937	Source:CN	0.60572	0.43456	0.48472	0.37177	0.48763	0.36757	0.6367	0.37481	Source:no_captureTarget:no_capture	0.38353	0.46945	0.51888	0.47883	0.47781	0.43042	0.53158	0.63885	0.55512	0.5626	Source:CN	Source:no_captureTarget:no_capture	0.49984	0.20525	0.459	0.65697	Source:no_captureTarget:no_capture	Source:no_captureTarget:no_capture
SIRT1	AR	0	PID_AR_TF_PATHWAY	0.45633	0.38326	0.3481	Source:no_captureTarget:no_capture	0.35967	0.3631	0.326	0.40493	0.29909	0.34915	0.2293	0.34388	0.31357	0.30396	0.31135	0.17815	0.37248	0.20328	0.30537	0.3783	0.27835	0.34653	0.22652	0.35394	0.28381	0.47393	0.27082	Source:no_captureTarget:no_capture	0.28843	0.34979	0.38982	0.30372	0.32639	0.29797	0.39819	0.40733	0.40322	0.39293	Source:CN	Source:no_captureTarget:no_capture	0.3535	0.15752	0.35772	0.42128	Source:no_captureTarget:no_capture	Source:no_captureTarget:no_capture
EPHA2	ARHGAP35	0	PID_EPHA2_FWDPATHWAY	0.20129	0.14493	0.10794	Source:no_capture	0.15473	0.16031	0.15058	0.15489	0.1179	0.15949	0.097013	0.1149	0.34182	0.14656	0.18994	0.075373	0.20303	0.097905	0.13003	0.18244	0.11354	0.13605	0.098032	0.13766	0.14066	0.17914	0.11445	Source:no_capture	0.14189	0.17483	0.14197	0.14603	0.1317	0.13742	0.19308	0.14078	0.19342	0.13346	0.18191	Source:no_capture	0.14827	0.069929	0.14101	0.15132	Source:no_capture	Source:no_capture
RAC1	ARHGAP35	0	PID_EPHA2_FWDPATHWAY, PID_FAK_PATHWAY, PID_PDGFRBPATHWAY	0.47916	0.28765	0.27464	Source:no_capture	0.37271	0.36277	0.34727	0.43201	0.28066	0.40301	0.53149	0.41266	0.34865	0.31128	0.31826	0.23533	0.42227	0.35936	0.28635	0.3961	0.36361	0.30807	0.28081	0.52086	0.33816	0.37897	0.26888	Source:no_capture	0.29975	0.36444	0.42365	0.38727	0.41574	0.58208	0.40403	0.51559	0.53964	0.35311	0.45346	Source:no_capture	0.56995	0.28084	0.38733	0.40381	Source:no_capture	Source:no_capture
PAK1	ARHGDIA	0	PID_CDC42_PATHWAY, PID_PDGFRBPATHWAY, PID_RAC1_PATHWAY	0.10538	0.077475	0.096564	Source:no_capture	0.096765	0.096232	0.0906	0.11571	0.098983	0.11491	0.072863	0.080472	0.093114	0.076397	0.090388	0.051264	0.11264	0.071664	0.08324	0.10858	0.078435	0.078204	0.072645	0.085015	0.079821	0.11067	0.090327	Source:no_capture	0.081265	0.0972	Source:CN	0.092638	0.081897	0.079666	0.1115	0.092788	0.099762	0.094412	0.11634	Source:no_capture	0.084323	0.049416	0.089823	0.096825	Source:no_capture	Source:no_capture
PRKCA	ARHGDIA	0	PID_PDGFRBPATHWAY, PID_THROMBIN_PAR1_PATHWAY	0.15979	0.12268	0.12839	Source:no_capture	0.14857	0.14699	0.18005	0.16019	0.12556	0.1459	0.13145	0.11403	0.15583	0.13338	0.13779	0.075013	0.175	0.10159	0.1124	0.15531	0.10421	0.11551	0.084658	0.14214	0.13641	0.15019	0.094774	Source:no_captureCN	0.13728	0.14558	0.13973	0.13817	0.17645	0.12448	0.1698	0.15681	0.14502	0.13193	0.15969	Source:no_capture	0.14734	0.088772	0.15175	Source:Nonsense_Mutation	Source:no_capture	Source:no_capture
APC	ARHGEF4	0	PID_MET_PATHWAY	Target:CN	0.093457	0.092671	Source:no_capture	0.093346	0.077109	0.090154	0.08259	0.074928	0.10698	0.053598	0.078593	0.074585	0.068473	0.12948	0.041894	0.12925	Source:Nonsense_Mutation	0.068798	0.08328	0.065928	0.074345	0.051231	0.072716	0.063257	0.11578	0.059954	Source:no_capture	Source:Frame_Shift_Ins	0.081619	0.074013	0.073707	0.068769	0.084483	0.093373	0.080051	0.073124	0.073609	0.10049	Source:no_capture	0.065436	0.042196	0.075946	0.090491	Source:no_capture	Source:no_capture
SCRIB	ARHGEF6	0		0.096761	0.070904	0.070924	Source:no_capture	0.097872	0.10941	0.098509	0.10746	0.079753	0.098943	0.090526	0.088557	0.093058	0.083963	0.12408	0.057087	0.093718	0.049959	0.093616	0.098049	0.10918	0.073565	0.062136	0.10847	0.071355	0.1049	0.087463	Source:no_capture	0.10678	0.11189	0.096912	0.080008	0.10201	0.12685	0.11737	0.12902	0.092975	0.087325	0.13106	Source:no_capture	0.072408	0.055477	0.074345	0.12558	Source:no_capture	Source:no_capture
SCRIB	ARHGEF7	0		0.13722	0.094135	0.091145	Source:no_captureTarget:no_capture	0.12511	0.13972	0.12729	0.14669	0.10445	0.12894	0.10654	0.11149	0.11898	0.10708	0.14888	0.070974	0.12037	0.068272	0.11687	0.12448	0.12999	0.09504	0.081431	0.13303	0.09798	0.13507	0.11599	Source:no_captureTarget:no_capture	0.13026	0.13719	0.1183	0.10239	0.13516	0.15172	0.14974	0.16789	0.13724	0.11809	Target:CN	Source:no_captureTarget:no_capture	0.10364	0.068593	0.10753	0.16007	Source:no_captureTarget:no_capture	Source:no_captureTarget:no_capture
TP53	ARID3A	0	PID_P53DOWNSTREAMPATHWAY	0.50555	0.32197	0.39992	Source:no_capture	0.40106	0.44893	0.64615	0.39833	0.39238	0.43342	0.25146	0.30491	Source:CN	Source:Frame_Shift_Del	0.48843	0.32451	0.7107	Source:Nonsense_Mutation	0.30052	0.39178	0.44542	0.35432	Source:CN	Source:Nonsense_Mutation	0.76959	0.50949	0.4458	Source:no_capture	0.63713	0.59992	Source:Frame_Shift_Ins	0.53996	Source:CN	0.30212	0.38243	Source:Frame_Shift_Del	0.45677	0.33887	0.44664	Source:no_capture	0.51456	0.19479	0.49278	0.56259	Source:no_capture	Source:no_capture
ABI1	ARPC1B	0	PID_ERBB1_DOWNSTREAM_PATHWAY, PID_PDGFRBPATHWAY, PID_RAC1_PATHWAY	0	0	0	Source:no_capture	0	0	0	0	0	0	0	0	0	0	0	0	0	0	Source:CN	0	0	0	0	0	0	0	0	Source:no_capture	0	0	0	0	0	0	0	0	0	0	0	Source:no_capture	0	0	0	0	Source:no_capture	Source:no_capture
ACTR3	ARPC1B	0	PID_CDC42_PATHWAY, PID_ERBB1_DOWNSTREAM_PATHWAY, PID_PDGFRBPATHWAY, PID_RAC1_PATHWAY	0	0	0	0	0	0	0	0	0	0	0	0	0	0	0	0	0	0	0	0	0	0	0	0	0	0	0	0	0	0	0	0	0	0	0	0	0	0	0	0	0	0	0	0	0	0
WASL	ARPC1B	0	PID_CDC42_PATHWAY, PID_ERBB1_DOWNSTREAM_PATHWAY, PID_PDGFRBPATHWAY	0	0	0	0	0	0	0	0	0	0	0	0	0	0	0	0	0	0	0	0	0	0	0	0	0	0	0	0	0	0	0	0	0	0	0	0	0	0	0	0	0	0	0	0	0	0
ABI1	ARPC2	0	PID_ERBB1_DOWNSTREAM_PATHWAY, PID_PDGFRBPATHWAY, PID_RAC1_PATHWAY	0	0	0	Source:no_capture	0	0	0	0	0	0	0	0	0	0	0	0	0	0	Source:CN	0	0	0	0	0	0	0	0	Source:no_capture	0	0	0	0	0	0	0	0	0	0	0	Source:no_capture	0	0	0	0	Source:no_capture	Source:no_capture
ACTR3	ARPC2	0	PID_CDC42_PATHWAY, PID_ERBB1_DOWNSTREAM_PATHWAY, PID_PDGFRBPATHWAY, PID_RAC1_PATHWAY	0	0	0	0	0	0	0	0	0	0	0	0	0	0	0	0	0	0	0	0	0	0	0	0	0	0	0	0	0	0	0	0	0	0	0	0	0	0	0	0	0	0	0	0	0	0
ARPC1B	ARPC2	0	PID_CDC42_PATHWAY, PID_ERBB1_DOWNSTREAM_PATHWAY, PID_PDGFRBPATHWAY, PID_RAC1_PATHWAY	0	0	0	0	0	0	0	0	0	0	0	0	0	0	0	0	0	0	0	0	0	0	0	0	0	0	0	0	0	0	0	0	0	0	0	0	0	0	0	0	0	0	0	0	0	0
WASL	ARPC2	0	PID_CDC42_PATHWAY, PID_ERBB1_DOWNSTREAM_PATHWAY, PID_PDGFRBPATHWAY	0	0	0	0	0	0	0	0	0	0	0	0	0	0	0	0	0	0	0	0	0	0	0	0	0	0	0	0	0	0	0	0	0	0	0	0	0	0	0	0	0	0	0	0	0	0
ABI1	ARPC3	0	PID_ERBB1_DOWNSTREAM_PATHWAY, PID_PDGFRBPATHWAY, PID_RAC1_PATHWAY	0	0	0	Source:no_capture	0	0	0	0	0	0	0	0	0	0	0	0	0	0	Source:CN	0	0	0	0	0	0	0	0	Source:no_capture	0	0	0	0	0	0	0	0	0	0	0	Source:no_capture	0	0	0	0	Source:no_capture	Source:no_capture
ACTR3	ARPC3	0	PID_CDC42_PATHWAY, PID_ERBB1_DOWNSTREAM_PATHWAY, PID_PDGFRBPATHWAY, PID_RAC1_PATHWAY	0	0	0	0	0	0	0	0	0	0	0	0	0	0	0	0	0	0	0	0	0	0	0	0	0	0	0	0	0	0	0	0	0	0	0	0	0	0	0	0	0	0	0	0	0	0
ARPC1B	ARPC3	0	PID_CDC42_PATHWAY, PID_ERBB1_DOWNSTREAM_PATHWAY, PID_PDGFRBPATHWAY, PID_RAC1_PATHWAY	0	0	0	0	0	0	0	0	0	0	0	0	0	0	0	0	0	0	0	0	0	0	0	0	0	0	0	0	0	0	0	0	0	0	0	0	0	0	0	0	0	0	0	0	0	0
ARPC2	ARPC3	0	PID_CDC42_PATHWAY, PID_ERBB1_DOWNSTREAM_PATHWAY, PID_PDGFRBPATHWAY, PID_RAC1_PATHWAY	0	0	0	0	0	0	0	0	0	0	0	0	0	0	0	0	0	0	0	0	0	0	0	0	0	0	0	0	0	0	0	0	0	0	0	0	0	0	0	0	0	0	0	0	0	0
WASL	ARPC3	0	PID_CDC42_PATHWAY, PID_ERBB1_DOWNSTREAM_PATHWAY, PID_PDGFRBPATHWAY	0	0	0	0	0	0	0	0	0	0	0	0	0	0	0	0	0	0	0	0	0	0	0	0	0	0	0	0	0	0	0	0	0	0	0	0	0	0	0	0	0	0	0	0	0	0
ABI1	ARPC5	0	PID_ERBB1_DOWNSTREAM_PATHWAY, PID_PDGFRBPATHWAY, PID_RAC1_PATHWAY	0	0	0	Source:no_capture	0	0	0	0	0	0	0	0	0	0	0	0	0	0	Source:CN	0	0	0	0	0	0	0	0	Source:no_capture	0	0	0	0	0	0	0	0	0	0	0	Source:no_capture	0	0	0	0	Source:no_capture	Source:no_capture
ACTR3	ARPC5	0	PID_CDC42_PATHWAY, PID_ERBB1_DOWNSTREAM_PATHWAY, PID_PDGFRBPATHWAY, PID_RAC1_PATHWAY	0	0	0	0	0	0	0	0	0	0	0	0	0	0	0	0	0	0	0	0	0	0	0	0	0	0	0	0	0	0	0	0	0	0	0	0	0	0	0	0	0	0	0	0	0	0
ARPC1B	ARPC5	0	PID_CDC42_PATHWAY, PID_ERBB1_DOWNSTREAM_PATHWAY, PID_PDGFRBPATHWAY, PID_RAC1_PATHWAY	0	0	0	0	0	0	0	0	0	0	0	0	0	0	0	0	0	0	0	0	0	0	0	0	0	0	0	0	0	0	0	0	0	0	0	0	0	0	0	0	0	0	0	0	0	0
ARPC2	ARPC5	0	PID_CDC42_PATHWAY, PID_ERBB1_DOWNSTREAM_PATHWAY, PID_PDGFRBPATHWAY, PID_RAC1_PATHWAY	0	0	0	0	0	0	0	0	0	0	0	0	0	0	0	0	0	0	0	0	0	0	0	0	0	0	0	0	0	0	0	0	0	0	0	0	0	0	0	0	0	0	0	0	0	0
ARPC3	ARPC5	0	PID_CDC42_PATHWAY, PID_ERBB1_DOWNSTREAM_PATHWAY, PID_PDGFRBPATHWAY, PID_RAC1_PATHWAY	0	0	0	0	0	0	0	0	0	0	0	0	0	0	0	0	0	0	0	0	0	0	0	0	0	0	0	0	0	0	0	0	0	0	0	0	0	0	0	0	0	0	0	0	0	0
WASL	ARPC5	0	PID_CDC42_PATHWAY, PID_ERBB1_DOWNSTREAM_PATHWAY, PID_PDGFRBPATHWAY	0	0	0	0	0	0	0	0	0	0	0	0	0	0	0	0	0	0	0	0	0	0	0	0	0	0	0	0	0	0	0	0	0	0	0	0	0	0	0	0	0	0	0	0	0	0
DNM1	ARRB2	0	PID_CXCR4_PATHWAY, PID_IL8CXCR1_PATHWAY, PID_IL8CXCR2_PATHWAY, PID_TXA2PATHWAY	0	0	0	0	0	0	Source:CN	0	0	0	0	0	Target:CN	0	0	0	0	0	0	0	0	0	0	0	0	0	0	0	0	0	0	0	0	0	0	0	0	0	0	0	0	0	0	0	0	0
FYN	ARRB2	0	PID_CXCR4_PATHWAY, PID_NEPHRIN_NEPH1_PATHWAY, PID_TXA2PATHWAY	0	0	0	Source:no_capture	0	0	0	0	0	0	0	0	Target:CN	0	0	0	0	0	0	0	0	0	0	0	Source:CN	0	0	Source:no_capture	0	0	0	0	0	0	0	0	0	0	0	Source:no_capture	0	0	0	0	Source:no_capture	Source:no_capture
MAPK14	ARRB2	0	PID_NFKAPPABATYPICALPATHWAY, PID_TXA2PATHWAY	0	0	0	Source:no_capture	0	0	0	0	0	0	0	0	Target:CN	0	0	0	0	0	0	0	0	0	0	0	0	0	0	Source:no_capture	0	0	0	0	0	0	0	0	0	0	0	Source:no_capture	0	0	0	0	Source:no_capture	Source:no_capture
RAC1	ARRB2	0	PID_CXCR4_PATHWAY, PID_NEPHRIN_NEPH1_PATHWAY, PID_TXA2PATHWAY, PID_WNT_NONCANONICAL_PATHWAY	0	0	0	Source:no_capture	0	0	0	0	0	0	0	0	Target:CN	0	0	0	0	0	0	0	0	0	0	0	0	0	0	Source:no_capture	0	0	0	0	0	0	0	0	0	0	0	Source:no_capture	0	0	0	0	Source:no_capture	Source:no_capture
SLC9A3R1	ARRB2	0	PID_TXA2PATHWAY	0	0	0	0	0	0	0	0	0	0	0	0	Target:CN	0	0	0	0	0	0	0	0	0	0	0	0	0	0	0	0	0	0	0	0	0	0	0	0	0	0	0	0	0	0	0	0	0
CREBBP	ASCL1	0	PID_HES_HEYPATHWAY	0.087807	0.067008	0.060757	Source:no_capture	0.074844	0.080098	0.077413	0.082932	0.065954	0.0774	0.057839	0.067653	0.068212	0.068454	0.080134	0.040091	0.080289	0.042054	0.06118	0.080857	0.06258	0.067337	0.047655	0.069179	0.061456	0.087853	0.060586	Source:no_capture	0.069317	0.084138	0.075543	0.07187	0.071215	0.068542	0.094119	0.078898	0.070836	0.075539	Source:CN	Source:no_capture	0.068122	0.040189	0.070971	0.081628	Source:no_capture	Source:no_capture
HES1	ASCL1	0	PID_HES_HEYPATHWAY	0.26297	0.23786	0.15058	0.47968	0.20048	0.22425	0.21306	0.2227	0.16731	0.28086	0.16008	0.23706	0.20417	0.16978	0.23992	0.12151	0.19179	0.11456	0.16107	0.28119	0.14117	0.19325	0.097398	0.19264	0.16418	0.22603	0.21408	0.28342	0.17036	0.28539	0.21033	0.25775	0.20351	0.23252	0.27227	0.18823	0.22637	0.22501	0.19078	0.1939	0.18449	0.08744	0.17182	0.25917	0.27143	0.33318
HES6	ASCL1	0	PID_HES_HEYPATHWAY	0.047549	0.036882	0.035788	0.076993	0.0394	0.059676	0.046399	0.048456	0.039298	0.046273	0.031623	0.035533	0.036851	0.037286	0.038433	0.023123	0.039049	0.019305	Source:CN	0.046402	0.035249	0.034579	0.026427	0.035969	0.033235	0.041544	0.029485	0.05458	0.036657	0.049342	0.040854	0.040793	0.036903	0.051735	0.054093	0.04318	0.039073	0.042646	0.038314	0.043032	0.037265	0.019074	Source:CN	0.044375	0.057202	0.068185
PARP1	ASCL1	0	PID_HES_HEYPATHWAY	0.06437	0.047201	0.056943	Source:no_capture	0.050542	0.056471	0.057484	0.061825	0.054122	0.052402	0.041906	0.04467	0.044216	0.048939	0.048777	0.029689	0.05529	0.027693	0.042267	0.060752	0.050288	0.043088	0.042343	0.05196	0.049545	0.055469	0.041721	Source:no_capture	0.074064	0.059404	0.05175	0.062994	0.049253	0.046589	0.06487	0.0638	0.04948	0.050302	0.047435	Source:no_capture	0.04986	0.024898	0.036006	0.060067	Source:no_capture	Source:no_capture
TLE1	ASCL1	0	PID_HES_HEYPATHWAY	0.11996	0.091559	0.074294	Source:no_capture	0.11089	0.13824	0.13697	0.11883	0.08584	0.12175	0.067274	0.11957	0.094007	0.075339	0.13384	0.058138	0.15806	Source:CN	0.073598	0.11346	0.081426	0.092091	0.098033	0.14081	0.1149	0.12003	0.13518	Source:no_capture	0.10404	0.12037	0.11606	0.12493	0.081553	0.088742	0.15963	0.09867	0.11112	0.11621	0.11701	Source:no_capture	0.095941	0.057072	0.075146	0.14919	Source:no_capture	Source:no_capture
MAPK14	ATF2	0	PID_ATF2_PATHWAY, PID_CDC42_PATHWAY, PID_IL12_2PATHWAY, PID_P38ALPHABETADOWNSTREAMPATHWAY, PID_RAC1_PATHWAY, PID_RB_1PATHWAY	0.29858	0.25578	0.26383	Source:no_captureTarget:no_capture	0.27661	0.31692	0.27303	0.29146	0.23275	0.30791	0.21906	0.23716	0.25139	0.25961	0.30181	0.14979	0.31701	0.16294	0.23984	0.29651	0.22721	0.26971	0.19263	0.29284	0.24853	0.35255	0.21127	Source:no_captureTarget:no_capture	0.28631	0.31431	0.31771	0.26822	0.25423	0.26785	0.33124	0.27032	0.2923	0.30297	0.34228	Source:no_captureTarget:no_capture	0.25377	0.13363	0.26277	0.30602	Source:no_captureTarget:no_capture	Source:no_captureTarget:no_capture
MAPK8	ATF2	0	PID_ATF2_PATHWAY, PID_CDC42_PATHWAY, PID_ERBB1_DOWNSTREAM_PATHWAY, PID_RAC1_PATHWAY, PID_RHOA_PATHWAY	0.38067	0.29795	0.41161	Source:no_captureTarget:no_capture	0.31681	0.46611	0.32353	0.37147	0.27306	0.34676	0.26525	0.26455	0.25564	0.2755	0.38769	0.15523	0.37113	0.1986	Source:CN	0.42278	0.30807	0.34624	0.26232	0.35258	0.24505	0.4349	0.25482	Source:no_captureTarget:no_capture	0.25733	0.3106	0.3429	0.36241	0.31884	0.29196	0.37626	0.41204	0.36561	0.37427	Source:CN	Source:no_captureTarget:no_capture	0.31825	0.13853	0.27093	0.44214	Source:no_captureTarget:no_capture	Source:no_captureTarget:no_capture
MAPK9	ATF2	0	PID_ATF2_PATHWAY, PID_CDC42_PATHWAY, PID_ERBB1_DOWNSTREAM_PATHWAY, PID_RAC1_PATHWAY, PID_RB_1PATHWAY	0.16764	0.12324	0.14753	Source:no_captureTarget:no_capture	0.14566	0.19638	0.15082	0.15512	0.11482	0.16026	0.096481	0.13228	0.12516	0.14361	0.16959	0.075873	0.17265	0.088849	0.12576	0.14428	0.1181	0.15066	0.09687	0.1645	0.1274	0.19882	0.10699	Source:no_captureTarget:no_capture	0.1233	0.15057	0.17015	0.14427	0.12793	0.12145	0.18446	0.13559	0.16626	0.16904	0.17506	Source:no_captureTarget:no_capture	0.12992	0.070222	0.13366	0.15547	Source:no_captureTarget:no_capture	Source:no_captureTarget:no_capture
PRKCA	ATF2	0	PID_ATF2_PATHWAY, PID_ERBB1_DOWNSTREAM_PATHWAY	0.25231	0.19942	0.2327	Source:no_captureTarget:no_capture	0.23682	0.26817	0.26994	0.25436	0.18655	0.24693	0.19523	0.18589	0.23029	0.22156	0.2609	0.12124	0.27984	0.15328	0.19386	0.23964	0.1761	0.22073	0.14305	0.25387	0.21745	0.28834	0.15695	Source:no_captureCNTarget:no_capture	0.21284	0.23928	0.25804	0.23446	0.25342	0.19882	0.29384	0.23957	0.25313	0.22481	0.25735	Source:no_captureTarget:no_capture	0.22657	0.13257	0.2208	Source:Nonsense_Mutation	Source:no_captureTarget:no_capture	Source:no_captureTarget:no_capture
ATF2	ATF3	0	PID_AP1_PATHWAY, PID_ATF2_PATHWAY, PID_SMAD2_3NUCLEARPATHWAY	0	0	0	Source:no_capture	0	0	0	0	0	0	0	0	0	0	0	0	0	0	0	0	0	0	0	0	0	0	0	Source:no_capture	0	0	0	0	0	0	0	0	0	0	0	Source:no_capture	0	0	0	0	Source:no_capture	Source:no_capture
TP53	ATF3	0	PID_AP1_PATHWAY, PID_P53DOWNSTREAMPATHWAY	0	0	0	Source:no_capture	0	0	0	0	0	0	0	0	Source:CN	Source:Frame_Shift_Del	0	0	0	Source:Nonsense_Mutation	0	0	0	0	Source:CN	Source:Nonsense_Mutation	0	0	0	Source:no_capture	0	0	Source:Frame_Shift_Ins	0	Source:CN	0	0	Source:Frame_Shift_Del	0	0	0	Source:no_capture	0	0	0	0	Source:no_capture	Source:no_capture
KAT5	ATM	0	PID_ATM_PATHWAY, PID_P53REGULATIONPATHWAY	0.27536	0.23114	0.19418	Target:no_capture	0.23948	0.28207	0.3215	0.35814	0.21182	0.29436	0.14302	0.30585	0.18135	0.19353	0.22341	0.16933	0.31374	0.1441	Target:CN	0.28944	0.18808	0.23277	0.14143	0.23057	0.22144	0.27421	0.16639	Target:no_capture	0.3318	0.2525	0.27648	0.28664	0.22477	0.2088	0.37382	0.33888	0.23026	0.23732	0.31215	Target:no_capture	0.22368	0.10213	0.27168	0.30318	Target:no_capture	Target:no_capture
UBE2N	ATM	0	PID_ATM_PATHWAY	0.22938	0.18987	0.17677	Target:no_capture	0.2128	0.2109	0.28847	0.24971	0.19741	0.22175	0.12827	0.29043	0.16707	0.17931	0.21051	0.15995	0.30261	0.12978	Target:CN	0.2297	0.17321	0.18079	0.12812	0.21719	0.19582	0.23855	0.15306	Target:no_capture	0.28992	0.23364	0.25353	0.22861	0.21038	0.20002	0.28778	0.28126	0.18957	0.2143	0.28323	Target:no_capture	0.20886	0.091166	Source:CN	0.27956	Target:no_capture	Target:no_capture
MYB	ATP2B1	0	PID_CMYB_PATHWAY	0	0	0	Source:no_capture	0	0	0	0	0	0	0	0	0	0	Target:CN	0	0	0	0	0	0	0	0	0	Source:CN	0	0	Source:no_capture	0	0	0	0	Target:CN	0	0	0	0	0	0	Source:no_capture	0	0	Target:CN	0	Source:no_capture	Source:no_capture
ESR1	ATP5J	0	PID_ERA_GENOMIC_PATHWAY, PID_HNF3APATHWAY	0	0	0	Source:no_capture	0	0	0	0	0	0	0	0	0	0	0	0	0	0	0	0	0	0	0	0	Source:CN	0	0	Source:no_capture	0	0	0	0	0	0	0	0	0	0	Source:CN	Source:no_capture	0	0	0	0	Source:no_capture	Source:no_capture
FOXA1	ATP5J	0	PID_HNF3APATHWAY	0	0	0	0	0	0	0	0	0	0	0	0	0	0	0	0	0	0	0	0	0	0	0	0	0	0	0	0	0	0	0	0	0	0	0	0	0	0	0	0	0	0	0	0	0	0
CCNA2	ATR	0	PID_ATR_PATHWAY, PID_P53REGULATIONPATHWAY	Target:Frame_Shift_Ins	0.16978	0.1299	Source:no_captureTarget:no_capture	0.2013	0.18372	0.28244	0.20791	0.15755	0.17506	0.14807	0.16848	0.13711	0.16915	0.28494	0.087861	0.19529	0.1263	0.16902	0.20594	0.17932	0.13608	0.11005	0.16052	0.13749	0.19632	0.15234	Source:no_captureTarget:no_capture	0.16931	0.1809	0.15787	0.163	0.16575	0.16183	0.21015	0.18285	0.2053	0.19998	0.20644	Source:no_captureTarget:no_capture	0.19564	0.12283	0.16487	0.17912	Source:no_captureTarget:no_capture	Source:no_captureTarget:no_capture
CDK2	ATR	0	PID_ATR_PATHWAY, PID_BARD1PATHWAY, PID_P53REGULATIONPATHWAY	Target:Frame_Shift_Ins	0.17238	0.14725	Source:no_captureTarget:no_capture	0.21578	0.20178	0.2929	0.20636	0.17225	0.19301	0.15518	0.18478	0.18901	0.18147	0.29489	0.099537	0.2067	0.1563	0.16123	0.22278	0.19191	0.15452	0.11736	0.19827	0.20826	0.20461	0.16532	Source:no_captureTarget:no_capture	0.17915	0.20303	0.17922	0.162	0.18418	0.17658	0.22545	0.20177	0.21324	0.21235	0.22069	Source:no_captureTarget:no_capture	0.26477	0.10003	0.25959	0.20066	Source:no_captureTarget:no_capture	Source:no_captureTarget:no_capture
YWHAZ	ATR	0	PID_ATR_PATHWAY	Target:Frame_Shift_Ins	0.21378	0.18604	Target:no_capture	0.26396	0.26842	0.35447	0.24248	0.21762	0.23121	0.18652	0.22085	0.1949	0.22619	0.3339	0.12622	0.26014	0.1637	0.19815	0.33212	0.22356	0.196	0.15067	0.23652	0.18585	0.26992	0.19707	Target:no_capture	0.2399	0.25833	0.23872	0.21215	0.23014	0.23914	0.27792	0.25514	0.25533	0.25803	0.29452	Target:no_capture	0.22352	0.1093	0.21337	0.26027	Target:no_capture	Target:no_capture
ATR	ATRIP	0	PID_ATR_PATHWAY, PID_FANCONI_PATHWAY	Source:Frame_Shift_Ins	0	0	Source:no_capture	0	0	0	0	Target:CN	0	0	0	0	0	0	0	0	0	0	0	0	0	0	0	0	0	0	Source:no_capture	0	0	0	0	0	0	0	0	0	0	0	Source:no_capture	0	0	0	0	Source:no_capture	Source:no_capture
CCNA2	ATRIP	0	PID_ATR_PATHWAY	0	0	0	Source:no_capture	0	0	0	0	Target:CN	0	0	0	0	0	0	0	0	0	0	0	0	0	0	0	0	0	0	Source:no_capture	0	0	0	0	0	0	0	0	0	0	0	Source:no_capture	0	0	0	0	Source:no_capture	Source:no_capture
CDK2	ATRIP	0	PID_ATR_PATHWAY	0	0	0	Source:no_capture	0	0	0	0	Target:CN	0	0	0	0	0	0	0	0	0	0	0	0	0	0	0	0	0	0	Source:no_capture	0	0	0	0	0	0	0	0	0	0	0	Source:no_capture	0	0	0	0	Source:no_capture	Source:no_capture
YWHAZ	ATRIP	0	PID_ATR_PATHWAY	0	0	0	0	0	0	0	0	Target:CN	0	0	0	0	0	0	0	0	0	0	0	0	0	0	0	0	0	0	0	0	0	0	0	0	0	0	0	0	0	0	0	0	0	0	0	0	0
ARHGEF7	AURKA	0	PID_AURORA_A_PATHWAY, PID_ILK_PATHWAY	0.23332	0.19807	0.17377	Source:no_captureTarget:no_capture	0.27905	0.21914	0.20296	0.34036	0.1598	0.25744	0.21122	0.33122	0.20578	0.23242	0.32388	0.12283	0.26525	0.12179	0.20464	0.19804	0.14458	0.15112	0.21107	0.22175	0.18475	0.2021	0.13367	Source:no_captureTarget:no_capture	0.18605	0.18027	0.19765	0.21071	0.24337	0.16196	0.26693	0.20225	0.25305	0.19161	Source:CN	Source:no_captureTarget:no_capture	0.29271	0.12356	0.16804	0.24945	Source:no_captureTarget:no_capture	Source:no_captureTarget:no_capture
AURKAIP1	AURKA	0	PID_AURORA_A_PATHWAY	0.18713	0.17126	0.14988	Target:no_capture	0.24759	0.18337	0.16801	0.29602	0.13047	0.22217	0.19031	0.30367	0.17406	0.20403	0.29334	0.10642	0.23265	0.10122	0.1769	0.16628	0.12116	0.12586	0.18898	0.19297	0.15317	0.16656	0.10085	Target:no_capture	0.15865	0.14838	0.17106	0.18326	0.20563	0.13422	0.22937	0.15947	0.20446	0.15624	0.22498	Target:no_capture	0.25711	Source:CN	0.13039	0.207	Target:no_capture	Target:no_capture
GSK3B	AURKA	0	PID_AURORA_A_PATHWAY, PID_ILK_PATHWAY	0.29997	0.26363	0.23529	Source:no_captureTarget:no_capture	0.35126	0.28847	0.2648	0.40539	0.21619	0.32737	0.25845	0.39532	0.27642	0.30416	0.3832	0.16135	0.37185	0.16361	0.26487	0.27114	0.20907	0.21463	0.25481	0.29501	0.23852	0.28289	0.19007	Source:no_captureTarget:no_capture	0.2572	0.25666	0.26942	0.27285	0.30673	0.22575	0.33902	0.25276	0.31415	0.26	0.3528	Source:no_captureTarget:no_capture	0.34978	0.1526	0.24011	0.31687	Source:no_captureTarget:no_capture	Source:no_captureTarget:no_capture
PRKACA	AURKA	0	PID_AURORA_A_PATHWAY	0.38953	0.34817	0.27078	Source:no_captureTarget:no_capture	0.48064	0.44385	0.41711	0.53523	0.29593	0.40858	0.38967	0.49611	0.33022	0.4121	0.49903	0.21019	0.57458	0.21993	0.32659	0.38341	0.27191	0.27853	0.30251	0.40178	0.33538	0.41892	0.29877	Source:no_captureTarget:no_capture	0.34335	0.35428	0.46728	0.38776	0.41135	0.34298	0.43477	0.46423	0.38032	0.32673	0.43646	Source:no_captureTarget:no_capture	0.50016	0.29106	0.26764	0.46194	Source:no_captureTarget:no_capture	Source:no_captureTarget:no_capture
FOXM1	AURKB	0	PID_FOXM1PATHWAY	0.081199	0.077117	0.052797	Target:no_capture	0.074069	0.062698	0.11326	0.063819	0.074234	0.0628	0.10502	0.091148	Target:CN	0.094572	0.068729	0.066795	0.15838	0.048755	0.058262	0.086711	0.043648	0.070511	0.044684	0.095025	0.055	0.084935	0.10934	Target:no_capture	0.060443	0.099486	0.069043	0.055419	0.10248	0.14853	0.087998	0.06221	0.075227	0.077339	0.13329	Target:no_capture	0.10508	0.042605	Source:CN	0.08336	Target:no_capture	Target:no_capture
APC	AXIN1	0	PID_BETACATENIN_DEG_PATHWAY, PID_PS1PATHWAY, PID_WNT_CANONICAL_PATHWAY	0.18206	0.16173	0.15529	Source:no_captureTarget:no_capture	0.17946	0.15827	0.17058	0.16048	0.14049	0.19381	0.10916	0.14973	0.14564	0.1317	0.19837	0.089281	0.21822	Source:Nonsense_Mutation	0.134	0.16449	0.11909	0.15474	0.098312	0.15665	0.12727	0.21159	0.1187	Source:no_captureTarget:no_capture	Source:Frame_Shift_Ins	0.16024	0.14948	0.14116	0.13655	0.18668	0.17501	0.15298	0.14012	0.1518	0.19731	Source:no_captureTarget:no_capture	0.1354	0.088624	0.13645	Target:Frame_Shift_Del	Source:no_captureTarget:no_capture	Source:no_captureTarget:no_capture
CSNK1G1	AXIN1	0	PID_WNT_CANONICAL_PATHWAY	0	0	0	Source:no_captureTarget:no_capture	0	0	0	0	0	0	0	0	0	0	0	0	0	0	0	0	0	0	0	0	0	0	0	Source:no_captureTarget:no_capture	0	0	0	0	0	0	0	0	0	0	0	Source:no_captureTarget:no_capture	0	0	0	Target:Frame_Shift_Del	Source:no_captureTarget:no_capture	Source:no_captureTarget:no_capture
DVL1	AXIN1	0	PID_BETACATENIN_DEG_PATHWAY, PID_PS1PATHWAY, PID_WNT_CANONICAL_PATHWAY	0.14387	0.11191	0.10283	Source:no_captureTarget:no_capture	0.13305	0.1506	0.1249	0.12617	0.10318	0.1335	0.087568	0.10989	0.12834	0.11006	0.11742	0.073347	0.13643	0.06956	0.10289	0.14634	0.084288	0.1192	0.076499	0.12765	0.10023	0.15336	0.092921	Source:no_captureTarget:no_capture	0.099406	0.12636	0.12074	0.11145	0.12317	0.14199	0.13091	0.11783	0.11668	0.12265	0.15578	Source:no_captureTarget:no_capture	0.10833	Source:CN	0.10183	Target:Frame_Shift_Del	Source:no_captureTarget:no_capture	Source:no_captureTarget:no_capture
NOTCH1	AXIN1	0	PID_PS1PATHWAY	0.29338	0.24765	0.20436	Source:no_captureTarget:no_capture	0.3095	0.27088	0.28648	0.30371	0.21755	0.32324	0.29931	0.33678	0.26785	0.27627	0.33543	0.13813	0.30097	0.2043	0.22763	0.27421	0.18985	0.27795	0.21655	0.26476	0.22162	0.324	0.27616	Source:no_captureTarget:no_capture	0.29716	0.27659	0.27956	0.30014	0.26323	0.25396	0.27588	0.27448	0.25869	0.25154	0.41053	Source:no_captureTarget:no_capture	0.2914	0.13763	Source:CN	Target:Frame_Shift_Del	Source:no_captureTarget:no_capture	Source:no_captureTarget:no_capture
PPP2R5D	AXIN1	0	PID_PS1PATHWAY	0.13899	0.11613	0.10832	Target:no_capture	0.12673	0.1339	0.12682	0.12744	0.10855	0.13612	0.091781	0.10662	0.10788	0.10289	0.13052	0.074949	0.13809	0.070077	0.11243	0.12366	0.08928	0.11537	0.08902	0.12719	0.10131	0.15694	0.090777	Target:no_capture	0.094963	0.12436	0.11639	0.11704	0.12683	0.15597	0.13079	0.12645	0.1232	0.12234	0.14557	Target:no_capture	0.13086	0.065504	0.11443	Target:Frame_Shift_Del	Target:no_capture	Target:no_capture
TGFBR1	AXIN1	0	PID_TGFBRPATHWAY	0.28476	0.21613	0.23018	Source:no_captureTarget:no_capture	0.27976	0.25238	0.33419	0.31299	0.22672	0.26772	0.15217	0.24392	0.23391	0.20517	0.21476	0.13397	0.2891	0.14164	0.21819	0.27458	0.21223	0.21927	0.17971	0.2841	0.19845	0.30988	0.21367	Source:no_captureTarget:no_capture	0.24515	0.29414	0.26613	0.21296	0.25487	0.27677	0.27988	0.30767	0.21107	0.2469	0.30325	Source:no_captureTarget:no_capture	0.25323	0.13063	0.27777	Target:Frame_Shift_Del	Source:no_captureTarget:no_capture	Source:no_captureTarget:no_capture
TGFBR2	AXIN1	0	PID_TGFBRPATHWAY	Source:Frame_Shift_Del	0.25281	0.21081	Source:no_captureTarget:no_capture	0.27382	0.29854	0.25281	0.35916	0.22932	0.30084	0.161	0.26731	0.3007	0.19545	0.2157	0.14355	0.28876	0.18321	0.24372	0.28815	Source:CN	Source:Frame_Shift_Del	0.20657	0.27487	0.32439	0.28694	0.24885	Source:no_captureTarget:no_capture	0.33699	Source:Frame_Shift_Del	0.28546	0.22279	0.23719	0.25239	0.28864	0.30602	0.24268	0.25169	0.30045	Source:no_captureTarget:no_capture	0.22949	0.13278	0.3432	Source:Frame_Shift_DelTarget:Frame_Shift_Del	Source:no_captureTarget:no_capture	Source:no_captureTarget:no_capture
APC	AXIN2	0	PID_BETACATENIN_DEG_PATHWAY, PID_BETACATENIN_NUC_PATHWAY	0.12845	0.13041	0.1186	Source:no_captureTarget:no_capture	0.12527	0.1182	0.116	0.11244	0.09958	0.15501	0.079504	0.11413	0.10301	0.098801	0.16546	0.05265	0.16259	Source:Nonsense_Mutation	0.096733	0.12255	0.087517	0.10764	0.066049	0.10487	0.08707	0.1799	0.082089	Source:no_captureTarget:no_capture	Source:Frame_Shift_Ins	0.12978	0.10145	0.099015	0.098684	0.10974	0.13788	0.10344	0.098284	0.10914	0.1261	Source:no_captureTarget:no_capture	0.087371	0.056312	0.11698	0.12151	Source:no_captureTarget:no_capture	Source:no_captureTarget:no_capture
ESR1	AXIN2	0	PID_ERA_GENOMIC_PATHWAY	0.37143	0.28675	0.2563	Source:no_captureTarget:no_capture	0.28291	0.30236	0.33809	0.36414	0.29953	0.32023	0.22328	0.29878	0.25776	0.27278	0.27718	0.34964	0.30767	0.16269	0.2447	0.33482	0.25154	0.25978	0.19944	0.27737	Source:CN	0.38702	0.21748	Source:no_captureTarget:no_capture	0.25422	0.39822	0.32478	0.25553	0.26726	0.24549	0.37387	0.34418	0.25681	0.34957	Source:CN	Source:no_captureTarget:no_capture	0.26288	0.44241	0.25833	0.30292	Source:no_captureTarget:no_capture	Source:no_captureTarget:no_capture
MED12	AXIN2	0	PID_BETACATENIN_NUC_PATHWAY	0.047833	0.045421	0.036837	Target:no_capture	0.041881	0.051117	0.037016	0.041761	0.029002	0.060531	0.041616	0.04464	0.040771	0.040791	0.04717	0.019633	0.053297	0.020748	0.037409	0.049524	0.025842	0.041732	0.021989	0.042463	0.032465	0.074037	0.03056	Target:no_capture	0.039696	0.063772	0.041823	0.034991	0.039844	0.034721	0.056072	0.034824	0.034947	0.045419	0.037302	Target:no_capture	0.031686	0.020352	0.058409	0.045569	Target:no_capture	Target:no_capture
TBL1X	AXIN2	0	PID_BETACATENIN_NUC_PATHWAY	0	0	0	Target:no_capture	0	0	0	0	0	0	0	0	0	0	0	0	0	0	0	0	0	0	Source:CN	Source:CN	0	0	0	Target:no_capture	0	0	0	0	Source:CN	0	0	0	0	0	0	Target:no_capture	0	Source:CN	0	0	Target:no_capture	Target:no_capture
TBL1XR1	AXIN2	0	PID_BETACATENIN_NUC_PATHWAY	0.06717	0.065095	0.050904	Target:no_capture	0.063077	0.069751	0.053398	0.060574	0.052356	0.078943	0.042174	0.065825	0.056405	0.051594	0.054385	0.025349	0.06334	0.028244	0.060424	0.069612	0.051107	0.057131	0.033233	0.058477	0.045974	0.097409	0.047781	Target:no_capture	0.050572	0.077299	0.05815	0.05293	0.056603	0.049579	0.074385	0.052122	0.050153	0.082866	0.062538	Target:no_capture	0.047112	0.027725	0.07421	0.06254	Target:no_capture	Target:no_capture
TCF7L1	AXIN2	0	PID_BETACATENIN_NUC_PATHWAY	0.062802	0.062904	0.048179	Target:no_capture	0.056103	0.065545	0.051427	0.053365	0.041433	0.074724	0.043255	0.058152	0.051236	0.05306	0.062834	0.026137	0.061173	0.02941	0.048593	0.065708	0.036113	0.052778	0.030626	0.058948	0.042961	0.088972	0.040507	Target:no_capture	0.049959	0.076155	0.057557	0.047855	0.051322	0.047362	0.071773	0.048508	0.050234	0.05992	0.054895	Target:no_capture	Source:CN	0.025722	0.072101	0.060699	Target:no_capture	Target:no_capture
TCF7L2	AXIN2	0	PID_BETACATENIN_NUC_PATHWAY	0.20622	0.2621	0.11236	Target:no_capture	0.15559	0.2082	0.19924	0.16588	0.39373	0.15876	0.097078	0.15001	0.14656	0.2101	Source:CN	Source:CN	0.18907	0.074845	0.11593	0.16246	0.098398	0.17887	0.09621	0.13586	0.1025	0.19996	0.11448	Target:no_capture	0.12081	0.2348	0.12846	0.16985	0.12698	0.11268	0.20512	0.1619	0.13013	0.14656	Source:CN	Target:no_capture	0.11698	0.063462	0.14852	0.13972	Target:no_capture	Target:no_capture
TNIK	AXIN2	0	PID_BETACATENIN_NUC_PATHWAY	0.051113	0.049312	0.03946	Source:no_captureTarget:no_capture	0.046673	0.055481	0.040937	0.045875	0.032918	0.062852	0.036457	0.047767	0.045105	0.04286	0.045222	0.017542	0.048505	0.02297	0.040695	0.054387	0.029331	0.045335	0.025125	0.046001	0.035895	0.081149	0.033927	Source:no_captureTarget:no_capture	0.039635	0.064209	0.042125	0.038136	0.043535	0.03869	0.061013	0.039115	0.039746	0.049536	0.037182	Source:no_captureTarget:no_capture	0.034915	0.020576	0.061944	0.047384	Source:no_captureTarget:no_capture	Source:no_captureTarget:no_capture
AKT1	BAD	0	PID_CERAMIDE_PATHWAY, PID_CXCR4_PATHWAY, PID_ERBB1_DOWNSTREAM_PATHWAY, PID_ERBB2ERBB3PATHWAY, PID_IGF1_PATHWAY, PID_KITPATHWAY, PID_MET_PATHWAY, PID_NEPHRIN_NEPH1_PATHWAY, PID_P75NTRPATHWAY, PID_PI3KCIAKTPATHWAY, PID_PI3KPLCTRKPATHWAY	0.50151	0.41065	0.40934	Source:no_captureTarget:no_capture	0.46331	0.5058	0.48204	0.51923	0.39685	0.47854	0.39149	0.3988	0.53829	0.46339	0.45231	0.5339	0.51646	0.29599	0.38289	0.47585	0.36679	0.4427	0.30522	0.48252	0.38705	0.51912	0.37128	Source:no_captureTarget:no_capture	0.4184	0.48435	0.46061	0.64526	0.52204	0.44476	0.51648	0.52996	Source:CN	0.48273	0.56728	Source:no_captureTarget:no_capture	0.46656	0.31036	0.49683	0.55576	Source:no_captureTarget:no_capture	Source:no_captureTarget:no_capture
PRKACA	BAD	0	PID_ERBB2ERBB3PATHWAY, PID_NFAT_3PATHWAY, PID_PI3KCIAKTPATHWAY	0.23338	0.20482	0.14191	Source:no_captureTarget:no_capture	0.26016	0.28831	0.27443	0.26625	0.18794	0.21302	0.21803	0.21565	0.18059	0.23175	0.23401	0.11928	0.37086	0.13467	0.17303	0.2463	0.17275	0.17706	0.12979	0.23518	0.20373	0.28207	0.21835	Source:no_captureTarget:no_capture	0.21246	0.23425	0.32181	0.22774	0.22946	0.23225	0.23476	0.33019	0.19385	0.19845	0.24441	Source:no_captureTarget:no_capture	0.26673	0.19552	0.15572	0.288	Source:no_captureTarget:no_capture	Source:no_captureTarget:no_capture
AMOT	BAG3	0		0	0	0	0	0	0	0	0	0	0	0	0	0	0	Target:CN	Target:CN	0	0	0	0	0	0	0	0	0	0	0	0	0	0	0	0	0	0	0	0	0	0	Target:CN	0	0	0	0	0	0	0
YAP1	BAG4	0		0.21319	0.15434	0.13208	Source:no_captureTarget:no_capture	0.1909	0.17402	0.1689	0.20059	0.14936	0.19513	0.17876	0.15468	0.15243	0.15318	0.18867	0.098457	0.17939	0.11385	0.14716	0.17498	0.12891	0.15838	0.10747	0.18282	0.16259	0.22296	0.13619	Source:no_captureTarget:no_capture	0.1801	0.1783	0.16927	0.14496	0.15879	0.17654	0.18243	0.16036	0.26151	0.17351	0.21308	Source:no_captureTarget:no_capture	0.15853	Target:CN	0.16559	Target:Frame_Shift_Ins	Source:no_captureTarget:no_capture	Source:no_captureTarget:no_capture
ABL1	BAIAP2	0	PID_PDGFRBPATHWAY	0.1136	0.075528	0.074748	Source:no_capture	Source:CN	0.10071	0.081588	0.090871	0.084859	0.088325	0.060117	0.092861	0.088499	0.077627	0.097932	0.052353	0.11494	0.061023	0.079213	Target:CN	0.073684	0.07759	0.05763	0.11861	0.076664	0.099698	0.065059	Source:no_capture	0.074736	0.089796	0.085197	0.075257	0.086632	0.07068	0.12788	0.087434	0.087956	0.090899	0.11383	Source:no_capture	0.073928	0.044333	0.098655	0.097119	Source:no_capture	Source:no_capture
JMY	BAX	0	PID_P53DOWNSTREAMPATHWAY	Target:Frame_Shift_Del	0	0	Target:no_capture	0	0	0	0	0	0	0	0	0	0	0	0	0	0	0	0	0	0	0	0	0	0	0	Target:no_capture	0	Target:Frame_Shift_Del	Target:CN	0	0	0	0	0	0	0	0	Target:no_capture	0	0	0	Target:Frame_Shift_Del	Target:no_capture	Target:no_capture
MAPK8	BAX	0	PID_CERAMIDE_PATHWAY, PID_NFAT_3PATHWAY, PID_REG_GR_PATHWAY, PID_SYNDECAN_2_PATHWAY	Target:Frame_Shift_Del	0	0	Source:no_captureTarget:no_capture	0	0	0	0	0	0	0	0	0	0	0	0	0	0	Source:CN	0	0	0	0	0	0	0	0	Source:no_captureTarget:no_capture	0	Target:Frame_Shift_Del	Target:CN	0	0	0	0	0	0	0	Source:CN	Source:no_captureTarget:no_capture	0	0	0	Target:Frame_Shift_Del	Source:no_captureTarget:no_capture	Source:no_captureTarget:no_capture
MAX	BAX	0	PID_MYC_ACTIVPATHWAY	Target:Frame_Shift_Del	0	0	Source:no_captureTarget:no_capture	0	0	0	0	0	0	0	0	0	0	0	0	0	0	0	0	0	0	0	0	0	0	0	Source:no_captureTarget:no_capture	0	Target:Frame_Shift_Del	Target:CN	0	0	0	0	0	0	0	0	Source:no_captureTarget:no_capture	0	0	0	Target:Frame_Shift_Del	Source:no_captureTarget:no_capture	Source:no_captureTarget:no_capture
MYC	BAX	0	PID_CERAMIDE_PATHWAY, PID_MYC_ACTIVPATHWAY, PID_P73PATHWAY	Target:Frame_Shift_Del	0	0	Source:no_captureTarget:no_capture	0	0	0	0	0	0	0	0	0	0	0	0	0	0	0	0	0	0	0	0	0	0	0	Source:no_captureTarget:no_capture	0	Target:Frame_Shift_Del	Target:CN	0	0	0	0	0	0	0	0	Source:no_captureTarget:no_capture	0	0	0	Target:Frame_Shift_Del	Source:no_captureTarget:no_capture	Source:no_captureTarget:no_capture
POU4F1	BAX	0	PID_P53DOWNSTREAMPATHWAY	Target:Frame_Shift_Del	0	0	Target:no_capture	0	0	0	0	0	0	0	0	0	0	0	0	0	0	0	0	0	0	0	0	0	0	0	Target:no_capture	0	Target:Frame_Shift_Del	Target:CN	0	0	0	0	0	0	0	0	Target:no_capture	0	0	0	Target:Frame_Shift_Del	Target:no_capture	Target:no_capture
POU4F2	BAX	0	PID_P53DOWNSTREAMPATHWAY	Target:Frame_Shift_Del	0	0	Target:no_capture	0	0	0	0	0	0	0	0	0	0	0	0	0	0	0	0	0	0	0	0	0	0	0	Target:no_capture	0	Target:Frame_Shift_Del	Target:CN	0	0	0	0	0	0	0	0	Target:no_capture	0	0	Source:CN	Target:Frame_Shift_Del	Target:no_capture	Target:no_capture
RELA	BAX	0	PID_CERAMIDE_PATHWAY, PID_P73PATHWAY, PID_REG_GR_PATHWAY	Target:Frame_Shift_Del	0	0	Source:no_captureTarget:no_capture	0	0	0	0	0	0	0	0	0	0	0	0	0	0	0	0	0	0	0	0	0	0	0	Source:no_captureTarget:no_capture	0	Target:Frame_Shift_Del	Target:CN	0	0	0	0	0	0	0	0	Source:no_captureTarget:no_capture	0	0	0	Target:Frame_Shift_Del	Source:no_captureTarget:no_capture	Source:no_captureTarget:no_capture
SP1	BAX	0	PID_P53DOWNSTREAMPATHWAY, PID_P73PATHWAY, PID_TAP63PATHWAY	Target:Frame_Shift_Del	0	0	Source:no_captureTarget:no_capture	0	0	0	0	0	0	0	0	0	0	0	0	0	0	0	0	0	0	0	0	0	0	0	Source:no_captureTarget:no_capture	0	Target:Frame_Shift_Del	Target:CN	0	0	0	0	0	0	0	0	Source:no_captureTarget:no_capture	0	0	0	Target:Frame_Shift_Del	Source:no_captureTarget:no_capture	Source:no_captureTarget:no_capture
TP53	BAX	0	PID_HDAC_CLASSIII_PATHWAY, PID_MYC_ACTIVPATHWAY, PID_P53DOWNSTREAMPATHWAY, PID_REG_GR_PATHWAY	Target:Frame_Shift_Del	0.35619	0.42566	Source:no_captureTarget:no_capture	0.43263	0.48841	0.67217	0.43469	0.42139	0.46697	0.2701	0.33967	Source:CN	Source:Frame_Shift_Del	0.51699	0.34054	0.74932	Source:Nonsense_Mutation	0.32983	0.42725	0.47085	0.38244	Source:CN	Source:Nonsense_Mutation	0.79476	0.54366	0.4718	Source:no_captureTarget:no_capture	0.66747	Target:Frame_Shift_Del	Source:Frame_Shift_InsTarget:CN	0.56986	Source:CN	0.3311	0.41672	Source:Frame_Shift_Del	0.47542	0.37173	0.47971	Source:no_captureTarget:no_capture	0.54177	0.20798	0.51837	Target:Frame_Shift_Del	Source:no_captureTarget:no_capture	Source:no_captureTarget:no_capture
SNAI2	BBC3	0	PID_P53DOWNSTREAMPATHWAY	0	0	0	0	0	0	0	0	0	0	0	0	0	0	0	0	0	0	0	0	0	0	0	0	0	0	0	0	0	0	0	0	0	0	0	0	0	0	0	0	0	0	0	0	0	0
SP1	BBC3	0	PID_P53DOWNSTREAMPATHWAY, PID_P73PATHWAY, PID_TAP63PATHWAY	0	0	0	Source:no_capture	0	0	0	0	0	0	0	0	0	0	0	0	0	0	0	0	0	0	0	0	0	0	0	Source:no_capture	0	0	0	0	0	0	0	0	0	0	0	Source:no_capture	0	0	0	0	Source:no_capture	Source:no_capture
TADA2B	BBC3	0	PID_P53DOWNSTREAMPATHWAY	0	0	0	0	0	0	0	0	0	0	0	0	0	0	0	0	0	0	0	0	0	0	0	0	0	0	0	0	0	0	0	0	0	0	0	0	0	0	0	0	0	0	0	0	0	0
TAF9	BBC3	0	PID_P53DOWNSTREAMPATHWAY	0	0	0	0	0	0	0	0	0	0	0	0	0	0	0	0	0	0	0	0	0	0	0	0	0	0	0	0	0	0	0	0	0	0	0	0	0	0	0	0	0	0	0	0	0	0
CDC42	BCAR1	0	PID_AVB3_OPN_PATHWAY, PID_CDC42_PATHWAY, PID_CXCR4_PATHWAY, PID_ENDOTHELINPATHWAY, PID_MET_PATHWAY, PID_NETRIN_PATHWAY	0.56533	0.3613	0.32041	Source:no_captureTarget:no_capture	0.49561	0.48884	0.59603	0.4736	0.46306	0.45194	0.61654	0.36515	0.37592	0.35069	0.42792	0.19069	0.45661	0.25524	0.35217	0.45376	0.41757	0.39762	0.37433	0.44234	0.43591	0.61404	0.36285	Source:no_captureTarget:no_capture	0.38135	0.44459	0.74475	0.351	0.39452	0.46492	0.57071	0.4471	0.66364	0.43746	Target:CN	Source:no_captureTarget:no_capture	0.41298	0.26275	0.55121	0.51526	Source:no_captureTarget:no_capture	Source:no_captureTarget:no_capture
CXCL12	BCAR1	0	PID_CXCR4_PATHWAY	0.29869	0.21139	0.16801	Source:no_captureTarget:no_capture	0.31185	0.27703	0.2877	0.2558	0.25185	0.2832	0.16957	0.31905	0.23221	0.27432	0.25203	0.12742	0.28924	0.14578	0.19435	0.22974	0.19136	0.20832	0.15364	0.27091	0.20434	0.2695	0.23715	Source:no_captureTarget:no_capture	0.23422	0.30003	0.28801	0.2252	0.2655	0.25678	0.25315	0.25367	0.25802	0.34343	Target:CN	Source:no_captureTarget:no_capture	0.25172	0.20399	0.21647	0.28688	Source:no_captureTarget:no_capture	Source:no_captureTarget:no_capture
CXCR4	BCAR1	0	PID_CXCR4_PATHWAY	Source:CN	0.20758	0.17771	Source:no_captureTarget:no_capture	0.27338	0.23788	0.24368	0.27844	0.20658	0.2695	0.17319	0.1993	0.1906	0.21761	0.22343	0.10309	0.24311	0.13635	0.17382	0.23492	0.21182	0.20543	0.14875	0.25631	0.19046	0.26266	0.2283	Source:no_captureTarget:no_capture	0.22047	0.26767	0.2397	0.19044	0.22889	0.20608	0.26244	0.24449	0.22925	0.22941	Target:CN	Source:no_captureTarget:no_capture	0.25537	0.19638	0.21483	0.25615	Source:no_captureTarget:no_capture	Source:no_captureTarget:no_capture
EPHA2	BCAR1	0	PID_EPHA2_FWDPATHWAY	0.38496	0.27436	0.22713	Source:no_captureTarget:no_capture	0.35964	0.31583	0.32952	0.33345	0.26577	0.34766	0.22022	0.25536	0.46944	0.29566	0.33996	0.15007	0.33922	0.19269	0.24855	0.34372	0.25305	0.26914	0.19597	0.3263	0.2713	0.35252	0.2869	Source:no_captureTarget:no_capture	0.30169	0.36075	0.31383	0.26886	0.29517	0.27555	0.35698	0.30798	0.34635	0.2959	Target:CN	Source:no_captureTarget:no_capture	0.33625	0.23173	0.29235	0.33412	Source:no_captureTarget:no_capture	Source:no_captureTarget:no_capture
GDNF	BCAR1	0	PID_RET_PATHWAY	0.32866	0.23309	0.2188	Target:no_capture	0.31847	0.29447	0.29642	0.29995	0.24033	0.32377	0.19893	0.24068	0.23831	0.26338	0.27598	0.12136	0.29561	0.17419	0.21177	0.28678	0.22684	0.26218	0.19809	0.31216	0.22977	0.31152	0.28928	Target:no_capture	0.28704	0.32183	0.28616	0.22192	0.31038	0.26843	0.30866	0.2959	0.27433	0.28253	Target:CN	Target:no_capture	0.31307	0.21926	0.26149	0.31158	Target:no_capture	Target:no_capture
GFRA1	BCAR1	0	PID_RET_PATHWAY	0.36042	0.28128	0.22398	Target:no_capture	0.34645	0.34962	0.311	0.34873	0.30491	0.33342	0.25757	0.26526	0.246	0.31828	Source:CN	Source:CN	0.38508	0.19824	0.24555	0.38326	0.235	0.31709	0.18656	0.33685	0.2402	0.33198	0.28041	Target:no_capture	0.31644	0.34235	0.32714	0.28305	0.32747	0.27729	0.33044	0.32338	0.34428	0.32186	Source:CNTarget:CN	Target:no_capture	0.29313	0.2232	0.26737	0.35175	Target:no_capture	Target:no_capture
GNG2	BCAR1	0	PID_CXCR4_PATHWAY, PID_ER_NONGENOMIC_PATHWAY, PID_LYSOPHOSPHOLIPID_PATHWAY	0	0	0	Target:no_capture	0	0	0	0	0	0	0	0	0	0	0	0	0	0	0	0	0	0	0	0	0	0	0	Target:no_capture	0	0	0	0	0	0	0	0	0	0	Target:CN	Target:no_capture	0	0	0	0	Target:no_capture	Target:no_capture
HGF	BCAR1	0	PID_MET_PATHWAY, PID_UPA_UPAR_PATHWAY	0.53131	0.35677	0.30294	Source:no_captureTarget:no_capture	0.44651	0.38491	0.40265	0.40709	0.77905	0.45623	0.27398	0.33873	0.39869	0.53636	0.51357	0.16628	0.38581	0.22662	0.32215	0.70872	0.34164	0.31138	0.25356	0.45521	0.37835	0.41287	0.35857	Source:no_captureTarget:no_capture	0.40886	0.56079	0.44941	0.37182	0.3143	0.34429	0.41959	0.35726	0.41082	0.42342	Target:CN	Source:no_captureTarget:no_capture	0.41421	0.27097	Source:CN	0.43756	Source:no_captureTarget:no_capture	Source:no_captureTarget:no_capture
IGF1	BCAR1	0	PID_AVB3_INTEGRIN_PATHWAY, PID_ER_NONGENOMIC_PATHWAY, PID_IGF1_PATHWAY	0.36594	0.27915	0.23032	Target:no_capture	0.44449	0.29299	0.3232	0.34744	0.26377	0.37642	0.24773	0.27381	0.22823	0.3498	0.32892	0.1292	0.31369	0.1909	0.30635	0.30683	0.26977	0.26755	0.2159	0.44756	0.24837	0.3097	0.33625	Target:no_capture	0.26629	0.32484	0.36293	0.27506	0.27146	0.27762	0.34827	0.30206	0.37669	0.33339	Target:CN	Target:no_capture	0.29409	0.23986	0.297	0.42337	Target:no_capture	Target:no_capture
IGF1R	BCAR1	0	PID_AVB3_INTEGRIN_PATHWAY, PID_ER_NONGENOMIC_PATHWAY, PID_IGF1_PATHWAY	0.32816	0.23554	0.2059	Source:no_captureTarget:no_capture	0.31339	0.2751	0.29263	0.30055	0.25898	0.30652	0.21273	0.24284	Source:CN	0.26632	0.25961	0.12639	0.31243	0.16715	0.20974	0.29389	0.22106	0.23924	0.18018	0.2947	0.24462	0.29662	0.26369	Source:no_captureTarget:no_capture	0.26417	0.33367	0.27749	0.23681	0.2677	0.24998	0.30055	0.28227	0.27105	0.32671	Target:CN	Source:no_captureTarget:no_capture	0.309	0.24392	0.27681	0.30117	Source:no_captureTarget:no_capture	Source:no_captureTarget:no_capture
IRS1	BCAR1	0	PID_AVB3_INTEGRIN_PATHWAY, PID_IGF1_PATHWAY, PID_PTP1BPATHWAY, PID_RET_PATHWAY	0.38626	0.29577	0.25179	Source:no_captureTarget:no_capture	0.38702	0.34835	0.36121	0.3799	0.32738	0.47094	0.23384	0.30382	0.25952	0.30595	0.30832	0.15734	0.39753	0.22884	0.32757	0.3505	0.27741	Source:Frame_Shift_Del	0.304	0.41787	0.44905	0.37553	0.38431	Source:no_captureTarget:no_capture	0.35427	0.35805	0.3477	0.2932	0.35128	0.32165	0.3579	0.36926	0.32064	0.32548	Target:CN	Source:no_captureTarget:no_capture	0.3894	0.24159	0.32445	0.34629	Source:no_captureTarget:no_capture	Source:no_captureTarget:no_capture
JAK2	BCAR1	0	PID_CXCR4_PATHWAY, PID_ENDOTHELINPATHWAY, PID_PDGFRBPATHWAY, PID_PTP1BPATHWAY	0.54166	Source:CN	Source:CN	Source:no_captureTarget:no_capture	0.62304	0.52599	0.45253	Source:CN	0.45183	0.66878	0.31944	Source:CN	0.72218	Source:CN	0.52215	Source:CN	Source:CN	0.29125	Source:CN	0.53376	0.36247	0.3918	Source:CN	0.45295	0.36161	0.58209	0.3928	Source:no_captureTarget:no_capture	0.56766	Source:CN	0.45261	0.36821	0.42255	0.40912	0.48974	0.47188	0.44382	0.63452	Source:CNTarget:CN	Source:no_captureTarget:no_capture	0.44842	Source:CN	Source:CN	0.49623	Source:no_captureTarget:no_capture	Source:no_captureTarget:no_capture
MET	BCAR1	0	PID_MET_PATHWAY	0.40896	0.30168	0.26049	Source:no_captureTarget:no_capture	0.38282	0.34354	0.35197	0.36748	0.30371	0.38127	0.24223	Source:CN	0.29584	0.31315	0.3415	0.16218	0.35939	0.19771	0.26432	0.35083	0.30367	0.3025	0.24068	0.36124	0.29703	0.38754	0.32267	Source:no_captureTarget:no_capture	0.31443	0.37993	0.34394	0.27854	0.32082	0.30159	0.41514	0.34726	0.3375	0.33347	Target:CN	Source:no_captureTarget:no_capture	0.34509	0.255	0.31838	0.38655	Source:no_captureTarget:no_capture	Source:no_captureTarget:no_capture
PDGFB	BCAR1	0	PID_PDGFRBPATHWAY, PID_PTP1BPATHWAY	0.43617	0.28551	0.27391	Source:no_captureTarget:no_capture	0.3542	0.38283	0.43538	0.36979	0.36241	0.36542	0.35914	0.28076	0.27009	0.39123	0.60926	0.21683	0.37811	0.20209	0.37076	0.40488	0.2749	0.34447	0.20529	0.50166	0.26852	0.40962	0.30439	Source:no_captureTarget:no_capture	0.37595	0.44733	0.52568	0.31551	0.30803	0.30871	0.39531	0.46032	0.37078	0.32511	Target:CN	Source:no_captureTarget:no_capture	0.34872	0.25812	0.33824	0.43203	Source:no_captureTarget:no_capture	Source:no_captureTarget:no_capture
PDGFRB	BCAR1	0	PID_PDGFRBPATHWAY, PID_PTP1BPATHWAY, PID_UPA_UPAR_PATHWAY	0.3964	0.30698	0.25152	Source:no_captureTarget:no_capture	0.37492	0.35268	0.35825	0.3865	0.31155	0.4062	0.26058	0.30195	0.2927	0.31659	0.31817	0.18048	0.38567	0.21011	0.26443	0.36317	0.29663	0.30484	0.21756	0.35315	0.28387	0.37335	0.32459	Source:no_captureTarget:no_capture	0.32254	0.40397	0.345	0.30475	0.33244	0.33547	0.39567	0.37434	0.3608	0.33945	Target:CN	Source:no_captureTarget:no_capture	0.3642	0.24976	0.34571	0.36166	Source:no_captureTarget:no_capture	Source:no_captureTarget:no_capture
PIK3CA	BCAR1	0	PID_AVB3_INTEGRIN_PATHWAY, PID_AVB3_OPN_PATHWAY, PID_CDC42_PATHWAY, PID_CXCR4_PATHWAY, PID_EPHA2_FWDPATHWAY, PID_ER_NONGENOMIC_PATHWAY, PID_FAK_PATHWAY, PID_IGF1_PATHWAY, PID_MET_PATHWAY, PID_NETRIN_PATHWAY, PID_PDGFRBPATHWAY, PID_PTP1BPATHWAY, PID_RET_PATHWAY	0.65287	0.48804	0.37312	Source:no_captureTarget:no_capture	0.56895	0.58804	0.57628	0.51473	0.48723	0.5305	0.43793	0.42951	0.41337	0.48615	0.51654	0.5372	0.5595	0.28081	0.37597	0.52051	0.40173	0.47424	0.31196	0.56795	0.39697	0.53733	0.41735	Source:no_captureTarget:no_capture	0.50216	0.62474	0.50444	0.44254	0.45546	0.42596	0.53253	0.54654	0.46881	0.49559	Target:CN	Source:no_captureTarget:no_capture	0.47971	0.74736	0.47742	0.51096	Source:no_captureTarget:no_capture	Source:no_captureTarget:no_capture
PIK3R1	BCAR1	0	PID_AVB3_INTEGRIN_PATHWAY, PID_AVB3_OPN_PATHWAY, PID_CDC42_PATHWAY, PID_CXCR4_PATHWAY, PID_EPHA2_FWDPATHWAY, PID_ER_NONGENOMIC_PATHWAY, PID_FAK_PATHWAY, PID_IGF1_PATHWAY, PID_LYSOPHOSPHOLIPID_PATHWAY, PID_MET_PATHWAY, PID_NETRIN_PATHWAY, PID_PDGFRBPATHWAY, PID_PTP1BPATHWAY, PID_RET_PATHWAY	0.58074	0.44637	0.46847	Source:no_captureTarget:no_capture	0.57779	0.54778	0.50508	0.55617	0.44436	0.55828	0.3919	0.43982	0.45829	0.44391	0.48312	0.25181	0.57981	0.29433	0.41261	0.54488	0.42055	0.4336	0.31269	0.52705	0.40806	0.63696	0.45265	Source:no_captureTarget:no_capture	0.45004	0.60369	0.50947	0.41701	0.55115	0.43816	0.57585	0.5049	0.49549	0.52077	Target:CN	Source:no_captureTarget:no_capture	0.50003	0.334	0.45986	Source:Frame_Shift_Del	Source:no_captureTarget:no_capture	Source:no_captureTarget:no_capture
RPS6KB1	BCAR1	0	PID_AVB3_INTEGRIN_PATHWAY, PID_CDC42_PATHWAY, PID_IGF1_PATHWAY	0.4047	0.28649	0.26246	Source:no_captureTarget:no_capture	0.37953	0.33398	0.358	0.4239	0.30718	0.38882	0.28253	0.27544	0.26257	0.29852	0.37796	0.19649	0.35776	0.21681	0.26215	0.3342	0.26735	0.2908	0.20499	0.38267	0.26201	0.34644	0.31086	Source:no_captureTarget:no_capture	0.31064	0.43029	0.34072	0.29336	0.30301	0.3252	0.43852	0.33261	0.31244	0.33617	Target:CN	Source:no_captureTarget:no_capture	0.34242	0.24314	0.29686	0.4478	Source:no_captureTarget:no_capture	Source:no_captureTarget:no_capture
SPP1	BCAR1	0	PID_AVB3_INTEGRIN_PATHWAY, PID_AVB3_OPN_PATHWAY, PID_INTEGRIN_A4B1_PATHWAY, PID_INTEGRIN_A9B1_PATHWAY	0.26575	0.1811	0.18184	Source:no_captureTarget:no_capture	0.26429	0.21145	0.24177	0.23544	0.20303	0.25084	0.1577	0.18371	0.17421	0.20516	0.19855	0.1001	0.24029	0.12015	0.16628	0.21724	0.17795	0.19107	0.13477	0.24111	0.19	0.22839	0.21699	Source:no_captureTarget:no_capture	0.20573	0.2543	0.21885	0.16348	0.2099	0.19531	0.23915	0.22428	0.21193	0.21949	Target:CN	Source:no_captureTarget:no_capture	0.24663	0.18772	0.2054	0.24312	Source:no_captureTarget:no_capture	Source:no_captureTarget:no_capture
SYK	BCAR1	0	PID_AVB3_OPN_PATHWAY	0.42585	0.27702	0.25915	Source:no_captureTarget:no_capture	0.37143	0.33843	0.3577	0.35587	0.30379	0.37212	0.2454	0.28402	0.28018	0.30773	0.30531	0.17162	0.36118	Source:CN	0.25161	0.34272	0.32177	0.28807	0.24245	0.45267	0.2883	Source:CN	0.31324	Source:no_captureTarget:no_capture	0.32165	0.38107	0.35445	0.27268	0.31693	0.32177	0.40423	0.33898	0.34304	0.32737	Target:CN	Source:no_captureTarget:no_capture	0.34281	0.25009	0.36372	0.42331	Source:no_captureTarget:no_capture	Source:no_captureTarget:no_capture
TNK2	BCAR1	0	PID_CDC42_PATHWAY	0.21768	0.14901	0.13661	Source:no_captureTarget:no_capture	0.22462	0.18089	0.20145	0.20483	0.16373	0.21974	0.14007	0.16172	0.14708	0.17602	0.17374	0.083413	0.19832	0.10801	0.13925	0.18245	0.15909	0.16073	0.12046	0.20781	0.15152	0.1978	0.19595	Source:no_captureTarget:no_capture	0.18019	0.21721	0.19263	0.14071	0.18635	0.16844	0.20243	0.19628	0.18298	0.18345	Target:CN	Source:no_captureTarget:no_capture	0.20944	0.17601	0.1735	0.20602	Source:no_captureTarget:no_capture	Source:no_captureTarget:no_capture
MAX	BCAT1	0	PID_MYC_ACTIVPATHWAY	0	0	0	Source:no_capture	0	0	0	0	0	0	0	0	0	0	0	0	0	0	0	0	0	0	0	0	0	0	0	Source:no_capture	0	0	0	0	0	0	0	0	0	0	0	Source:no_capture	0	0	0	0	Source:no_capture	Source:no_capture
MYC	BCAT1	0	PID_MYC_ACTIVPATHWAY	0	0	0	Source:no_capture	0	0	0	0	0	0	0	0	0	0	0	0	0	0	0	0	0	0	0	0	0	0	0	Source:no_capture	0	0	0	0	0	0	0	0	0	0	0	Source:no_capture	0	0	0	0	Source:no_capture	Source:no_capture
AKT1	BCL10	0	PID_BCR_5PATHWAY, PID_CD8TCRPATHWAY, PID_TCR_PATHWAY	0.51043	0.41376	0.41691	Source:no_captureTarget:no_capture	0.4748	0.51412	0.4911	0.52849	0.40805	0.4902	0.39417	0.40815	0.5498	0.46839	0.44905	0.53723	0.52552	0.30234	0.38833	0.48373	0.37288	0.45062	0.31704	0.49395	0.39404	0.52945	0.37737	Source:no_captureTarget:no_capture	0.42056	0.49327	0.47064	0.65326	0.52982	0.45601	0.52494	0.53948	Source:CN	0.49667	0.57552	Source:no_captureTarget:no_capture	0.47379	0.31026	0.51357	0.55989	Source:no_captureTarget:no_capture	Source:no_captureTarget:no_capture
ATF2	BCL2	0	PID_ATF2_PATHWAY	0	0	0	Source:no_captureTarget:no_capture	0	0	Target:CN	0	0	0	Target:CN	0	0	Target:CN	Target:CN	0	0	0	0	0	0	0	0	0	0	0	0	Source:no_captureTarget:no_capture	0	0	Target:CN	0	0	0	0	0	Target:CN	0	0	Source:no_captureTarget:no_capture	0	Target:CN	0	Target:CN	Source:no_captureTarget:no_capture	Source:no_captureTarget:no_capture
BAX	BCL2	0	PID_CASPASE_PATHWAY, PID_CERAMIDE_PATHWAY, PID_NFAT_3PATHWAY, PID_P53DOWNSTREAMPATHWAY	Source:Frame_Shift_Del	0.05334	0.044948	Source:no_captureTarget:no_capture	0.052433	0.061839	Target:CN	0.06253	0.046018	0.055183	Target:CN	0.055139	0.049907	Target:CN	Target:CN	0.029284	0.063576	0.029444	0.043955	0.056738	0.041865	0.04683	0.028028	0.053608	0.044544	0.057941	0.043448	Source:no_captureTarget:no_capture	0.046118	Source:Frame_Shift_Del	Source:CNTarget:CN	0.048044	0.053918	0.049824	0.056632	0.050424	Target:CN	0.052922	0.052407	Source:no_captureTarget:no_capture	0.045739	Target:CN	0.041659	Source:Frame_Shift_DelTarget:CN	Source:no_captureTarget:no_capture	Source:no_captureTarget:no_capture
CREB1	BCL2	0	PID_ATF2_PATHWAY, PID_MYC_REPRESSPATHWAY	0	0	0	Source:no_captureTarget:no_capture	0	0	Target:CN	0	0	0	Target:CN	0	0	Target:CN	Target:CN	Source:Nonsense_Mutation	0	0	0	0	0	0	0	0	0	0	0	Source:no_captureTarget:no_capture	0	0	Target:CN	0	0	0	0	0	Target:CN	0	0	Source:no_captureTarget:no_capture	0	Target:CN	0	Target:CN	Source:no_captureTarget:no_capture	Source:no_captureTarget:no_capture
CREBBP	BCL2	0	PID_CMYB_PATHWAY, PID_KITPATHWAY, PID_NFAT_3PATHWAY, PID_P53DOWNSTREAMPATHWAY	0	0	0	Source:no_captureTarget:no_capture	0	0	Target:CN	0	0	0	Target:CN	0	0	Target:CN	Target:CN	0	0	0	0	0	0	0	0	0	0	0	0	Source:no_captureTarget:no_capture	0	0	Target:CN	0	0	0	0	0	Target:CN	0	Source:CN	Source:no_captureTarget:no_capture	0	Target:CN	0	Target:CN	Source:no_captureTarget:no_capture	Source:no_captureTarget:no_capture
MAPK8	BCL2	0	PID_ATF2_PATHWAY, PID_CERAMIDE_PATHWAY, PID_EPOPATHWAY, PID_HIVNEFPATHWAY, PID_IL2_1PATHWAY, PID_KITPATHWAY, PID_NFAT_3PATHWAY	0.28258	0.22475	0.312	Source:no_captureTarget:no_capture	0.23188	0.34559	Target:CN	0.2853	0.20503	0.24589	Target:CN	0.19668	0.18674	Target:CN	Target:CN	0.11198	0.27075	0.14809	Source:CN	0.33746	0.23908	0.24413	0.20144	0.24712	0.16737	0.29941	0.19678	Source:no_captureTarget:no_capture	0.18232	0.21432	Target:CN	0.26907	0.24941	0.22253	0.25136	0.3329	Target:CN	0.28324	Source:CN	Source:no_captureTarget:no_capture	0.24001	Target:CN	0.19448	Target:CN	Source:no_captureTarget:no_capture	Source:no_captureTarget:no_capture
MAX	BCL2	0	PID_MYC_REPRESSPATHWAY	0	0	0	Source:no_captureTarget:no_capture	0	0	Target:CN	0	0	0	Target:CN	0	0	Target:CN	Target:CN	0	0	0	0	0	0	0	0	0	0	0	0	Source:no_captureTarget:no_capture	0	0	Target:CN	0	0	0	0	0	Target:CN	0	0	Source:no_captureTarget:no_capture	0	Target:CN	0	Target:CN	Source:no_captureTarget:no_capture	Source:no_captureTarget:no_capture
MTOR	BCL2	0	PID_IL2_PI3KPATHWAY	0	0	0	Source:no_captureTarget:no_capture	0	0	Target:CN	0	0	0	Target:CN	0	0	Target:CN	Target:CN	0	0	0	0	0	0	0	0	0	0	0	0	Source:no_captureTarget:no_capture	0	0	Target:CN	0	0	0	0	0	Target:CN	0	0	Source:no_captureTarget:no_capture	0	Target:CN	0	Target:CN	Source:no_captureTarget:no_capture	Source:no_captureTarget:no_capture
MYB	BCL2	0	PID_CMYB_PATHWAY, PID_IL2_PI3KPATHWAY	0	0	0	Source:no_captureTarget:no_capture	0	0	Target:CN	0	0	0	Target:CN	0	0	Target:CN	Target:CN	0	0	0	0	0	0	0	0	0	Source:CN	0	0	Source:no_captureTarget:no_capture	0	0	Target:CN	0	0	0	0	0	Target:CN	0	0	Source:no_captureTarget:no_capture	0	Target:CN	0	Target:CN	Source:no_captureTarget:no_capture	Source:no_captureTarget:no_capture
MYC	BCL2	0	PID_CERAMIDE_PATHWAY, PID_CMYB_PATHWAY, PID_IL2_1PATHWAY, PID_IL2_PI3KPATHWAY, PID_IL2_STAT5PATHWAY, PID_MYC_REPRESSPATHWAY	0	0	0	Source:no_captureTarget:no_capture	0	0	Target:CN	0	0	0	Target:CN	0	0	Target:CN	Target:CN	0	0	0	0	0	0	0	0	0	0	0	0	Source:no_captureTarget:no_capture	0	0	Target:CN	0	0	0	0	0	Target:CN	0	0	Source:no_captureTarget:no_capture	0	Target:CN	0	Target:CN	Source:no_captureTarget:no_capture	Source:no_captureTarget:no_capture
POU4F1	BCL2	0	PID_P53DOWNSTREAMPATHWAY	0	0	0	Target:no_capture	0	0	Target:CN	0	0	0	Target:CN	0	0	Target:CN	Target:CN	0	0	0	0	0	0	0	0	0	0	0	0	Target:no_capture	0	0	Target:CN	0	0	0	0	0	Target:CN	0	0	Target:no_capture	0	Target:CN	0	Target:CN	Target:no_capture	Target:no_capture
STAT1	BCL2	0	PID_EPOPATHWAY, PID_IL2_1PATHWAY, PID_KITPATHWAY	0	0	0	Source:no_captureTarget:no_capture	0	0	Target:CN	0	0	0	Target:CN	0	0	Target:CN	Target:CN	0	0	0	0	0	0	0	0	Source:CN	0	0	0	Source:no_captureTarget:no_capture	0	0	Target:CN	0	0	0	0	0	Target:CN	0	0	Source:no_captureTarget:no_capture	0	Target:CN	0	Target:CN	Source:no_captureTarget:no_capture	Source:no_captureTarget:no_capture
TP53	BCL2	0	PID_P53DOWNSTREAMPATHWAY	0	0	0	Source:no_captureTarget:no_capture	0	0	Target:CN	0	0	0	Target:CN	0	Source:CN	Source:Frame_Shift_DelTarget:CN	Target:CN	0	0	Source:Nonsense_Mutation	0	0	0	0	Source:CN	Source:Nonsense_Mutation	0	0	0	Source:no_captureTarget:no_capture	0	0	Source:Frame_Shift_InsTarget:CN	0	Source:CN	0	0	Source:Frame_Shift_Del	Target:CN	0	0	Source:no_captureTarget:no_capture	0	Target:CN	0	Target:CN	Source:no_captureTarget:no_capture	Source:no_captureTarget:no_capture
ZBTB17	BCL2	0	PID_MYC_REPRESSPATHWAY	0	0	0	Target:no_capture	0	0	Target:CN	0	0	0	Target:CN	0	0	Target:CN	Target:CN	0	0	0	0	0	0	0	0	0	0	0	0	Target:no_capture	0	0	Target:CN	0	0	0	0	0	Target:CN	0	0	Target:no_capture	0	Target:CN	0	Target:CN	Target:no_capture	Target:no_capture
NFKB1	BCL2A1	0	PID_BCR_5PATHWAY	Source:Frame_Shift_Del	0.17591	0.1608	Source:no_captureTarget:no_capture	0.21192	0.2151	0.16872	0.20105	0.2133	0.21704	0.1318	0.2214	0.16869	0.16427	0.17531	0.10231	0.19872	0.13033	0.15217	0.31926	0.18936	0.16225	0.12323	0.18414	0.14738	0.2682	0.16226	Source:no_captureTarget:no_capture	0.16354	0.2042	0.17986	0.16476	0.1853	0.18034	0.19845	0.21567	0.18798	0.20771	0.23351	Source:no_captureTarget:no_capture	0.21158	0.098925	0.17781	0.18649	Source:no_captureTarget:no_capture	Source:no_captureTarget:no_capture
RELA	BCL2A1	0	PID_BCR_5PATHWAY	0.17444	0.13889	0.1462	Source:no_captureTarget:no_capture	0.16958	0.17431	0.15475	0.17888	0.14303	0.17263	0.12687	0.14093	0.14657	0.14253	0.15236	0.08705	0.17753	0.096953	0.13951	0.17518	0.15252	0.13287	0.10882	0.16348	0.14984	0.19416	0.11892	Source:no_captureTarget:no_capture	0.1335	0.16808	0.16797	0.14276	0.14976	0.14083	0.16974	0.15218	0.16381	0.16921	0.19597	Source:no_captureTarget:no_capture	0.14946	0.070688	0.15607	0.18399	Source:no_captureTarget:no_capture	Source:no_captureTarget:no_capture
IL2	BCL2L1	0	PID_IL2_PI3KPATHWAY, PID_IL2_STAT5PATHWAY	0	0	0	Source:no_captureTarget:no_capture	0	0	0	0	0	0	0	0	0	0	0	0	Source:CN	0	0	0	0	0	0	0	0	0	0	Source:no_captureTarget:no_capture	0	0	0	0	0	0	0	0	0	0	0	Source:no_captureTarget:no_capture	0	0	0	0	Source:no_captureTarget:no_capture	Source:no_captureTarget:no_capture
IL2RB	BCL2L1	0	PID_IL2_PI3KPATHWAY, PID_IL2_STAT5PATHWAY	0	0	0	Target:no_capture	0	0	0	0	0	0	0	0	0	0	0	0	0	0	0	0	0	0	0	0	0	0	0	Target:no_capture	0	0	0	0	0	0	0	0	0	0	0	Target:no_capture	0	0	0	0	Target:no_capture	Target:no_capture
IL2RG	BCL2L1	0	PID_IL2_PI3KPATHWAY, PID_IL2_STAT5PATHWAY, PID_IL4_2PATHWAY	0	0	0	Target:no_capture	0	0	0	0	0	0	0	0	0	0	0	0	0	0	0	0	0	0	0	0	0	0	0	Target:no_capture	0	0	0	0	0	0	0	0	0	0	0	Target:no_capture	0	0	0	0	Target:no_capture	Target:no_capture
JAK1	BCL2L1	0	PID_IL2_PI3KPATHWAY, PID_IL2_STAT5PATHWAY, PID_IL4_2PATHWAY, PID_IL6_7PATHWAY	Source:Frame_Shift_Del	0	0	Source:no_captureTarget:no_capture	0	0	0	0	0	0	0	Source:CN	0	0	0	0	0	0	0	0	0	0	0	0	0	0	0	Source:no_captureTarget:no_capture	0	0	0	0	0	0	0	0	0	0	0	Source:no_captureTarget:no_capture	0	0	0	0	Source:no_captureTarget:no_capture	Source:no_captureTarget:no_capture
JAK3	BCL2L1	0	PID_CD40_PATHWAY, PID_IL2_PI3KPATHWAY, PID_IL2_STAT5PATHWAY, PID_IL4_2PATHWAY	0	0	0	Source:no_captureTarget:no_capture	0	0	0	0	0	0	0	0	0	0	0	0	0	0	0	0	0	0	0	0	0	0	0	Source:no_captureTarget:no_capture	0	0	0	0	0	0	0	0	0	0	0	Source:no_captureTarget:no_capture	0	0	0	0	Source:no_captureTarget:no_capture	Source:no_captureTarget:no_capture
LCK	BCL2L1	0	PID_IL2_PI3KPATHWAY, PID_IL2_STAT5PATHWAY	0	0	0	Source:no_captureTarget:no_capture	0	0	0	0	0	0	0	0	0	0	0	0	0	0	0	0	0	0	0	0	0	0	0	Source:no_captureTarget:no_capture	0	0	0	0	0	0	0	0	0	0	0	Source:no_captureTarget:no_capture	0	0	0	0	Source:no_captureTarget:no_capture	Source:no_captureTarget:no_capture
PIK3CA	BCL2L1	0	PID_ERBB1_DOWNSTREAM_PATHWAY, PID_IL2_PI3KPATHWAY, PID_IL2_STAT5PATHWAY, PID_IL3_PATHWAY, PID_IL4_2PATHWAY, PID_IL6_7PATHWAY	0	0	0	Source:no_captureTarget:no_capture	0	0	0	0	0	0	0	0	0	0	0	0	0	0	0	0	0	0	0	0	0	0	0	Source:no_captureTarget:no_capture	0	0	0	0	0	0	0	0	0	0	0	Source:no_captureTarget:no_capture	0	0	0	0	Source:no_captureTarget:no_capture	Source:no_captureTarget:no_capture
PIK3R1	BCL2L1	0	PID_EPOPATHWAY, PID_ERBB1_DOWNSTREAM_PATHWAY, PID_IL2_PI3KPATHWAY, PID_IL2_STAT5PATHWAY, PID_IL3_PATHWAY, PID_IL4_2PATHWAY, PID_IL6_7PATHWAY	0	0	0	Source:no_captureTarget:no_capture	0	0	0	0	0	0	0	0	0	0	0	0	0	0	0	0	0	0	0	0	0	0	0	Source:no_captureTarget:no_capture	0	0	0	0	0	0	0	0	0	0	0	Source:no_captureTarget:no_capture	0	0	0	Source:Frame_Shift_Del	Source:no_captureTarget:no_capture	Source:no_captureTarget:no_capture
STAT1	BCL2L1	0	PID_EPOPATHWAY, PID_ERBB1_DOWNSTREAM_PATHWAY, PID_IL6_7PATHWAY	0	0	0	Source:no_captureTarget:no_capture	0	0	0	0	0	0	0	0	0	0	0	0	0	0	0	0	0	0	0	Source:CN	0	0	0	Source:no_captureTarget:no_capture	0	0	0	0	0	0	0	0	0	0	0	Source:no_captureTarget:no_capture	0	0	0	0	Source:no_captureTarget:no_capture	Source:no_captureTarget:no_capture
FOXO3	BCL2L11	0	PID_FOXOPATHWAY, PID_P73PATHWAY	0	0	0	Source:no_captureTarget:no_capture	0	0	0	0	0	0	0	0	0	0	0	0	0	0	0	0	0	0	0	0	Source:CN	0	0	Source:no_captureTarget:no_capture	0	0	Source:CN	0	0	0	0	0	0	0	0	Source:no_captureTarget:no_capture	0	0	0	0	Source:no_captureTarget:no_capture	Source:no_captureTarget:no_capture
JUN	BCL2L11	0	PID_AP1_PATHWAY	0	0	0	Source:no_captureTarget:no_capture	0	0	0	0	0	0	0	0	0	0	0	0	0	0	0	0	0	0	0	0	0	0	0	Source:no_captureTarget:no_capture	0	0	0	0	0	0	0	0	0	0	0	Source:no_captureTarget:no_capture	0	0	0	0	Source:no_captureTarget:no_capture	Source:no_captureTarget:no_capture
SIRT1	BCL2L11	0	PID_FOXOPATHWAY, PID_P73PATHWAY	0	0	0	Source:no_captureTarget:no_capture	0	0	0	0	0	0	0	0	0	0	0	0	0	0	0	0	0	0	0	0	0	0	0	Source:no_captureTarget:no_capture	0	0	0	0	0	0	0	0	0	0	Source:CN	Source:no_captureTarget:no_capture	0	0	0	0	Source:no_captureTarget:no_capture	Source:no_captureTarget:no_capture
TP53	BCL2L14	0	PID_P53DOWNSTREAMPATHWAY	0	0	0	Source:no_capture	0	0	0	0	0	0	0	0	Source:CN	Source:Frame_Shift_Del	0	0	0	Source:Nonsense_Mutation	0	0	0	0	Source:CN	Source:Nonsense_Mutation	0	0	0	Source:no_capture	0	0	Source:Frame_Shift_Ins	0	Source:CN	0	0	Source:Frame_Shift_Del	0	0	0	Source:no_capture	0	0	Target:CN	0	Source:no_capture	Source:no_capture
FOXO3	BCL6	0	PID_FOXOPATHWAY	0	0	0	Source:no_captureTarget:no_capture	0	0	0	0	0	0	0	0	0	0	0	0	0	0	0	0	0	0	0	0	Source:CN	0	0	Source:no_captureTarget:no_capture	0	0	Source:CN	0	0	0	0	0	0	0	0	Source:no_captureTarget:no_capture	0	0	0	0	Source:no_captureTarget:no_capture	Source:no_captureTarget:no_capture
FOXO4	BCL6	0	PID_FOXOPATHWAY	0	0	0	Source:no_captureTarget:no_capture	0	0	0	0	0	0	0	0	0	0	0	0	0	0	0	0	0	0	0	0	0	0	0	Source:no_captureTarget:no_capture	0	0	0	0	0	0	0	0	0	0	0	Source:no_captureTarget:no_capture	0	0	0	0	Source:no_captureTarget:no_capture	Source:no_captureTarget:no_capture
TP53	BCL6	0	PID_P53DOWNSTREAMPATHWAY	0	0	0	Source:no_captureTarget:no_capture	0	0	0	0	0	0	0	0	Source:CN	Source:Frame_Shift_Del	0	0	0	Source:Nonsense_Mutation	0	0	0	0	Source:CN	Source:Nonsense_Mutation	0	0	0	Source:no_captureTarget:no_capture	0	0	Source:Frame_Shift_Ins	0	Source:CN	0	0	Source:Frame_Shift_Del	0	0	0	Source:no_captureTarget:no_capture	0	0	0	0	Source:no_captureTarget:no_capture	Source:no_captureTarget:no_capture
BCL6	BCOR	0	PID_HDAC_CLASSII_PATHWAY	0.046735	0.039853	0.037291	Source:no_capture	0.053926	0.046453	0.04862	0.052396	0.044279	0.04888	0.043017	0.038062	0.040759	0.070542	0.050214	0.025495	0.050311	0.028561	0.041517	0.061051	0.039665	0.056456	0.033543	0.05054	0.040869	0.070896	0.044312	Source:no_capture	0.041214	0.048989	0.047281	0.040234	0.042931	0.054455	0.051492	0.061041	0.045072	0.05207	0.060475	Source:no_capture	0.051812	0.02698	Target:CN	0.049075	Source:no_capture	Source:no_capture
DLG1	BCR	0		0.097665	0.063802	0.056416	Target:no_capture	0.095656	0.087057	0.10208	0.074488	0.06147	0.072784	0.055706	0.079584	0.06637	0.075321	0.067354	0.049045	0.10222	0.036621	0.091654	0.2027	0.066961	0.098498	0.062387	0.08992	0.068511	0.16197	0.056765	Target:no_capture	Target:CN	0.082498	0.11145	0.081766	0.10071	0.077148	0.075878	0.090641	0.081735	0.082525	0.16623	Target:no_capture	0.081553	0.02991	0.061084	0.082262	Target:no_capture	Target:no_capture
TP53	BDKRB2	0	PID_P53DOWNSTREAMPATHWAY	0.50555	0.32197	0.39992	Source:no_capture	0.40106	0.44893	0.64615	0.39833	0.39238	0.43342	0.25146	0.30491	Source:CN	Source:Frame_Shift_Del	0.48843	0.32451	0.7107	Source:Nonsense_Mutation	0.30052	0.39178	0.44542	0.35432	Source:CN	Source:Nonsense_Mutation	0.76959	0.50949	0.4458	Source:no_capture	0.63713	0.59992	Source:Frame_Shift_Ins	0.53996	Source:CN	0.30212	0.38243	Source:Frame_Shift_Del	0.45677	0.33887	0.44664	Source:no_capture	0.51456	0.19479	0.49278	0.56259	Source:no_capture	Source:no_capture
ADAM17	BDNF	0	PID_P75NTRPATHWAY	0.080286	0.061777	0.059927	Source:no_capture	0.080327	0.088383	0.07657	0.077646	0.052837	0.087074	0.052679	0.070231	0.065051	0.06169	0.078403	0.038098	Source:CN	0.045214	Source:CN	0.071526	0.054393	0.06632	0.048454	0.065389	0.051555	0.084826	0.056038	Source:no_capture	0.084317	0.084405	0.076931	0.065452	0.088	0.061312	0.087614	0.071452	0.073339	0.067765	0.089412	Source:no_capture	0.064401	0.035021	0.065602	0.084673	Source:no_capture	Source:no_capture
EHD4	BDNF	0	PID_TRKRPATHWAY	0.060398	Source:CN	0.043158	0.064133	0.051751	0.055268	0.051496	0.055007	0.045223	0.05453	0.037241	0.046071	0.043124	0.044898	0.056234	0.028064	0.052458	0.036103	0.039493	0.058015	0.037959	0.047883	0.030192	0.048323	0.041162	0.064545	0.04076	0.046455	0.062781	0.061241	0.048424	0.044952	0.042335	0.047946	0.057264	0.045085	0.050238	0.052007	0.061277	0.038647	0.04708	0.028639	0.051153	0.056432	0.051579	0.061073
MMP3	BDNF	0	PID_AJDISS_2PATHWAY, PID_P75NTRPATHWAY	0.071063	0.050165	0.05016	0.10711	0.060791	0.065085	0.060413	0.071603	0.053493	0.062588	0.039996	0.052727	0.051502	0.053343	0.066324	0.032526	0.062027	0.039366	0.049032	0.069529	0.04522	0.052903	0.037705	0.059798	0.044789	0.071671	0.048459	0.075822	0.070649	0.070919	0.058947	0.055497	0.051565	0.056978	0.066291	0.054368	0.060618	0.060247	0.065916	0.064334	0.055487	0.03287	0.062482	0.072704	0.082696	0.10733
PLG	BDNF	0	PID_P75NTRPATHWAY	0.15698	0.095597	0.086595	0.31933	0.099354	0.10662	0.098805	0.10442	0.11567	0.12601	0.081408	0.087077	0.088287	0.082424	0.10921	0.055284	0.11845	0.089115	0.078741	0.11648	0.076541	0.13435	0.09081	0.1055	Source:CN	0.11232	0.077159	0.18058	0.11459	0.1194	0.096601	0.094432	0.085	0.097946	0.13152	0.093257	0.11523	0.09906	Source:CN	0.15026	0.094033	0.048816	0.097463	0.12074	0.27363	0.23132
HES1	BGLAP	0	PID_HES_HEYPATHWAY	0.25835	0.23494	0.14479	Target:no_capture	0.19768	0.21927	0.20039	0.21729	0.16129	0.279	0.16193	0.23289	0.20325	0.16576	0.23928	0.12818	0.18972	0.11756	0.15937	0.27558	0.13529	0.19028	0.092956	0.18955	0.15111	0.2205	0.21238	Target:no_capture	0.16881	0.27325	0.20513	0.25131	0.20374	0.22491	0.25869	0.18331	0.22423	0.22207	0.18561	Target:no_capture	0.18474	0.086666	0.16627	0.26143	Target:no_capture	Target:no_capture
RB1	BGLAP	0	PID_HES_HEYPATHWAY, PID_RB_1PATHWAY	0.19505	0.1571	0.14098	Source:no_captureTarget:no_capture	0.17511	0.18291	Source:Nonsense_Mutation	0.18201	0.15303	0.17931	0.12575	0.15302	0.15771	0.15001	0.16585	0.096547	0.18056	0.10658	0.14201	0.18626	0.13809	0.15113	Source:CN	0.16544	0.14776	0.1982	0.13295	Source:no_captureTarget:no_capture	0.15898	Source:Frame_Shift_Del	0.17181	0.1478	0.17777	Source:CN	0.19164	0.1693	0.16349	0.1699	0.18035	Source:no_captureTarget:no_capture	0.15618	0.081908	Source:CN	0.19136	Source:no_captureTarget:no_capture	Source:no_captureTarget:no_capture
RUNX2	BGLAP	0	PID_FGF_PATHWAY, PID_HES_HEYPATHWAY, PID_RB_1PATHWAY	0.038327	0.031885	0.025601	Source:no_captureTarget:no_capture	0.033582	0.037731	0.023232	0.040043	0.029699	0.036004	0.026768	0.031749	0.037625	0.027754	0.033521	0.028014	0.034112	0.022857	0.031063	0.035246	0.02758	0.028573	0.015958	0.034459	Source:CN	0.037646	0.024697	Source:no_captureTarget:no_capture	0.028101	0.029172	0.034815	0.034385	0.033295	0.022957	0.038271	0.033471	0.02843	0.033808	0.036917	Source:no_captureTarget:no_capture	0.035058	0.017525	0.017655	0.04279	Source:no_captureTarget:no_capture	Source:no_captureTarget:no_capture
TBP	BGLAP	0	PID_RB_1PATHWAY, PID_REG_GR_PATHWAY	0.06137	0.05073	0.044307	Target:no_capture	0.058232	0.061815	0.047109	0.061305	0.048464	0.060949	0.045517	0.052721	0.053752	0.051968	0.059487	0.040177	0.059728	0.037861	0.049912	0.061645	0.047312	0.049251	0.031921	0.05668	Source:CN	0.065819	0.046364	Target:no_capture	0.051684	0.053426	0.058182	0.053408	0.055941	0.03877	0.06217	0.056265	0.05745	0.059297	Source:CN	Target:no_capture	0.054732	0.02903	0.047709	0.068221	Target:no_capture	Target:no_capture
ARNT	BHLHE40	0	PID_HIF1_TFPATHWAY, PID_HIF2PATHWAY	0.19257	0.19171	0.16785	Source:no_capture	0.1509	0.17841	0.20286	0.15184	0.16036	0.19787	0.32684	0.15414	0.13896	0.13372	0.14799	0.092424	0.14873	0.1567	0.11768	0.15948	0.13292	0.13686	0.10503	0.16404	0.14525	0.16927	0.11753	Source:no_capture	0.13154	0.16772	0.14762	0.25714	0.13168	Target:CN	0.18763	0.14181	0.16897	0.14118	0.24119	Source:no_capture	0.12727	0.13464	0.12777	0.20366	Source:no_capture	Source:no_capture
HIF1A	BHLHE40	0	PID_HIF1_TFPATHWAY	0.16799	0.12706	Source:CN	Source:no_capture	0.15907	0.1683	0.15315	0.14324	0.13121	0.17383	0.11566	0.12976	0.1256	0.11325	0.12649	0.093143	0.15485	0.086978	0.11538	0.15219	0.11889	0.1358	0.097956	0.14113	0.12614	0.16086	0.1108	Source:no_capture	0.1407	0.16354	0.14544	0.12922	0.14838	Target:CN	0.17982	0.1416	0.13991	0.13943	0.18111	Source:no_capture	0.13221	0.071137	0.13566	0.20155	Source:no_capture	Source:no_capture
ARNT	BHLHE41	0	PID_HIF1_TFPATHWAY	0.19353	0.1919	0.16785	Source:no_capture	0.15106	0.17893	0.20274	0.15194	0.16228	0.19793	0.32696	0.15405	0.1383	0.13396	0.14852	0.092594	0.14895	0.15684	0.11802	0.15974	0.133	0.13704	0.10303	0.1641	0.14504	0.16933	0.1175	Source:no_capture	0.13182	0.16754	0.14768	0.25744	0.13226	0.1389	0.18799	0.14251	0.16955	0.14106	0.24143	Source:no_capture	0.12711	0.13456	0.12805	0.20404	Source:no_capture	Source:no_capture
HIF1A	BHLHE41	0	PID_HIF1_TFPATHWAY	0.16894	0.12725	Source:CN	Source:no_capture	0.15923	0.16882	0.15304	0.14335	0.13314	0.17389	0.11577	0.12967	0.12494	0.11349	0.12703	0.093313	0.15507	0.087125	0.11572	0.15245	0.11897	0.13598	0.095955	0.14119	0.12592	0.16092	0.11077	Source:no_capture	0.14097	0.16337	0.1455	0.12951	0.14896	0.12833	0.18017	0.1423	0.14049	0.13931	0.18136	Source:no_capture	0.13206	0.071055	0.13594	0.20193	Source:no_capture	Source:no_capture
ATM	BID	0	PID_ATM_PATHWAY	0.27604	0.2331	0.22578	Source:no_captureTarget:no_capture	0.25872	0.25416	0.33269	0.29551	0.24783	0.276	0.15458	0.32515	0.20278	0.2128	0.23827	0.18361	0.33274	0.15651	Source:CN	0.31624	0.20673	0.24701	0.16076	0.25628	0.23258	0.28567	0.1819	Source:no_captureTarget:no_capture	0.33957	0.29536	0.29581	0.26227	0.24115	0.22323	0.33331	0.32153	Target:CN	0.28475	0.34241	Source:no_captureTarget:no_capture	0.24265	0.10992	0.28075	0.34728	Source:no_captureTarget:no_capture	Source:no_captureTarget:no_capture
BAX	BID	0	PID_CASPASE_PATHWAY, PID_CERAMIDE_PATHWAY, PID_P53DOWNSTREAMPATHWAY	Source:Frame_Shift_Del	0.11532	0.11025	Source:no_captureTarget:no_capture	0.12286	0.1275	0.11261	0.12861	0.12705	0.13323	0.075088	0.1077	0.099861	0.095208	0.098589	0.062578	0.12808	0.069427	0.12035	0.17401	0.092703	0.13304	0.077844	0.11174	0.094853	0.13381	0.087325	Source:no_captureTarget:no_capture	0.11742	Source:Frame_Shift_Del	Source:CN	0.10186	0.10396	0.096498	0.12673	0.11278	Target:CN	0.14569	0.14188	Source:no_captureTarget:no_capture	0.10015	0.052291	0.098695	Source:Frame_Shift_Del	Source:no_captureTarget:no_capture	Source:no_captureTarget:no_capture
BIRC3	BID	0	PID_CASPASE_PATHWAY, PID_CERAMIDE_PATHWAY, PID_FASPATHWAY, PID_HIVNEFPATHWAY	0.20499	0.17459	0.15643	Source:no_captureTarget:no_capture	0.19973	0.19757	0.18293	0.19417	0.18029	0.20245	0.1199	0.15482	0.17949	0.15414	0.14826	0.092551	0.20129	0.11211	0.16963	0.23886	0.14523	0.18148	0.12831	0.16965	0.14304	0.22009	0.13252	Source:no_captureTarget:no_capture	0.16681	0.23216	0.17796	0.15583	0.15762	0.1441	0.19361	0.17203	Target:CN	0.20614	0.22073	Source:no_captureTarget:no_capture	0.15691	0.082923	0.15187	0.21007	Source:no_captureTarget:no_capture	Source:no_captureTarget:no_capture
CASP8	BID	0	PID_CASPASE_PATHWAY, PID_CERAMIDE_PATHWAY, PID_FASPATHWAY, PID_HIVNEFPATHWAY	0.2468	0.21637	0.1879	Source:no_captureTarget:no_capture	0.24493	0.24279	0.2468	0.25825	0.23523	0.24159	0.15639	0.21761	0.19884	0.19205	0.19017	0.12214	0.22897	0.12997	0.21619	0.29332	0.17691	0.22571	0.14956	0.21088	0.17098	0.2558	0.17036	Source:no_captureTarget:no_capture	0.19909	0.25129	0.22183	0.20958	0.21127	Source:Nonsense_Mutation	0.25414	0.22237	Target:CN	0.27158	0.28107	Source:no_captureTarget:no_capture	0.19005	0.104	0.19375	0.26276	Source:no_captureTarget:no_capture	Source:no_captureTarget:no_capture
CRADD	BID	0	PID_CASPASE_PATHWAY, PID_CERAMIDE_PATHWAY, PID_HIVNEFPATHWAY	0.19423	0.15301	0.14268	Target:no_capture	0.16852	0.17695	0.1714	0.17253	0.17993	0.17968	0.13131	0.14214	0.14826	0.14895	0.16803	0.089856	0.18354	0.10168	0.16132	0.22582	0.12848	0.16965	0.11216	0.15403	0.14584	0.18933	0.12056	Target:no_capture	0.15818	0.18723	0.16211	0.14203	0.14632	0.12723	0.18597	0.15205	Target:CN	0.19236	0.20794	Target:no_capture	0.14034	0.072455	Source:CN	0.20554	Target:no_capture	Target:no_capture
CTSD	BID	0	PID_CERAMIDE_PATHWAY, PID_P53DOWNSTREAMPATHWAY	0.1512	0.12587	0.12385	Target:no_capture	0.14046	0.13706	0.14374	0.15016	0.14447	0.15269	0.094328	0.11588	0.1142	0.11535	0.11241	0.072367	0.14153	0.079846	0.13381	0.19195	0.10506	0.15438	0.089426	0.12991	0.10752	0.15445	0.1049	Target:no_capture	0.13213	0.16033	0.12879	0.11963	0.11427	0.11273	0.1439	0.1253	Target:CN	0.16126	0.16293	Target:no_capture	0.12068	0.063605	0.12477	0.16726	Target:no_capture	Target:no_capture
DAXX	BID	0	PID_HIVNEFPATHWAY	0.16945	0.12654	0.12705	Source:no_captureTarget:no_capture	0.14687	0.14343	0.14796	0.15075	0.14063	0.15263	0.094877	0.12618	0.13268	0.12464	0.12114	0.07461	0.15189	0.085435	0.1464	0.19223	0.11578	0.14769	0.098491	0.13572	0.11356	0.17562	0.1028	Source:no_captureTarget:no_capture	0.15116	0.16466	0.13814	0.11922	0.11712	0.11843	0.14811	0.13147	Target:CN	0.20052	0.17286	Source:no_captureTarget:no_capture	0.12562	0.063357	0.12155	0.1618	Source:no_captureTarget:no_capture	Source:no_captureTarget:no_capture
FADD	BID	0	PID_CERAMIDE_PATHWAY, PID_FASPATHWAY, PID_HIVNEFPATHWAY	0.26068	0.19454	0.21101	Source:no_captureTarget:no_capture	0.22945	0.25367	0.23791	0.24499	0.22977	0.23426	0.15575	0.18576	0.19605	0.20375	0.28347	0.12013	0.23418	0.13793	0.20718	0.28183	0.17153	0.22099	0.14304	0.218	0.17837	0.24761	0.165	Source:no_captureTarget:no_capture	0.25867	0.24676	0.22325	0.20026	0.18897	0.17597	0.24031	0.21844	Target:CN	0.24877	0.26442	Source:no_captureTarget:no_capture	0.21123	0.095727	0.18531	0.29642	Source:no_captureTarget:no_capture	Source:no_captureTarget:no_capture
FAS	BID	0	PID_FASPATHWAY, PID_HIVNEFPATHWAY, PID_P53DOWNSTREAMPATHWAY	0.17933	0.16144	0.13985	Source:no_captureTarget:no_capture	0.1784	0.17263	0.18346	0.16568	0.17691	0.17906	0.10549	0.13938	0.14558	0.13732	Source:CN	0.081182	0.20854	0.091579	0.15359	0.23382	0.12559	0.17484	0.11727	0.19836	0.12561	0.17778	0.11567	Source:no_captureTarget:no_capture	0.16049	0.18346	0.17177	0.13626	0.1476	0.1241	0.18951	0.14598	Target:CN	0.1851	Source:CN	Source:no_captureTarget:no_capture	0.13335	0.071971	0.14765	0.212	Source:no_captureTarget:no_capture	Source:no_captureTarget:no_capture
FASLG	BID	0	PID_FASPATHWAY, PID_HIVNEFPATHWAY	0.20299	0.15339	0.16946	Source:no_captureTarget:no_capture	0.18522	0.19389	0.1694	0.19635	0.17605	0.17996	0.10638	0.16208	0.1699	0.16249	0.15458	0.08789	0.22591	0.1034	0.17695	0.2342	0.12566	0.16599	0.11473	0.15079	0.12933	0.19508	0.13959	Source:no_captureTarget:no_capture	0.16563	0.24279	0.1684	0.16207	0.15832	0.14428	0.20901	0.17067	Target:CN	0.20639	0.222	Source:no_captureTarget:no_capture	0.16343	0.089785	0.20255	0.20267	Source:no_captureTarget:no_capture	Source:no_captureTarget:no_capture
GZMB	BID	0	PID_CASPASE_PATHWAY	0.1461	0.11614	0.1197	Target:no_capture	0.14644	0.1326	0.12432	0.13235	0.13749	0.14605	0.086124	0.11002	0.11375	0.10914	0.10768	0.064904	0.1269	0.079299	0.11982	0.18664	0.10091	0.14116	0.087808	0.12455	0.11021	0.16389	0.095137	Target:no_capture	0.12548	0.14869	0.12802	0.10943	0.11461	0.10866	0.13833	0.12464	Source:CNTarget:CN	0.1558	0.1425	Target:no_capture	0.11399	0.057452	0.11294	0.16147	Target:no_capture	Target:no_capture
MADD	BID	0	PID_CASPASE_PATHWAY, PID_CERAMIDE_PATHWAY	0.16945	0.13676	0.13713	Target:no_capture	0.15678	0.15615	0.1455	0.15855	0.15492	0.16237	0.10423	0.12624	0.13264	0.12647	0.12484	0.081975	0.15684	0.090096	0.1413	0.215	0.12068	0.15579	0.10129	0.14189	0.1207	0.16943	0.10715	Target:no_capture	0.14814	0.17585	0.14536	0.12685	0.12742	0.11599	0.16008	0.14107	Target:CN	0.17258	0.18384	Target:no_capture	0.12673	0.066463	0.12481	0.17683	Target:no_capture	Target:no_capture
MAP3K5	BID	0	PID_HIVNEFPATHWAY	0.22211	0.18925	0.18105	Source:no_captureTarget:no_capture	0.19832	0.2043	0.1906	0.21005	0.19945	0.2076	0.16857	0.17246	0.17245	0.17486	0.18655	0.1173	0.21302	0.12889	0.18775	0.2607	0.16264	0.2036	0.13608	0.21538	Source:CN	0.22274	0.14623	Source:no_captureTarget:no_capture	0.21094	0.23367	0.19865	0.17028	0.16699	0.174	0.22051	0.19019	Target:CN	0.22705	0.24768	Source:no_captureTarget:no_capture	0.1823	0.092125	0.18976	0.26613	Source:no_captureTarget:no_capture	Source:no_captureTarget:no_capture
RIPK1	BID	0	PID_CASPASE_PATHWAY, PID_CERAMIDE_PATHWAY, PID_FASPATHWAY, PID_HIVNEFPATHWAY	0.29563	0.23859	0.2495	Source:no_captureTarget:no_capture	0.32181	0.30021	0.29476	0.2729	0.26337	0.30961	0.17385	0.24541	0.32082	0.23096	Source:CN	0.14656	0.28094	0.1761	0.24155	0.32765	0.23524	0.24486	0.20685	0.24317	0.20575	0.35595	0.18813	Source:no_captureTarget:no_capture	0.23814	0.2885	0.29083	0.24513	0.23039	0.21472	0.29895	0.2444	Target:CN	0.3022	0.34802	Source:no_captureCNTarget:no_capture	0.23425	0.12064	0.24415	0.32961	Source:no_captureTarget:no_capture	Source:no_captureTarget:no_capture
TNF	BID	0	PID_CASPASE_PATHWAY, PID_CERAMIDE_PATHWAY, PID_HIVNEFPATHWAY	0.30205	0.34222	0.24446	Source:no_captureTarget:no_capture	0.27774	0.29205	0.31554	0.3073	0.28184	0.40677	0.19802	0.29829	0.25862	0.29783	0.29716	0.16446	0.32038	0.17252	0.23418	0.47532	0.21279	0.27806	0.22248	0.27134	0.28062	0.31829	0.22666	Source:no_captureTarget:no_capture	0.29486	0.35552	0.2715	0.27987	0.25686	0.28486	0.33706	0.25516	Target:CN	0.32498	0.38526	Source:no_captureTarget:no_capture	0.26139	0.14109	0.24926	0.32895	Source:no_captureTarget:no_capture	Source:no_captureTarget:no_capture
TNFRSF1A	BID	0	PID_CASPASE_PATHWAY, PID_CERAMIDE_PATHWAY, PID_HIVNEFPATHWAY	0.33531	0.26635	0.31458	Source:no_captureTarget:no_capture	0.2837	0.31121	0.30772	0.31554	0.26442	0.32163	0.25884	0.23947	0.29881	0.26286	0.2262	0.22438	0.29618	0.20212	0.25559	0.34604	0.25491	0.27979	0.21607	0.30649	0.2298	0.30201	0.22114	Source:no_captureTarget:no_capture	0.28802	0.39829	0.28323	0.25893	0.29975	0.2637	0.33242	0.25154	Target:CN	0.31209	0.35043	Source:no_captureTarget:no_capture	0.28167	0.13659	Source:CN	0.36787	Source:no_captureTarget:no_capture	Source:no_captureTarget:no_capture
TP53	BID	0	PID_P53DOWNSTREAMPATHWAY	0	0	0	Source:no_captureTarget:no_capture	0	0	0	0	0	0	0	0	Source:CN	Source:Frame_Shift_Del	0	0	0	Source:Nonsense_Mutation	0	0	0	0	Source:CN	Source:Nonsense_Mutation	0	0	0	Source:no_captureTarget:no_capture	0	0	Source:Frame_Shift_Ins	0	Source:CN	0	0	Source:Frame_Shift_Del	Target:CN	0	0	Source:no_captureTarget:no_capture	0	0	0	0	Source:no_captureTarget:no_capture	Source:no_captureTarget:no_capture
TRADD	BID	0	PID_CASPASE_PATHWAY, PID_CERAMIDE_PATHWAY, PID_HIVNEFPATHWAY	0.26747	0.21858	0.20558	Source:no_captureTarget:no_capture	0.25923	0.25206	0.25876	0.27604	0.23364	0.25812	0.17153	0.21038	0.22235	0.2103	0.20466	0.13734	0.27286	0.19362	0.21525	0.29974	0.2043	0.29452	0.1665	0.23082	0.21607	0.27324	0.1845	Source:no_captureTarget:no_capture	0.22256	0.28365	0.25244	0.21811	0.24176	0.19959	0.26781	0.25027	Target:CN	0.26081	0.30362	Source:no_captureTarget:no_capture	0.23628	0.11819	0.23584	0.31611	Source:no_captureTarget:no_capture	Source:no_captureTarget:no_capture
TRAF2	BID	0	PID_CASPASE_PATHWAY, PID_CERAMIDE_PATHWAY, PID_HIVNEFPATHWAY	0.29125	0.23034	0.24212	Source:no_captureTarget:no_capture	0.26502	0.26317	0.25648	0.26636	0.24638	0.28055	0.18177	0.22419	0.24063	0.22379	0.26286	0.13904	0.31195	0.15513	0.24558	0.32597	0.19839	0.25397	0.16928	0.25449	0.21823	0.32615	0.19384	Source:no_captureTarget:no_capture	0.23284	0.29715	0.28578	0.2163	0.22745	0.21373	0.27494	0.24177	Target:CN	0.27878	0.32116	Source:no_captureTarget:no_capture	0.22113	0.12683	0.25396	0.29016	Source:no_captureTarget:no_capture	Source:no_captureTarget:no_capture
BAG4	BIRC3	0	PID_CERAMIDE_PATHWAY, PID_HIVNEFPATHWAY, PID_TNFPATHWAY	0.18668	0.14693	0.11489	Source:no_captureTarget:no_capture	0.16162	0.16466	0.14677	0.15612	0.12987	0.15703	0.10106	0.12772	0.15135	0.13301	0.12428	0.073707	0.17114	0.09066	0.12287	0.15508	0.11848	0.12089	0.10222	0.14358	0.11294	0.18378	0.11054	Source:no_captureTarget:no_capture	0.12657	0.17959	0.14408	0.13303	0.14148	0.122	0.15885	0.13862	0.14663	0.14645	0.1796	Source:no_captureTarget:no_capture	0.12916	Source:CN	0.12562	Source:Frame_Shift_Ins	Source:no_captureTarget:no_capture	Source:no_captureTarget:no_capture
BIRC2	BIRC3	0	PID_CASPASE_PATHWAY, PID_CD40_PATHWAY, PID_FASPATHWAY, PID_P75NTRPATHWAY, PID_TNFPATHWAY	0.16171	0.13862	0.10625	Source:no_captureTarget:no_capture	0.15112	0.15767	0.14106	0.14725	0.13353	0.14892	0.096947	0.12566	0.14874	0.12582	0.12021	0.069216	0.17602	0.086623	0.1156	0.17013	0.12207	0.11943	0.095929	0.13323	0.11109	0.18129	0.10349	Source:no_captureTarget:no_capture	0.13863	0.17481	0.13912	0.12473	0.12716	0.11546	0.16022	0.13476	0.13065	0.13628	0.16623	Source:no_captureTarget:no_capture	0.12314	0.07533	0.11713	0.14297	Source:no_captureTarget:no_capture	Source:no_captureTarget:no_capture
MYB	BIRC3	0	PID_CMYB_PATHWAY	0	0	0	Source:no_captureTarget:no_capture	0	0	0	0	0	0	0	0	0	0	0	0	0	0	0	0	0	0	0	0	Source:CN	0	0	Source:no_captureTarget:no_capture	0	0	0	0	0	0	0	0	0	0	0	Source:no_captureTarget:no_capture	0	0	0	0	Source:no_captureTarget:no_capture	Source:no_captureTarget:no_capture
NFKB1	BIRC3	0	PID_CD40_PATHWAY, PID_CERAMIDE_PATHWAY, PID_HIVNEFPATHWAY, PID_TNFPATHWAY	Source:Frame_Shift_Del	0	0	Source:no_captureTarget:no_capture	0	0	0	0	0	0	0	0	0	0	0	0	0	0	0	0	0	0	0	0	0	0	0	Source:no_captureTarget:no_capture	0	0	0	0	0	0	0	0	0	0	0	Source:no_captureTarget:no_capture	0	0	0	0	Source:no_captureTarget:no_capture	Source:no_captureTarget:no_capture
NFKBIA	BIRC3	0	PID_CD40_PATHWAY, PID_CERAMIDE_PATHWAY, PID_HIVNEFPATHWAY	0	0	0	Source:no_captureTarget:no_capture	0	0	0	0	0	0	0	0	0	0	0	0	0	0	0	0	0	0	0	0	0	0	0	Source:no_captureTarget:no_capture	0	0	0	0	0	0	0	0	0	0	0	Source:no_captureTarget:no_capture	0	0	0	0	Source:no_captureTarget:no_capture	Source:no_captureTarget:no_capture
RELA	BIRC3	0	PID_CD40_PATHWAY, PID_CERAMIDE_PATHWAY, PID_HIVNEFPATHWAY, PID_TNFPATHWAY	0	0	0	Source:no_captureTarget:no_capture	0	0	0	0	0	0	0	0	0	0	0	0	0	0	0	0	0	0	0	0	0	0	0	Source:no_captureTarget:no_capture	0	0	0	0	0	0	0	0	0	0	0	Source:no_captureTarget:no_capture	0	0	0	0	Source:no_captureTarget:no_capture	Source:no_captureTarget:no_capture
AURKA	BIRC5	0	PID_AURORA_A_PATHWAY, PID_AURORA_B_PATHWAY	0.22943	0.21798	0.16466	Source:no_captureTarget:no_capture	0.26725	0.20367	0.20578	0.31439	0.16123	0.23951	0.25477	0.32214	0.2276	0.25562	0.34431	0.1274	0.31813	0.12261	0.20029	0.19495	0.13541	0.14654	0.20697	0.21161	0.18309	0.18737	0.11743	Source:no_captureTarget:no_capture	0.18117	0.18734	0.23512	0.20254	0.23986	0.16008	0.27409	0.17621	0.26856	0.17884	0.25093	Source:no_captureTarget:no_capture	0.31085	0.12604	0.18848	0.23136	Source:no_captureTarget:no_capture	Source:no_captureTarget:no_capture
AURKB	BIRC5	0	PID_AURORA_A_PATHWAY, PID_AURORA_B_PATHWAY, PID_FOXM1PATHWAY	0.10751	0.11533	0.059149	Source:no_captureTarget:no_capture	0.080009	0.072362	0.13871	0.068867	0.093527	0.065491	0.15714	0.094582	Source:CN	0.12216	0.10881	0.0749	0.19862	0.062411	0.071529	0.10286	0.049992	0.078818	0.051007	0.094873	0.073038	0.089503	0.11855	Source:no_captureTarget:no_capture	0.07371	0.1147	0.11646	0.057497	0.090675	0.14455	0.12208	0.060717	0.12587	0.086884	0.14724	Source:no_captureTarget:no_capture	0.14307	0.051008	0.10664	0.084629	Source:no_captureTarget:no_capture	Source:no_captureTarget:no_capture
FOXM1	BIRC5	0	PID_FOXM1PATHWAY	0	0	0	Target:no_capture	0	0	0	0	0	0	0	0	0	0	0	0	0	0	0	0	0	0	0	0	0	0	0	Target:no_capture	0	0	0	0	0	0	0	0	0	0	0	Target:no_capture	0	0	Source:CN	0	Target:no_capture	Target:no_capture
MAX	BIRC5	0	PID_MYC_ACTIVPATHWAY	0	0	0	Source:no_captureTarget:no_capture	0	0	0	0	0	0	0	0	0	0	0	0	0	0	0	0	0	0	0	0	0	0	0	Source:no_captureTarget:no_capture	0	0	0	0	0	0	0	0	0	0	0	Source:no_captureTarget:no_capture	0	0	0	0	Source:no_captureTarget:no_capture	Source:no_captureTarget:no_capture
MYC	BIRC5	0	PID_FOXM1PATHWAY, PID_MYC_ACTIVPATHWAY	0	0	0	Source:no_captureTarget:no_capture	0	0	0	0	0	0	0	0	0	0	0	0	0	0	0	0	0	0	0	0	0	0	0	Source:no_captureTarget:no_capture	0	0	0	0	0	0	0	0	0	0	0	Source:no_captureTarget:no_capture	0	0	0	0	Source:no_captureTarget:no_capture	Source:no_captureTarget:no_capture
ATM	BLM	0	PID_ATM_PATHWAY, PID_FANCONI_PATHWAY, PID_TELOMERASEPATHWAY	0.2012	0.17035	0.15687	Source:no_captureTarget:no_capture	0.1807	0.18958	0.26775	0.22131	0.16823	0.20331	0.1075	0.26839	0.14023	0.15696	0.18184	0.14555	0.26654	0.11608	Source:CN	0.19569	0.15516	0.16271	0.10915	0.19942	0.18823	0.20546	0.13461	Source:no_captureTarget:no_capture	0.26637	0.21211	0.22518	0.20435	0.18229	0.17935	0.2586	0.25405	0.16929	0.19233	Target:Nonsense_Mutation	Source:no_captureTarget:no_capture	0.19161	0.085251	0.22803	0.24864	Source:no_captureTarget:no_capture	Source:no_captureTarget:no_capture
MAX	BMI1	0	PID_MYC_ACTIVPATHWAY	0	0	0	Source:no_captureTarget:no_capture	0	0	0	0	0	0	0	0	0	0	0	0	0	0	Target:CN	0	0	0	0	0	0	0	0	Source:no_captureTarget:no_capture	0	0	0	0	0	0	0	0	0	0	0	Source:no_captureTarget:no_capture	0	0	0	0	Source:no_captureTarget:no_capture	Source:no_captureTarget:no_capture
MYC	BMI1	0	PID_MYC_ACTIVPATHWAY	0	0	0	Source:no_captureTarget:no_capture	0	0	0	0	0	0	0	0	0	0	0	0	0	0	Target:CN	0	0	0	0	0	0	0	0	Source:no_captureTarget:no_capture	0	0	0	0	0	0	0	0	0	0	0	Source:no_captureTarget:no_capture	0	0	0	0	Source:no_captureTarget:no_capture	Source:no_captureTarget:no_capture
ACVR1	BMPR2	0	PID_ALK1PATHWAY, PID_ALK2PATHWAY	0.2278	0.079282	0.067159	Source:no_captureTarget:no_capture	0.089122	0.095958	0.086136	0.093982	0.10708	0.086575	0.052734	0.081377	0.083072	0.10422	0.10575	0.049378	0.11804	0.046748	0.072956	0.095746	0.08631	0.075394	0.085683	0.08233	0.063814	0.10804	0.068467	Source:no_captureTarget:no_capture	0.073906	0.12968	0.085836	0.074558	0.088619	0.089791	0.089018	0.08153	0.092482	0.11555	0.10197	Source:no_captureTarget:no_capture	0.11201	0.041248	0.17389	0.096447	Source:no_captureTarget:no_capture	Source:no_captureTarget:no_capture
ACVRL1	BMPR2	0	PID_ALK1PATHWAY	0.2834	0.13298	0.119	Source:no_captureTarget:no_capture	0.15524	0.16949	0.18632	0.19059	0.15154	0.16511	0.10047	0.14762	0.16506	0.14455	0.17195	0.090961	0.18775	0.082938	0.1134	0.16147	0.1167	0.11719	0.11859	0.15529	0.15631	0.17382	0.098817	Source:no_captureTarget:no_capture	0.16862	0.17553	0.15344	0.13736	0.13356	0.14609	0.15224	0.14185	0.13162	0.1701	0.18287	Source:no_captureTarget:no_capture	0.18752	0.096205	0.21339	0.15767	Source:no_captureTarget:no_capture	Source:no_captureTarget:no_capture
BAMBI	BMPR2	0	PID_BMPPATHWAY	0	0	0	Target:no_capture	0	0	0	0	0	0	0	0	0	0	0	0	0	0	0	0	0	0	0	0	0	0	0	Target:no_capture	0	0	0	0	0	0	0	0	0	0	0	Target:no_capture	0	0	0	0	Target:no_capture	Target:no_capture
ARNT	BNIP3	0	PID_HIF1_TFPATHWAY	0	0	0	Source:no_captureTarget:no_capture	0	0	0	0	0	0	0	0	0	0	Target:CN	Target:CN	0	0	0	0	0	0	0	0	0	0	0	Source:no_captureTarget:no_capture	0	0	0	0	0	0	0	0	0	0	Target:CN	Source:no_captureTarget:no_capture	0	0	0	0	Source:no_captureTarget:no_capture	Source:no_captureTarget:no_capture
HIF1A	BNIP3	0	PID_HIF1_TFPATHWAY	0	0	Source:CN	Source:no_captureTarget:no_capture	0	0	0	0	0	0	0	0	0	0	Target:CN	Target:CN	0	0	0	0	0	0	0	0	0	0	0	Source:no_captureTarget:no_capture	0	0	0	0	0	0	0	0	0	0	Target:CN	Source:no_captureTarget:no_capture	0	0	0	0	Source:no_captureTarget:no_capture	Source:no_captureTarget:no_capture
TP53	BNIP3L	0	PID_P53DOWNSTREAMPATHWAY	0	0	0	Source:no_capture	0	0	0	0	0	0	0	0	Source:CN	Source:Frame_Shift_Del	Target:CN	0	0	Source:Nonsense_Mutation	0	0	0	0	Source:CN	Source:Nonsense_Mutation	0	0	0	Source:no_capture	0	0	Source:Frame_Shift_Ins	0	Source:CN	0	0	Source:Frame_Shift_Del	0	0	0	Source:no_capture	0	Target:CN	0	0	Source:no_capture	Source:no_capture
AR	BRCA1	0	PID_AR_PATHWAY, PID_HNF3APATHWAY	0.52655	0.43329	0.39554	Source:no_captureTarget:no_capture	0.40559	0.42891	0.4153	0.43117	Target:CN	0.40954	0.27432	0.38278	0.3825	0.36736	0.39755	0.21579	0.45465	0.28864	0.36949	0.442	0.32707	0.38456	0.28301	0.40639	0.32995	0.56133	0.3071	Source:no_captureTarget:no_capture	0.35136	0.42844	0.46282	0.35595	0.3865	Target:Frame_Shift_Ins	0.4748	0.48099	0.48504	0.45002	0.49116	Source:no_captureTarget:no_capture	0.44106	0.19446	0.44485	0.48097	Source:no_captureTarget:no_capture	Source:no_captureTarget:no_capture
ATF2	BRCA1	0	PID_ATF2_PATHWAY	0.28174	0.22115	0.23334	Source:no_captureTarget:no_capture	0.24876	0.30451	0.27292	0.26434	Target:CN	0.26866	0.17587	0.21794	0.23625	0.23751	0.30443	0.13813	0.29942	0.19788	0.22888	0.25907	0.20058	0.24607	0.17356	0.27134	0.20743	0.35953	0.18711	Source:no_captureTarget:no_capture	0.22516	0.2696	0.28684	0.23954	0.22753	Target:Frame_Shift_Ins	0.31948	0.25419	0.29553	0.26169	0.30443	Source:no_captureTarget:no_capture	0.25947	0.12773	0.25679	0.26614	Source:no_captureTarget:no_capture	Source:no_captureTarget:no_capture
ATM	BRCA1	0	PID_ATM_PATHWAY, PID_BARD1PATHWAY, PID_E2F_PATHWAY, PID_FANCONI_PATHWAY	0.34636	0.2808	0.25577	Source:no_captureTarget:no_capture	0.3104	0.32775	0.41208	0.35526	Target:CN	0.32249	0.19823	0.3819	0.27068	0.27047	0.33299	0.21868	0.41736	0.23815	Source:CN	0.33017	0.25461	0.26735	0.20012	0.31822	0.27326	0.38629	0.23218	Source:no_captureTarget:no_capture	0.38688	0.34405	0.36424	0.31837	0.30321	Target:Frame_Shift_Ins	0.41311	0.39292	0.30572	0.32251	0.41195	Source:no_captureTarget:no_capture	0.33242	0.14542	0.37192	0.38313	Source:no_captureTarget:no_capture	Source:no_captureTarget:no_capture
ATR	BRCA1	0	PID_BARD1PATHWAY, PID_FANCONI_PATHWAY	Source:Frame_Shift_Ins	0.22923	0.1963	Source:no_captureTarget:no_capture	0.28179	0.27894	0.37497	0.2739	Target:CN	0.25423	0.19775	0.24297	0.22767	0.24855	0.37627	0.13779	0.29994	0.22293	0.22971	0.28854	0.24081	0.2101	0.17765	0.24148	0.19333	0.31178	0.21399	Source:no_captureTarget:no_capture	0.24015	0.2768	0.25617	0.22187	0.2504	Target:Frame_Shift_Ins	0.31039	0.28249	0.29169	0.28309	0.3138	Source:no_captureTarget:no_capture	0.27492	0.1265	0.26587	0.26864	Source:no_captureTarget:no_capture	Source:no_captureTarget:no_capture
AURKA	BRCA1	0	PID_AURORA_A_PATHWAY	0.34893	0.29596	0.26071	Source:no_captureTarget:no_capture	0.38603	0.34016	0.32961	0.44345	Target:CN	0.36366	0.28704	0.42938	0.3126	0.33136	0.45369	0.18535	0.40158	0.23283	0.30552	0.31386	0.23219	0.247	0.28719	0.3308	0.25986	0.36167	0.20911	Source:no_captureTarget:no_capture	0.28899	0.29951	0.32019	0.30736	0.33672	Target:Frame_Shift_Ins	0.39634	0.30912	0.35928	0.30211	0.39783	Source:no_captureTarget:no_capture	0.41554	0.18039	0.28987	0.35297	Source:no_captureTarget:no_capture	Source:no_captureTarget:no_capture
CCNE1	BRCA1	0	PID_BARD1PATHWAY, PID_E2F_PATHWAY	0.26258	0.2047	0.1952	Source:no_captureTarget:no_capture	0.24045	0.26694	0.25952	0.23636	Target:CN	0.23451	0.15394	0.19443	0.22789	0.21123	0.24093	0.13359	0.25691	0.18857	0.2062	0.23681	0.18054	0.19471	0.16323	0.2297	0.2083	0.28894	0.17973	Source:no_captureTarget:no_capture	0.20538	0.26924	0.238	0.1996	0.21193	Target:Frame_Shift_Ins	0.26786	0.23107	0.25436	0.24197	0.27107	Source:no_captureTarget:no_capture	0.6172	0.12371	0.33549	0.24382	Source:no_captureTarget:no_capture	Source:no_captureTarget:no_capture
CDK2	BRCA1	0	PID_BARD1PATHWAY, PID_E2F_PATHWAY	0.25335	0.20078	0.17996	Source:no_captureTarget:no_capture	0.21992	0.24608	0.2499	0.23645	Target:CN	0.23111	0.15765	0.20118	0.24655	0.19545	0.24812	0.12499	0.25493	0.20235	0.1967	0.2392	0.1814	0.19493	0.14156	0.24274	0.23567	0.29335	0.17454	Source:no_captureTarget:no_capture	0.20776	0.23891	0.23041	0.19624	0.20399	Target:Frame_Shift_Ins	0.25954	0.22806	0.24041	0.23046	0.26358	Source:no_captureTarget:no_capture	0.31526	0.12274	0.32226	0.23366	Source:no_captureTarget:no_capture	Source:no_captureTarget:no_capture
E2F4	BRCA1	0	PID_E2F_PATHWAY	0	0	0	Target:no_capture	0	0	0	0	Target:CN	0	0	0	0	0	0	0	0	0	0	0	0	0	0	0	0	0	0	Target:no_capture	0	0	0	0	0	Target:Frame_Shift_Ins	0	0	0	0	0	Target:no_capture	0	0	0	0	Target:no_capture	Target:no_capture
E2F6	BRCA1	0	PID_E2F_PATHWAY	0	0	0	Target:no_capture	0	0	0	0	Target:CN	0	0	0	0	0	0	0	Source:CN	0	Source:CN	0	0	0	0	0	0	0	0	Target:no_capture	0	0	0	0	0	Target:Frame_Shift_Ins	0	0	0	0	0	Target:no_capture	0	0	0	0	Target:no_capture	Target:no_capture
TFDP2	BRCA1	0	PID_E2F_PATHWAY	0	0	0	Target:no_capture	0	0	0	0	Target:CN	0	0	0	0	0	0	0	0	0	0	0	0	0	0	0	0	0	0	Target:no_capture	0	0	0	0	0	Target:Frame_Shift_Ins	0	0	0	0	0	Target:no_capture	0	0	0	0	Target:no_capture	Target:no_capture
CHEK1	BRCA2	0	PID_ATR_PATHWAY, PID_FANCONI_PATHWAY, PID_P73PATHWAY	Target:Frame_Shift_Ins	0.10522	0.13217	Source:no_captureTarget:no_capture	0.13036	0.16551	0.13601	0.16623	0.10071	0.14257	0.083529	0.10921	0.091734	0.10381	0.12962	Target:Nonsense_Mutation	0.14892	0.062108	0.12712	0.14048	0.10297	Source:Frame_Shift_Del	Target:CN	0.11564	0.077721	0.10691	0.10785	Source:no_captureTarget:no_capture	0.085119	0.11606	0.14286	0.084597	0.10559	0.14791	0.14867	0.18008	0.11286	0.11444	0.14614	Source:no_captureTarget:no_capture	0.12421	0.04947	0.13872	0.13437	Source:no_captureTarget:no_capture	Source:no_captureTarget:no_capture
RB1	BRD2	0	PID_RB_1PATHWAY	0	0	0	Source:no_captureTarget:no_capture	0	0	Source:Nonsense_Mutation	0	0	0	0	0	0	0	0	0	0	0	0	0	0	0	Source:CN	0	0	0	0	Source:no_captureTarget:no_capture	0	Source:Frame_Shift_Del	0	0	0	Source:CN	0	0	0	0	0	Source:no_captureTarget:no_capture	0	0	Source:CN	0	Source:no_captureTarget:no_capture	Source:no_captureTarget:no_capture
RBP2	BRD2	0	PID_RB_1PATHWAY	0	0	0	Target:no_capture	0	0	0	0	0	0	0	0	0	0	0	0	0	0	0	0	0	0	0	0	0	0	0	Target:no_capture	0	0	0	0	0	0	0	0	0	0	0	Target:no_capture	0	0	0	0	Target:no_capture	Target:no_capture
ABI1	BRK1	0	PID_ERBB1_DOWNSTREAM_PATHWAY, PID_PDGFRBPATHWAY, PID_RAC1_PATHWAY	0	0	0	Source:no_capture	0	0	0	0	0	0	0	0	0	0	0	0	0	0	Source:CN	0	0	0	0	0	0	0	0	Source:no_capture	0	0	0	0	0	0	0	0	0	0	0	Source:no_capture	0	0	0	0	Source:no_capture	Source:no_capture
ABL1	BRK1	0	PID_PDGFRBPATHWAY	0	0	0	Source:no_capture	Source:CN	0	0	0	0	0	0	0	0	0	0	0	0	0	0	0	0	0	0	0	0	0	0	Source:no_capture	0	0	0	0	0	0	0	0	0	0	0	Source:no_capture	0	0	0	0	Source:no_capture	Source:no_capture
BAIAP2	BRK1	0	PID_ERBB1_DOWNSTREAM_PATHWAY, PID_PDGFRBPATHWAY, PID_RAC1_PATHWAY	0	0	0	0	0	0	0	0	0	0	0	0	0	0	0	0	0	0	0	Source:CN	0	0	0	0	0	0	0	0	0	0	0	0	0	0	0	0	0	0	0	0	0	0	0	0	0	0
RAC1	BRK1	0	PID_ERBB1_DOWNSTREAM_PATHWAY, PID_PDGFRBPATHWAY, PID_RAC1_PATHWAY	0	0	0	Source:no_capture	0	0	0	0	0	0	0	0	0	0	0	0	0	0	0	0	0	0	0	0	0	0	0	Source:no_capture	0	0	0	0	0	0	0	0	0	0	0	Source:no_capture	0	0	0	0	Source:no_capture	Source:no_capture
CAB39	BRSK1	0	PID_LKB1_PATHWAY	0.056024	0.049603	0.037257	Target:no_capture	0.045368	0.046929	0.045252	0.050217	0.046643	0.045536	0.035608	0.063264	0.046419	0.044655	0.044072	0.02551	0.066382	0.030346	Source:CN	0.05638	0.040134	0.042211	0.030504	0.047978	0.036222	0.066215	0.037041	Target:no_capture	0.039953	0.059112	0.051433	0.039463	0.057513	0.050041	0.048904	0.050456	0.04414	0.043568	0.054897	Target:no_capture	0.042628	0.024775	0.047234	0.050445	Target:no_capture	Target:no_capture
STK11	BRSK1	0	PID_LKB1_PATHWAY	0.19835	0.15198	0.15142	Source:no_captureTarget:no_capture	0.16786	0.18704	0.16155	0.19324	0.13325	0.18216	0.12422	0.15014	0.17165	0.14102	0.15128	0.097572	0.17499	0.10377	0.18007	0.17193	0.1291	0.16534	0.11076	0.1634	0.16474	0.20332	0.1386	Source:no_captureTarget:no_capture	0.14495	0.20756	0.17581	0.14824	0.18601	0.14903	0.19777	0.16325	0.15548	0.16598	0.2036	Source:no_captureTarget:no_capture	0.16134	0.078531	0.14862	0.22035	Source:no_captureTarget:no_capture	Source:no_captureTarget:no_capture
CAB39	BRSK2	0	PID_LKB1_PATHWAY	0.059182	0.052751	0.03796	Target:no_capture	0.047568	0.04977	0.046105	0.049191	0.04864	0.049362	0.039206	0.070793	0.051345	0.045655	0.048302	0.027494	0.066466	0.036146	Source:CN	0.057693	0.041045	0.040671	0.030349	0.04887	0.042232	0.070618	0.038904	Target:no_capture	0.044061	0.064343	0.052268	0.045404	0.063021	0.048967	0.049902	0.048493	0.050366	0.049328	0.06185	Target:no_capture	0.050356	0.03083	0.051417	0.048688	Target:no_capture	Target:no_capture
STK11	BRSK2	0	PID_LKB1_PATHWAY	0.20151	0.15513	0.15212	Source:no_captureTarget:no_capture	0.17006	0.18988	0.1624	0.19221	0.13525	0.18598	0.12782	0.15767	0.17657	0.14202	0.15551	0.099556	0.17508	0.10957	0.18267	0.17324	0.13001	0.1638	0.1106	0.16429	0.17075	0.20773	0.14046	Source:no_captureTarget:no_capture	0.14906	0.21279	0.17665	0.15418	0.19151	0.14795	0.19876	0.16129	0.16171	0.17174	0.21055	Source:no_captureTarget:no_capture	0.16907	0.084586	0.1528	0.21859	Source:no_captureTarget:no_capture	Source:no_captureTarget:no_capture
TP53	BTG2	0	PID_P53DOWNSTREAMPATHWAY	0	0	0	Source:no_capture	0	0	0	0	0	0	0	0	Source:CN	Source:Frame_Shift_Del	0	0	0	Source:Nonsense_Mutation	0	0	0	0	Source:CN	Source:Nonsense_Mutation	0	0	0	Source:no_capture	0	0	Source:Frame_Shift_Ins	0	Source:CN	0	0	Source:Frame_Shift_Del	0	0	0	Source:no_capture	0	0	0	0	Source:no_capture	Source:no_capture
BLNK	BTK	0	PID_BCR_5PATHWAY, PID_PI3KCIPATHWAY	0.16199	0.16604	0.080978	Source:no_captureTarget:no_capture	0.10743	0.12601	0.10467	0.12556	0.1046	0.10102	0.080047	0.099838	0.13783	0.087537	Source:CN	0.058621	0.13243	0.055346	0.076962	0.17003	0.088388	0.09819	0.058894	0.11138	0.095035	0.12523	0.072557	Source:no_captureTarget:no_capture	0.092951	0.10241	0.10304	0.11911	0.10511	0.096872	0.13787	0.099934	0.10253	0.1085	Source:CN	Source:no_captureTarget:no_capture	0.087865	0.042413	0.088346	0.11638	Source:no_captureTarget:no_capture	Source:no_captureTarget:no_capture
EPO	BTK	0	PID_EPOPATHWAY	0.21651	0.15615	0.12314	Source:no_captureTarget:no_capture	0.15804	0.19073	0.15712	0.18482	0.14822	0.16363	0.11693	0.14739	0.19759	0.13889	0.15985	0.085327	0.18056	0.099275	0.1232	0.232	0.13331	0.14947	0.095368	0.16486	0.143	0.20373	0.12193	Source:no_captureTarget:no_capture	0.14588	0.16314	0.16175	0.15086	0.15558	0.14895	0.19906	0.15712	0.16181	0.16829	0.18462	Source:no_captureTarget:no_capture	0.14006	0.066303	0.14721	0.18544	Source:no_captureTarget:no_capture	Source:no_captureTarget:no_capture
EPOR	BTK	0	PID_EPOPATHWAY	0.25251	0.15426	0.12874	Target:no_capture	0.17875	0.21754	Source:CN	0.21788	0.15183	0.17539	0.14388	0.15988	0.20238	0.18381	0.16846	0.090304	0.2024	0.103	0.1291	0.2351	0.14687	0.15377	0.10397	0.17891	0.14796	0.20877	0.13451	Target:no_capture	0.16202	0.16539	0.18122	0.16415	0.16828	0.15754	0.21381	0.19455	0.23093	0.16932	0.1986	Target:no_capture	0.15613	0.077927	0.16221	0.24934	Target:no_capture	Target:no_capture
JAK2	BTK	0	PID_EPOPATHWAY	0.45074	Source:CN	Source:CN	Source:no_captureTarget:no_capture	0.47614	0.44872	0.33321	Source:CN	0.36627	0.52901	0.24129	Source:CN	0.69383	Source:CN	0.43193	Source:CN	Source:CN	0.22887	Source:CN	0.49219	0.27454	0.30809	Source:CN	0.33432	0.28206	0.49037	0.25664	Source:no_captureTarget:no_capture	0.45289	Source:CN	0.34211	0.30761	0.32076	0.32234	0.3996	0.35488	0.34266	0.5392	Source:CN	Source:no_captureTarget:no_capture	0.31086	Source:CN	Source:CN	0.3823	Source:no_captureTarget:no_capture	Source:no_captureTarget:no_capture
PIK3CA	BTK	0	PID_BCR_5PATHWAY, PID_FASPATHWAY, PID_FCER1PATHWAY, PID_PI3KCIPATHWAY	0.56195	0.42379	0.29963	Source:no_captureTarget:no_capture	0.42205	0.51077	0.45696	0.41406	0.40167	0.39073	0.35977	0.34923	0.38502	0.37946	0.42633	0.50109	0.45995	0.21843	0.29967	0.47895	0.3138	0.39054	0.23874	0.44931	0.31742	0.44561	0.28119	Source:no_captureTarget:no_capture	0.38739	0.48749	0.39395	0.38195	0.35367	0.33918	0.44239	0.42955	0.36766	0.40027	0.44108	Source:no_captureTarget:no_capture	0.34215	0.60298	0.37912	0.39703	Source:no_captureTarget:no_capture	Source:no_captureTarget:no_capture
PIK3R1	BTK	0	PID_BCR_5PATHWAY, PID_EPOPATHWAY, PID_FASPATHWAY, PID_FCER1PATHWAY, PID_PI3KCIPATHWAY	0.48983	0.38212	0.39498	Source:no_captureTarget:no_capture	0.4309	0.47051	0.38576	0.45551	0.3588	0.41852	0.31375	0.35953	0.42994	0.33722	0.3929	0.21569	0.48026	0.23195	0.33631	0.50331	0.33262	0.34989	0.23947	0.40842	0.32851	0.54524	0.31649	Source:no_captureTarget:no_capture	0.33527	0.46644	0.39898	0.35642	0.44936	0.35138	0.48572	0.3879	0.39434	0.42545	0.54739	Source:no_captureTarget:no_capture	0.36248	0.18962	0.36156	Source:Frame_Shift_Del	Source:no_captureTarget:no_capture	Source:no_captureTarget:no_capture
SCRIB	C1orf226	0		0	0	0	Source:no_capture	0	0	0	0	0	0	0	0	0	0	0	0	0	0	0	0	0	0	0	0	0	0	0	Source:no_capture	0	0	0	0	0	0	0	0	0	0	0	Source:no_capture	0	0	0	0	Source:no_capture	Source:no_capture
DDX54	C3	0	PID_ERA_GENOMIC_PATHWAY, PID_ERB_GENOMIC_PATHWAY	0	0	0	0	0	0	Target:CN	0	0	0	0	0	0	0	0	0	0	0	0	0	0	0	0	0	0	0	0	0	0	0	0	0	0	0	0	0	0	0	0	0	0	0	0	0	0	0
ESR1	C3	0	PID_ERA_GENOMIC_PATHWAY	0	0	0	Source:no_capture	0	0	Target:CN	0	0	0	0	0	0	0	0	0	0	0	0	0	0	0	0	0	Source:CN	0	0	Source:no_capture	0	0	0	0	0	0	0	0	0	0	Source:CN	Source:no_capture	0	0	0	0	Source:no_capture	Source:no_capture
ESR2	C3	0	PID_ERA_GENOMIC_PATHWAY, PID_ERB_GENOMIC_PATHWAY	0	0	0	Source:no_capture	0	0	Target:CN	0	0	0	0	0	0	0	0	0	0	0	0	0	0	0	0	0	0	0	0	Source:no_capture	0	0	0	0	0	0	0	0	0	0	0	Source:no_capture	0	0	0	0	Source:no_capture	Source:no_capture
PHB2	C3	0	PID_ERA_GENOMIC_PATHWAY	0	0	0	0	0	0	Target:CN	0	0	0	0	0	0	0	0	0	0	0	0	0	0	0	0	0	0	0	0	0	0	0	0	0	0	0	0	0	0	0	0	0	0	0	Source:CN	0	0	0
TRIM59	C3	0	PID_ERA_GENOMIC_PATHWAY	0	0	0	0	0	0	Target:CN	0	0	0	0	0	0	0	0	0	0	0	0	0	0	0	0	0	0	0	0	0	0	0	0	0	0	0	0	0	0	0	0	0	0	0	0	0	0	0
GATA1	CA1	0	PID_CMYB_PATHWAY	0	0	0	Source:no_capture	0	0	0	0	0	0	0	0	0	0	0	0	0	0	0	0	0	0	0	0	0	0	0	Source:no_capture	0	0	0	0	0	0	0	0	0	0	0	Source:no_capture	0	0	Source:CN	0	Source:no_capture	Source:no_capture
MYB	CA1	0	PID_CMYB_PATHWAY	0	0	0	Source:no_capture	0	0	0	0	0	0	0	0	0	0	0	0	0	0	0	0	0	0	0	0	Source:CN	0	0	Source:no_capture	0	0	0	0	0	0	0	0	0	0	0	Source:no_capture	0	0	0	0	Source:no_capture	Source:no_capture
ARNT	CA9	0	PID_HIF1_TFPATHWAY	0	0	0	Source:no_capture	0	0	0	0	0	0	0	0	0	0	0	0	0	0	Target:CN	0	0	0	0	0	0	0	0	Source:no_capture	0	0	0	0	0	0	0	0	0	0	0	Source:no_capture	0	0	0	0	Source:no_capture	Source:no_capture
HIF1A	CA9	0	PID_HIF1_TFPATHWAY	0	0	Source:CN	Source:no_capture	0	0	0	0	0	0	0	0	0	0	0	0	0	0	Target:CN	0	0	0	0	0	0	0	0	Source:no_capture	0	0	0	0	0	0	0	0	0	0	0	Source:no_capture	0	0	0	0	Source:no_capture	Source:no_capture
PRKACA	CAB39	0	PID_LKB1_PATHWAY	0.25207	0.22118	0.15224	Source:no_capture	0.2727	0.30158	0.28925	0.28202	0.20752	0.2263	0.23167	0.25092	0.19829	0.24747	0.24464	0.12735	0.40389	0.14647	Target:CN	0.2681	0.18703	0.18997	0.13838	0.25268	0.21433	0.31338	0.23104	Source:no_capture	0.21866	0.2581	0.34088	0.24024	0.25885	0.25406	0.24954	0.34962	0.21581	0.2092	0.26107	Source:no_capture	0.28064	0.20522	0.1795	0.29691	Source:no_capture	Source:no_capture
CTNNB1	CACNA1G	0	PID_BETACATENIN_NUC_PATHWAY	0	0	0	Source:no_capture	0	0	0	0	Source:CN	0	0	0	0	0	0	0	0	0	0	0	Source:CN	0	0	0	0	0	0	Source:no_capture	0	0	0	0	0	0	0	0	0	0	0	Source:no_capture	0	0	0	0	Source:no_capture	Source:no_capture
LEF1	CACNA1G	0	PID_BETACATENIN_NUC_PATHWAY	0	0	0	0	0	0	0	0	0	0	0	0	0	0	0	0	0	0	0	0	0	0	0	0	0	0	0	0	0	0	0	0	0	0	0	0	0	0	0	0	0	0	0	0	0	0
STK3	CACYBP	0		0	0	0	Source:no_capture	0	0	0	0	0	0	0	0	0	0	0	0	0	0	0	0	0	0	0	0	0	0	0	Source:no_capture	0	0	0	0	0	0	0	0	Source:Frame_Shift_Del	0	0	Source:no_capture	0	0	0	0	Source:no_capture	Source:no_capture
ACTL6A	CAD	0	PID_MYC_ACTIVPATHWAY	0	0	0	Target:no_capture	0	0	0	0	0	0	0	0	0	0	0	0	0	0	0	0	0	0	0	0	0	0	0	Target:no_capture	0	0	0	0	0	0	0	0	Target:CN	0	0	Target:no_capture	0	0	0	0	Target:no_capture	Target:no_capture
KAT2A	CAD	0	PID_MYC_ACTIVPATHWAY	0	0	0	Target:no_capture	0	0	0	0	Source:CN	0	0	0	0	0	0	0	0	0	0	0	0	0	0	0	0	0	0	Target:no_capture	0	0	0	0	0	0	0	0	Target:CN	0	0	Target:no_capture	0	0	0	0	Target:no_capture	Target:no_capture
KAT5	CAD	0	PID_MYC_ACTIVPATHWAY	0	0	0	Target:no_capture	0	0	0	0	0	0	0	0	0	0	0	0	0	0	0	0	0	0	0	0	0	0	0	Target:no_capture	0	0	0	0	0	0	0	0	Target:CN	0	0	Target:no_capture	0	0	0	0	Target:no_capture	Target:no_capture
MAX	CAD	0	PID_MYC_ACTIVPATHWAY	0	0	0	Source:no_captureTarget:no_capture	0	0	0	0	0	0	0	0	0	0	0	0	0	0	0	0	0	0	0	0	0	0	0	Source:no_captureTarget:no_capture	0	0	0	0	0	0	0	0	Target:CN	0	0	Source:no_captureTarget:no_capture	0	0	0	0	Source:no_captureTarget:no_capture	Source:no_captureTarget:no_capture
MYC	CAD	0	PID_MYC_ACTIVPATHWAY	0	0	0	Source:no_captureTarget:no_capture	0	0	0	0	0	0	0	0	0	0	0	0	0	0	0	0	0	0	0	0	0	0	0	Source:no_captureTarget:no_capture	0	0	0	0	0	0	0	0	Target:CN	0	0	Source:no_captureTarget:no_capture	0	0	0	0	Source:no_captureTarget:no_capture	Source:no_captureTarget:no_capture
RUVBL1	CAD	0	PID_MYC_ACTIVPATHWAY	0	0	0	Target:no_capture	0	0	0	0	0	0	0	0	0	0	0	0	0	0	0	0	0	0	0	0	0	0	0	Target:no_capture	0	0	0	0	0	0	0	0	Target:CN	0	0	Target:no_capture	0	0	0	0	Target:no_capture	Target:no_capture
RUVBL2	CAD	0	PID_MYC_ACTIVPATHWAY	0	0	0	Target:no_capture	0	0	0	0	0	0	0	0	0	0	0	0	0	0	0	0	0	0	0	0	0	0	0	Target:no_capture	0	0	0	0	0	0	0	0	Target:CN	0	0	Target:no_capture	0	0	0	0	Target:no_capture	Target:no_capture
SUPT3H	CAD	0	PID_MYC_ACTIVPATHWAY	0	Source:CN	0	Target:no_capture	0	0	0	0	0	0	0	0	0	0	0	0	0	0	0	0	0	0	0	0	Source:CN	0	0	Target:no_capture	0	0	0	0	0	0	0	0	Target:CN	0	0	Target:no_capture	0	0	0	0	Target:no_capture	Target:no_capture
SUPT7L	CAD	0	PID_MYC_ACTIVPATHWAY	0	0	0	Target:no_capture	0	0	0	0	0	0	0	0	0	0	0	0	0	0	0	0	0	0	0	0	0	0	0	Target:no_capture	0	0	0	0	0	0	0	0	Target:CN	0	0	Target:no_capture	0	0	0	0	Target:no_capture	Target:no_capture
TAF10	CAD	0	PID_MYC_ACTIVPATHWAY	0	0	0	Target:no_capture	0	0	0	0	0	0	0	0	0	0	0	0	0	0	0	0	0	0	0	0	0	0	0	Target:no_capture	0	0	0	0	0	0	0	0	Target:CN	0	0	Target:no_capture	0	0	0	0	Target:no_capture	Target:no_capture
TAF12	CAD	0	PID_MYC_ACTIVPATHWAY	0	0	0	Target:no_capture	0	0	0	0	0	0	0	0	0	0	0	0	0	0	0	0	0	0	0	0	0	0	0	Target:no_capture	0	0	0	0	0	0	0	0	Target:CN	0	0	Target:no_capture	0	0	0	0	Target:no_capture	Target:no_capture
TAF9	CAD	0	PID_MYC_ACTIVPATHWAY	0	0	0	Target:no_capture	0	0	0	0	0	0	0	0	0	0	0	0	0	0	0	0	0	0	0	0	0	0	0	Target:no_capture	0	0	0	0	0	0	0	0	Target:CN	0	0	Target:no_capture	0	0	0	0	Target:no_capture	Target:no_capture
TRRAP	CAD	0	PID_MYC_ACTIVPATHWAY	0	0	0	Source:no_captureTarget:no_capture	0	0	0	0	Source:CN	0	0	0	0	0	0	0	0	0	0	0	0	0	0	0	0	0	0	Source:no_captureTarget:no_capture	0	0	0	0	0	0	0	0	Target:CN	0	0	Source:no_captureTarget:no_capture	0	0	0	0	Source:no_captureTarget:no_capture	Source:no_captureTarget:no_capture
PLCG1	CAMK2A	0	PID_FGF_PATHWAY, PID_NETRIN_PATHWAY, PID_PI3KPLCTRKPATHWAY	0.1972	0.14645	0.14945	Source:no_captureTarget:no_capture	0.1781	0.17114	0.16631	0.19055	0.15013	0.19076	0.15733	0.14338	0.1497	0.14757	0.15894	Source:CN	0.17793	0.10142	0.14014	0.18198	0.13178	0.15744	0.1093	0.16599	0.13921	0.21002	0.14869	Source:no_captureTarget:no_capture	0.16438	0.17584	0.18313	0.16747	0.16655	0.14642	0.18694	0.18254	0.17332	0.18283	0.20203	Source:no_captureTarget:no_capture	0.15361	0.076066	0.16507	0.18316	Source:no_captureTarget:no_capture	Source:no_captureTarget:no_capture
CTNNB1	CAMK4	0	PID_BETACATENIN_NUC_PATHWAY	0.55093	0.41329	0.45414	Source:no_captureTarget:no_capture	0.50466	0.4862	0.54268	0.55282	Source:CN	0.52881	0.45942	0.51424	0.41946	0.47656	0.42851	0.2439	0.50314	0.53775	0.45545	0.50095	Source:CN	0.38776	0.33518	0.5156	0.3889	0.56976	0.37859	Source:no_captureTarget:no_capture	0.52528	0.48833	0.46924	0.40007	0.44465	0.41287	0.54057	0.49924	0.50358	0.47637	0.56433	Source:no_captureTarget:no_capture	0.44132	0.21438	0.63169	0.50835	Source:no_captureTarget:no_capture	Source:no_captureTarget:no_capture
PLCG1	CAMK4	0	PID_PI3KPLCTRKPATHWAY	0.20504	0.15609	0.15286	Source:no_captureTarget:no_capture	0.18236	0.18476	0.17042	0.19298	0.14551	0.19437	0.16449	0.14902	0.1536	0.15443	0.17783	Source:CN	0.17809	0.10331	0.13791	0.1934	0.13692	0.16264	0.11133	0.16813	0.14477	0.21157	0.14898	Source:no_captureTarget:no_capture	0.16952	0.19003	0.17885	0.16273	0.17049	0.15063	0.19486	0.19803	0.18126	0.18685	0.20815	Source:no_captureTarget:no_capture	0.15666	0.078063	0.16348	0.19226	Source:no_captureTarget:no_capture	Source:no_captureTarget:no_capture
AR	CARM1	0	PID_AR_PATHWAY, PID_AR_TF_PATHWAY	0.42028	0.36114	0.3167	Source:no_capture	0.33286	0.31979	0.33887	0.36777	0.26969	0.34609	0.22613	0.30016	0.3084	0.29914	0.2953	0.15636	0.37225	0.19651	0.28662	0.34557	0.26624	0.30908	0.23077	0.33349	0.27732	0.43753	0.26428	Source:no_capture	0.25778	0.32734	0.37569	0.27497	0.28642	0.28683	0.35674	0.38056	0.41318	0.35627	0.37691	Source:no_capture	0.33286	0.13882	0.32731	0.44687	Source:no_capture	Source:no_capture
TAZ	CARM1	0		0.1313	0.11464	0.083313	0.40296	0.14734	0.14472	0.14853	0.15863	0.11689	0.14445	0.095287	0.10128	0.14016	0.1196	0.1198	0.059731	0.15762	0.081546	0.10915	0.13653	0.1002	0.1041	0.086867	0.13182	0.1097	0.1568	0.12169	0.24738	0.10006	0.12369	0.12674	0.10055	0.089142	0.11649	0.12675	0.11231	0.15012	0.11756	0.14443	0.32299	0.10936	0.045699	0.094208	0.18337	0.27765	0.30963
DLG1	CASK	0		0.097665	0.063802	0.056416	Target:no_capture	0.095656	0.087057	0.10208	0.074488	0.06147	0.072784	0.055706	0.079584	0.06637	0.075321	0.067354	0.049045	0.10222	0.036621	0.091654	0.2027	0.066961	0.098498	0.062387	0.08992	0.068511	0.16197	0.056765	Target:no_capture	0.085924	0.082498	0.11145	0.081766	0.10071	0.077148	0.075878	0.090641	0.081735	0.082525	0.16623	Target:no_capture	0.081553	0.02991	Target:CN	0.082262	Target:no_capture	Target:no_capture
CASP4	CASP1	0	PID_CASPASE_PATHWAY	0.023054	0.018455	0.026533	Source:no_captureTarget:no_capture	0.021988	0.024592	0.013724	0.021421	0.018679	0.024261	0.013428	0.019061	0.013703	0.0093099	0.015033	0.0070511	0.019321	0.0090056	0.021	0.021627	0.014737	0.013542	0.011384	0.0095657	0.018914	0.027722	0.017196	Source:no_captureTarget:no_capture	0.021486	0.020045	0.012168	0.016101	0.012921	0.015521	0.0253	0.020265	0.012583	0.025694	0.022509	Source:no_captureTarget:no_capture	0.017565	0.0070017	0.014382	0.019269	Source:no_captureTarget:no_capture	Source:no_captureTarget:no_capture
STAT1	CASP1	0	PID_IFNGPATHWAY	0.4728	0.26746	0.2147	Source:no_captureTarget:no_capture	0.40206	0.41035	0.23018	0.21008	0.23091	0.45217	0.14418	0.31521	0.19748	0.25081	0.24432	0.11899	0.26062	0.14513	0.22935	0.23596	0.17224	0.30985	0.16146	Source:CN	0.24097	0.28799	0.23643	Source:no_captureTarget:no_capture	0.29145	0.31006	0.3094	0.2513	0.18868	0.27768	0.35396	0.31485	0.21411	0.1995	0.25799	Source:no_captureTarget:no_capture	0.25087	0.11814	0.35965	0.34288	Source:no_captureTarget:no_capture	Source:no_captureTarget:no_capture
TP53	CASP1	0	PID_P53DOWNSTREAMPATHWAY	0.52861	0.34043	0.42645	Source:no_captureTarget:no_capture	0.42305	0.47353	0.65988	0.41976	0.41106	0.45768	0.26489	0.32397	Source:CN	Source:Frame_Shift_Del	0.50346	0.33156	0.73003	Source:Nonsense_Mutation	0.32152	0.41341	0.46016	0.36786	Source:CN	Source:Nonsense_Mutation	0.78851	0.53721	0.463	Source:no_captureTarget:no_capture	0.65861	0.61997	Source:Frame_Shift_Ins	0.55606	Source:CN	0.31765	0.40773	Source:Frame_Shift_Del	0.46935	0.36456	0.46915	Source:no_captureTarget:no_capture	0.53213	0.20179	0.50716	0.58185	Source:no_captureTarget:no_capture	Source:no_captureTarget:no_capture
GZMB	CASP10	0	PID_CASPASE_PATHWAY	0.12586	0.077799	0.079177	Target:no_capture	0.12462	0.09761	0.08627	0.092127	0.092459	0.096904	0.063255	0.087449	0.079256	0.087822	0.067312	0.045582	0.09647	0.056426	0.07636	0.10242	0.088027	0.07882	0.055115	0.096096	0.094129	0.1219	0.075234	Target:no_capture	0.079807	0.092724	0.092572	0.09607	0.082659	0.083685	0.10243	0.092107	Source:CN	0.10678	0.097883	Target:no_capture	0.084562	0.035604	0.090785	0.11008	Target:no_capture	Target:no_capture
TNFRSF10A	CASP10	0	PID_P53DOWNSTREAMPATHWAY, PID_TRAIL_PATHWAY	0.13471	0.1233	0.092753	Target:no_capture	0.11788	0.10505	0.11633	0.098072	0.10189	0.11338	0.062597	0.13286	0.07927	0.098337	Source:CN	0.067042	0.1273	0.059725	0.088483	0.11749	0.099116	0.07731	0.076587	0.10346	0.08751	0.12944	0.091404	Target:no_capture	0.13464	0.12156	0.11152	0.11849	0.10199	0.079451	0.13501	0.11213	0.10767	0.12059	0.14914	Target:no_capture	0.092533	Source:CN	0.11867	0.12912	Target:no_capture	Target:no_capture
TNFRSF10B	CASP10	0	PID_P53DOWNSTREAMPATHWAY, PID_TRAIL_PATHWAY	0.12239	0.07888	0.075918	Source:no_captureTarget:no_capture	0.11614	0.097822	0.096209	0.10716	0.094626	0.093082	0.060949	0.087147	0.073859	0.089648	Source:CN	0.048248	0.1028	0.055646	0.089958	0.11085	0.090083	0.076224	0.05368	0.086147	0.096389	0.11927	0.070964	Source:no_captureTarget:no_capture	0.081379	0.10258	0.086797	0.092555	0.074592	0.079	0.10115	0.085216	0.093953	0.10543	0.12317	Source:no_captureTarget:no_capture	0.079087	Source:CN	0.088484	0.11466	Source:no_captureTarget:no_capture	Source:no_captureTarget:no_capture
TNFRSF10D	CASP10	0	PID_P53DOWNSTREAMPATHWAY, PID_TRAIL_PATHWAY	0.082002	0.047253	0.049072	Target:no_capture	0.075144	0.058105	0.054269	0.057756	0.057478	0.055968	0.036711	0.056123	0.044128	0.056602	Source:CN	0.031299	0.06655	0.03355	0.051854	0.05972	0.059398	0.047002	0.03262	0.057951	0.057232	0.063174	0.046116	Target:no_capture	0.046231	0.057162	0.055775	0.06297	0.04681	0.047631	0.062936	0.057825	0.051365	0.069204	0.06969	Target:no_capture	0.048212	Source:CN	0.055886	0.070415	Target:no_capture	Target:no_capture
TNFSF10	CASP10	0	PID_TRAIL_PATHWAY	0.14087	0.094947	0.1359	Source:no_captureTarget:no_capture	0.12536	0.11213	0.10585	0.10532	0.10364	0.10597	0.069188	0.10377	0.091859	0.11171	0.056016	0.055766	0.12232	0.062675	0.093109	0.12032	0.096414	0.089743	0.061866	0.1059	0.099184	0.12932	0.086472	Source:no_captureTarget:no_capture	0.090932	0.10733	0.10095	0.10922	0.093182	0.085972	0.11427	0.1003	0.10211	0.11476	0.13249	Source:no_captureTarget:no_capture	0.091177	0.037045	0.097774	0.12937	Source:no_captureTarget:no_capture	Source:no_captureTarget:no_capture
TP53	CASP10	0	PID_P53DOWNSTREAMPATHWAY	0.58192	0.36473	0.44392	Source:no_captureTarget:no_capture	0.47053	0.50197	0.69469	0.45037	0.4454	0.48395	0.28504	0.35528	Source:CN	Source:Frame_Shift_Del	0.51809	0.35175	0.76974	Source:Nonsense_Mutation	0.3481	0.4461	0.49981	0.3969	Source:CN	Source:Nonsense_Mutation	0.8232	0.56714	0.48723	Source:no_captureTarget:no_capture	0.67854	0.6516	Source:Frame_Shift_Ins	0.59856	Source:CN	0.34467	0.43896	Source:Frame_Shift_Del	0.50311	0.40268	0.51083	Source:no_captureTarget:no_capture	0.55808	0.21205	0.54372	0.62616	Source:no_captureTarget:no_capture	Source:no_captureTarget:no_capture
BAG4	CASP2	0	PID_HIVNEFPATHWAY	0.15471	0.11157	0.098485	Source:no_captureTarget:no_capture	0.12262	0.12659	0.11554	0.12639	0.11025	0.12444	0.092055	0.10719	0.10654	0.10912	0.10494	0.060446	0.13175	0.070251	0.10749	0.12472	0.093921	0.11194	0.086288	0.12391	0.093366	0.14919	0.094338	Source:no_captureTarget:no_capture	0.10761	0.13353	0.11582	0.10445	0.12853	0.11539	0.13137	0.11134	0.12227	0.11738	0.148	Source:no_captureTarget:no_capture	0.103	Source:CN	0.098785	Source:Frame_Shift_Ins	Source:no_captureTarget:no_capture	Source:no_captureTarget:no_capture
BIRC3	CASP2	0	PID_CASPASE_PATHWAY, PID_HIVNEFPATHWAY	0.18479	0.15161	0.12741	Source:no_captureTarget:no_capture	0.17789	0.18102	0.16146	0.17411	0.14486	0.17297	0.11789	0.14323	0.16478	0.13719	0.13711	0.078728	0.18426	0.098118	0.14181	0.17028	0.13136	0.14418	0.11756	0.15756	0.12713	0.2063	0.12619	Source:no_captureTarget:no_capture	0.1405	0.20297	0.15714	0.13915	0.1562	0.14655	0.17488	0.15076	0.14624	0.15753	0.19225	Source:no_captureTarget:no_capture	0.14178	0.078969	0.13071	0.16116	Source:no_captureTarget:no_capture	Source:no_captureTarget:no_capture
MADD	CASP2	0	PID_CASPASE_PATHWAY	0.14926	0.11377	0.10811	Target:no_capture	0.13494	0.13959	0.12403	0.13848	0.11949	0.13289	0.10222	0.11465	0.11793	0.10952	0.1137	0.068153	0.13981	0.076099	0.11347	0.14642	0.10681	0.11849	0.090537	0.1298	0.10479	0.15564	0.10081	Target:no_capture	0.12183	0.14666	0.12454	0.11017	0.126	0.11844	0.14134	0.1198	0.121	0.12397	0.15536	Target:no_capture	0.1116	0.062509	0.10365	0.12792	Target:no_capture	Target:no_capture
PIDD	CASP2	0	PID_CASPASE_PATHWAY	0	0	0	Target:no_capture	0	0	0	0	0	0	0	0	0	0	0	0	0	0	0	0	0	0	0	0	0	0	0	Target:no_capture	0	0	0	0	0	0	0	0	0	0	0	Target:no_capture	0	0	0	0	Target:no_capture	Target:no_capture
APAF1	CASP3	0	PID_CASPASE_PATHWAY, PID_HIVNEFPATHWAY, PID_P75NTRPATHWAY	0.12976	0.098175	0.094867	Source:no_captureTarget:no_capture	0.13364	0.15321	0.11666	0.11675	0.10174	0.12522	0.074948	0.11837	0.095943	0.097564	0.097672	0.079579	0.12732	0.07014	0.13197	0.14274	0.096836	0.104	0.071622	0.11442	0.096356	0.18575	0.095084	Source:no_captureTarget:no_capture	0.11108	0.11412	0.13051	0.1451	0.11049	0.09558	0.13228	0.11124	Target:CN	0.13972	0.17017	Source:no_captureTarget:no_capture	0.11722	0.05254	Target:CN	0.13218	Source:no_captureTarget:no_capture	Source:no_captureTarget:no_capture
BAD	CASP3	0	PID_NFAT_3PATHWAY, PID_P75NTRPATHWAY	0.14012	0.10924	0.099171	Source:no_captureTarget:no_capture	0.13552	0.15925	0.12428	0.12339	0.10694	0.13065	0.079834	0.12231	0.10272	0.1046	0.11302	0.087552	0.1359	0.074517	0.13832	0.14986	0.10257	0.10943	0.075429	0.11922	0.10314	0.19256	0.099652	Source:no_captureTarget:no_capture	0.12225	0.12056	0.13789	0.14948	0.11513	0.10198	0.13953	0.11548	Target:CN	0.1463	0.18387	Source:no_captureTarget:no_capture	0.12412	0.055712	Target:CN	0.14496	Source:no_captureTarget:no_capture	Source:no_captureTarget:no_capture
BAX	CASP3	0	PID_CASPASE_PATHWAY, PID_NFAT_3PATHWAY, PID_SYNDECAN_2_PATHWAY	Source:Frame_Shift_Del	0.11966	0.10757	Source:no_captureTarget:no_capture	0.1445	0.17573	0.12936	0.13727	0.11758	0.14227	0.083176	0.13783	0.10753	0.10646	0.11765	0.090756	0.15073	0.078018	0.14825	0.16106	0.11013	0.11727	0.078171	0.12869	0.11046	0.20216	0.10856	Source:no_captureTarget:no_capture	0.12888	Source:Frame_Shift_Del	Source:CN	0.1601	0.12631	0.11209	0.14973	0.12456	Target:CN	0.15591	0.18952	Source:no_captureTarget:no_capture	0.13192	0.058662	Target:CN	Source:Frame_Shift_Del	Source:no_captureTarget:no_capture	Source:no_captureTarget:no_capture
BCL2	CASP3	0	PID_CASPASE_PATHWAY, PID_HIVNEFPATHWAY, PID_NFAT_3PATHWAY	0.13098	0.10457	0.10105	Source:no_captureTarget:no_capture	0.1338	0.15862	Source:CN	0.12709	0.10559	0.13034	Source:CN	0.12345	0.10711	Source:CN	Source:CN	0.087995	0.13708	0.074311	0.13359	0.14687	0.10114	0.10786	0.073645	0.12089	0.10468	0.19177	0.10002	Source:no_captureTarget:no_capture	0.11431	0.1144	Source:CN	0.14834	0.11839	0.10397	0.13778	0.11545	Source:CNTarget:CN	0.14311	0.17577	Source:no_captureTarget:no_capture	0.12324	Source:CN	Target:CN	Source:CN	Source:no_captureTarget:no_capture	Source:no_captureTarget:no_capture
BCL2L11	CASP3	0	PID_P75NTRPATHWAY	0.11427	0.085448	0.081839	Source:no_captureTarget:no_capture	0.11293	0.13625	0.10334	0.10091	0.088577	0.10872	0.06454	0.10307	0.082365	0.084854	0.089094	0.074733	0.11212	0.061442	0.11894	0.1256	0.084702	0.089154	0.061894	0.09799	0.085299	0.168	0.082569	Source:no_captureTarget:no_capture	0.098537	0.097415	0.11684	0.1302	0.095391	0.083118	0.11544	0.094791	Target:CN	0.12305	0.15644	Source:no_captureTarget:no_capture	0.10471	0.045474	Target:CN	0.11675	Source:no_captureTarget:no_capture	Source:no_captureTarget:no_capture
BIRC3	CASP3	0	PID_CASPASE_PATHWAY, PID_FASPATHWAY, PID_HIVNEFPATHWAY, PID_P75NTRPATHWAY	0.22265	0.17893	0.15375	Source:no_captureTarget:no_capture	0.22137	0.2458	0.19969	0.20283	0.17082	0.21149	0.12799	0.18495	0.18716	0.1654	0.16732	0.12073	0.22394	0.12071	0.19754	0.22591	0.16266	0.16572	0.12864	0.1866	0.15865	0.28844	0.15376	Source:no_captureTarget:no_capture	0.17827	0.22193	0.20955	0.21407	0.17997	0.1597	0.21661	0.18381	Target:CN	0.21636	0.26837	Source:no_captureTarget:no_capture	0.18868	0.089294	Target:CN	0.21185	Source:no_captureTarget:no_capture	Source:no_captureTarget:no_capture
CASP1	CASP3	0	PID_CASPASE_PATHWAY	0.13732	0.1039	0.10837	Source:no_captureTarget:no_capture	0.13492	0.16085	0.11706	0.12234	0.10726	0.13298	0.077968	0.12213	0.096067	0.094164	0.10413	0.081784	0.13144	0.070448	0.13994	0.14722	0.099439	0.1027	0.073277	0.10756	0.10421	0.19572	0.099766	Source:no_captureTarget:no_capture	0.12002	0.11746	0.12901	0.1463	0.10831	0.09864	0.14074	0.11506	Target:CN	0.14875	0.17895	Source:no_captureTarget:no_capture	0.12228	0.052476	Target:CN	0.13602	Source:no_captureTarget:no_capture	Source:no_captureTarget:no_capture
CASP10	CASP3	0	PID_CASPASE_PATHWAY, PID_FASPATHWAY	0.19063	0.12821	0.12584	Source:no_captureTarget:no_capture	0.1824	0.18929	0.15187	0.15295	0.14159	0.15924	0.098123	0.15344	0.12257	0.13714	0.11876	0.10197	0.17115	0.09142	0.16652	0.17992	0.1391	0.13174	0.090767	0.15058	0.1389	0.22565	0.124	Source:no_captureTarget:no_capture	0.13995	0.14909	0.16665	0.1888	0.13649	0.12566	0.17197	0.14527	Target:CN	0.18686	0.22064	Source:no_captureTarget:no_capture	0.14823	0.062729	Target:CN	0.18033	Source:no_captureTarget:no_capture	Source:no_captureTarget:no_capture
CASP2	CASP3	0	PID_CASPASE_PATHWAY, PID_HIVNEFPATHWAY	0.19068	0.14357	0.13734	Source:no_captureTarget:no_capture	0.18238	0.20773	0.16846	0.1731	0.1512	0.17891	0.11898	0.16442	0.14235	0.1415	0.14798	0.10747	0.18455	0.1003	0.18216	0.19556	0.1381	0.15677	0.1127	0.16693	0.13907	0.25385	0.13756	Source:no_captureTarget:no_capture	0.15931	0.17587	0.18129	0.18548	0.16702	0.15309	0.18914	0.15654	Target:CN	0.18728	0.23677	Source:no_captureTarget:no_capture	0.16252	0.080623	Target:CN	0.18281	Source:no_captureTarget:no_capture	Source:no_captureTarget:no_capture
CASP8	CASP3	0	PID_CASPASE_PATHWAY, PID_FASPATHWAY, PID_HIVNEFPATHWAY	0.26446	0.22071	0.18522	Source:no_captureTarget:no_capture	0.26658	0.29101	0.26355	0.26691	0.22576	0.25063	0.16447	0.24773	0.2065	0.20331	0.20923	0.15032	0.25162	0.13856	0.24409	0.28037	0.19434	0.20995	0.14988	0.22783	0.18659	0.32415	0.1916	Source:no_captureTarget:no_capture	0.21055	0.24106	0.25341	0.26782	0.23362	Source:Nonsense_Mutation	0.27714	0.23415	Target:CN	0.2818	0.3287	Source:no_captureTarget:no_capture	0.22182	0.11037	Target:CN	0.26454	Source:no_captureTarget:no_capture	Source:no_captureTarget:no_capture
CASP9	CASP3	0	PID_CASPASE_PATHWAY, PID_HIVNEFPATHWAY, PID_P75NTRPATHWAY	0.13623	0.10172	0.09674	Source:no_captureTarget:no_capture	0.13054	0.1571	0.12122	0.11973	0.10637	0.12738	0.078375	0.12124	0.099124	0.10069	0.10175	0.08184	0.13092	0.0717	0.13481	0.14602	0.09902	0.10734	0.074161	0.12385	0.10031	0.18809	0.095453	Source:no_captureTarget:no_capture	0.11374	0.11576	0.13417	0.1449	0.11079	0.099619	0.13635	0.11296	Target:CN	0.14091	0.17359	Source:no_captureTarget:no_capture	0.12051	0.053808	Target:CN	0.13545	Source:no_captureTarget:no_capture	Source:no_captureTarget:no_capture
FADD	CASP3	0	PID_FASPATHWAY, PID_HIVNEFPATHWAY	0.27834	0.19888	0.20834	Source:no_captureTarget:no_capture	0.25109	0.3019	0.25467	0.25365	0.2203	0.2433	0.16384	0.21589	0.20372	0.21501	0.30253	0.14831	0.25684	0.14652	0.23508	0.26888	0.18896	0.20523	0.14336	0.23495	0.19398	0.31597	0.18624	Source:no_captureTarget:no_capture	0.27012	0.23653	0.25484	0.2585	0.21131	0.19156	0.26331	0.23022	Target:CN	0.25899	0.31206	Source:no_captureTarget:no_capture	0.243	0.1021	Target:CN	0.2982	Source:no_captureTarget:no_capture	Source:no_captureTarget:no_capture
GZMB	CASP3	0	PID_CASPASE_PATHWAY	0.16376	0.12049	0.11702	Target:no_capture	0.16809	0.18082	0.14108	0.14101	0.12802	0.15509	0.094212	0.14015	0.12141	0.12039	0.12674	0.093081	0.14955	0.08789	0.14773	0.17369	0.11833	0.12539	0.088136	0.1415	0.12582	0.23224	0.11638	Target:no_capture	0.13693	0.13846	0.15961	0.16767	0.13695	0.12426	0.16133	0.13642	Source:CNTarget:CN	0.16603	0.19013	Target:no_capture	0.14576	0.063823	Target:CN	0.16326	Target:no_capture	Target:no_capture
PRKCD	CASP3	0	PID_LYSOPHOSPHOLIPID_PATHWAY, PID_NFAT_3PATHWAY, PID_SYNDECAN_2_PATHWAY	0.24914	0.19368	0.19365	Source:no_captureTarget:no_capture	0.23937	0.26106	0.24504	0.24042	Source:CN	0.27162	0.15481	0.20948	0.1826	0.20109	0.21482	0.15528	0.25104	0.16871	0.21807	0.28294	0.18172	0.21715	0.1725	0.21547	0.1945	0.30501	0.18208	Source:no_captureTarget:no_capture	0.20495	0.22815	0.23176	0.2751	0.20048	0.24572	0.27035	0.21529	Target:CN	0.25135	0.31233	Source:no_captureTarget:no_capture	0.22656	0.10524	Source:CNTarget:CN	0.26515	Source:no_captureTarget:no_capture	Source:no_captureTarget:no_capture
SDC2	CASP3	0	PID_SYNDECAN_2_PATHWAY	0	0	0	Target:no_capture	0	0	0	0	0	0	0	0	0	0	0	0	0	0	0	0	0	0	0	0	0	0	0	Target:no_capture	0	0	0	0	0	0	0	0	Target:CN	0	0	Target:no_capture	0	0	Target:CN	0	Target:no_capture	Target:no_capture
APAF1	CASP6	0	PID_CASPASE_PATHWAY, PID_HIVNEFPATHWAY, PID_P53DOWNSTREAMPATHWAY, PID_P75NTRPATHWAY	0.077108	0.05855	0.051215	Source:no_captureTarget:no_capture	0.068363	0.068887	0.065021	0.063314	0.057367	0.062269	0.049585	0.057909	0.050281	0.056566	0.053373	0.043597	0.069821	0.038449	0.057503	0.076779	0.048643	0.060513	0.037802	0.060467	0.047204	0.068098	0.048163	Source:no_captureTarget:no_capture	0.056241	0.083597	0.062533	0.057639	0.064525	0.050801	0.074625	0.056361	0.053447	0.068512	0.074897	Source:no_captureTarget:no_capture	0.06295	0.035802	0.04885	0.064023	Source:no_captureTarget:no_capture	Source:no_captureTarget:no_capture
BDNF	CASP6	0	PID_P75NTRPATHWAY	0.11602	0.084158	0.077826	Target:no_capture	0.095034	0.10235	0.098429	0.097986	0.084887	0.095165	0.072699	0.083974	0.075721	0.084113	0.096704	0.06396	0.10203	0.063062	0.080275	0.11255	0.070891	0.087597	0.055239	0.085892	0.072793	0.10553	0.072871	Target:no_capture	0.10214	0.1234	0.09252	0.083539	0.087806	0.082308	0.10995	0.080783	0.089269	0.0989	0.11577	Target:no_capture	0.093528	0.055248	0.086609	0.1001	Target:no_capture	Target:no_capture
CASP2	CASP6	0	PID_CASPASE_PATHWAY, PID_HIVNEFPATHWAY	0.13803	0.10394	0.093689	Source:no_captureTarget:no_capture	0.1171	0.12341	0.11682	0.11966	0.10683	0.11595	0.093619	0.10396	0.096685	0.1005	0.10368	0.071485	0.12705	0.068605	0.10769	0.1296	0.089911	0.11328	0.078884	0.11298	0.089923	0.1362	0.090642	Source:no_captureTarget:no_capture	0.10447	0.14535	0.11331	0.098022	0.12106	0.10831	0.13149	0.10166	0.10475	0.11608	0.14149	Source:no_captureTarget:no_capture	0.10825	0.063885	0.091647	0.11465	Source:no_captureTarget:no_capture	Source:no_captureTarget:no_capture
CASP3	CASP6	0	PID_CASPASE_PATHWAY, PID_HIVNEFPATHWAY, PID_P75NTRPATHWAY	0.17588	0.13127	0.12003	Source:no_captureTarget:no_capture	0.16059	0.18819	0.15504	0.14839	0.13278	0.15448	0.10372	0.14568	0.11907	0.12871	0.13389	0.11348	0.16673	0.091193	0.16342	0.18524	0.12121	0.13482	0.089967	0.14202	0.12145	0.21834	0.11822	Source:no_captureTarget:no_capture	0.14224	0.16431	0.16571	0.17294	0.14482	0.12146	0.17322	0.13471	Source:CN	0.1749	0.21761	Source:no_captureTarget:no_capture	0.15516	0.07421	Source:CN	0.16535	Source:no_captureTarget:no_capture	Source:no_captureTarget:no_capture
CASP8	CASP6	0	PID_CASPASE_PATHWAY, PID_HIVNEFPATHWAY	0.21181	0.18108	0.14157	Source:no_captureTarget:no_capture	0.20131	0.20669	0.21191	0.21347	0.18139	0.18768	0.13911	0.18727	0.16084	0.16231	0.16493	0.11433	0.19412	0.10687	0.16962	0.21441	0.14614	0.16646	0.11606	0.17387	0.13744	0.2065	0.14468	Source:no_captureTarget:no_capture	0.15572	0.21054	0.18543	0.18036	0.18766	Source:Nonsense_Mutation	0.21949	0.17927	0.18085	0.21059	0.23342	Source:no_captureTarget:no_capture	0.16755	0.093629	0.16036	0.19639	Source:no_captureTarget:no_capture	Source:no_captureTarget:no_capture
CASP9	CASP6	0	PID_CASPASE_PATHWAY, PID_HIVNEFPATHWAY, PID_P75NTRPATHWAY	0.083582	0.062091	0.053088	Source:no_captureTarget:no_capture	0.065266	0.072774	0.069577	0.066293	0.062003	0.06443	0.053013	0.060784	0.053462	0.05969	0.057457	0.045858	0.073413	0.040009	0.060345	0.080064	0.050828	0.06385	0.040341	0.069889	0.05116	0.070435	0.048531	Source:no_captureTarget:no_capture	0.058908	0.085236	0.066187	0.057444	0.064832	0.054841	0.0787	0.058085	0.052823	0.069706	0.078311	Source:no_captureTarget:no_capture	0.066244	0.03707	0.05291	0.067293	Source:no_captureTarget:no_capture	Source:no_captureTarget:no_capture
MYB	CASP6	0	PID_CMYB_PATHWAY	0.2116	0.17219	0.16971	Source:no_captureTarget:no_capture	0.17905	0.23821	0.18476	0.19021	0.17125	0.19526	0.13731	0.17947	0.16675	0.16281	0.2052	0.12777	0.24435	0.11616	0.158	0.21685	0.14155	0.1675	0.129	0.17759	Source:CN	0.19646	0.16492	Source:no_captureTarget:no_capture	0.17558	0.21202	0.20457	0.15786	0.17403	0.17453	0.23475	0.21093	0.17827	0.19757	0.23024	Source:no_captureTarget:no_capture	0.18598	0.086077	0.17067	0.21269	Source:no_captureTarget:no_capture	Source:no_captureTarget:no_capture
NGF	CASP6	0	PID_P75NTRPATHWAY	0.18032	0.16694	0.11349	Source:no_captureTarget:no_capture	0.1474	0.16875	0.14448	0.16969	0.13275	0.16731	0.11259	0.12598	0.13378	0.13065	0.13939	0.086695	0.15045	0.09251	Source:CN	0.1703	0.12471	0.134	0.087367	0.16028	0.12312	0.15762	0.10846	Source:no_captureTarget:no_capture	0.14581	0.17551	0.14244	0.14006	0.13117	Source:Nonsense_Mutation	0.16901	0.15584	0.15001	0.15776	0.19757	Source:no_captureTarget:no_capture	0.15621	0.069579	0.13002	0.14735	Source:no_captureTarget:no_capture	Source:no_captureTarget:no_capture
TP53	CASP6	0	PID_P53DOWNSTREAMPATHWAY, PID_P75NTRPATHWAY	0.56717	0.36779	0.43811	Source:no_captureTarget:no_capture	0.44872	0.50087	0.69785	0.44581	0.43659	0.47918	0.29064	0.34752	Source:CN	Source:Frame_Shift_Del	0.53323	0.36326	0.76532	Source:Nonsense_Mutation	0.345	0.45142	0.48193	0.39998	Source:CN	Source:Nonsense_Mutation	0.80574	0.55983	0.48145	Source:no_captureTarget:no_capture	0.68083	0.66682	Source:Frame_Shift_Ins	0.5827	Source:CN	0.34046	0.44021	Source:Frame_Shift_Del	0.50058	0.39072	0.5078	Source:no_captureTarget:no_capture	0.56501	0.22353	0.53248	0.61118	Source:no_captureTarget:no_capture	Source:no_captureTarget:no_capture
APAF1	CASP7	0	PID_CASPASE_PATHWAY, PID_E2F_PATHWAY, PID_HIVNEFPATHWAY	0.062694	0.056559	0.060053	Source:no_captureTarget:no_capture	0.059423	0.072505	0.048337	0.06661	0.050008	0.059254	0.042909	0.051036	0.054265	0.061379	Target:CN	Target:CN	0.05408	0.03552	0.046744	0.075718	0.0425	0.04772	0.044039	0.061975	0.043704	0.062874	0.062055	Source:no_captureTarget:no_capture	0.048697	0.061956	0.056932	0.054295	0.09312	0.051314	0.064779	0.058257	0.045956	0.062676	Target:CN	Source:no_captureTarget:no_capture	0.047657	0.025548	0.043458	0.089761	Source:no_captureTarget:no_capture	Source:no_captureTarget:no_capture
BIRC3	CASP7	0	PID_CASPASE_PATHWAY, PID_HIVNEFPATHWAY	0.15559	0.13732	0.11893	Source:no_captureTarget:no_capture	0.14716	0.1651	0.13136	0.15269	0.11909	0.14553	0.09595	0.11762	0.14548	0.12921	Target:CN	Target:CN	0.1507	0.086085	0.11231	0.1589	0.10832	0.10944	0.10106	0.13415	0.106	0.16557	0.12073	Source:no_captureTarget:no_capture	0.11589	0.16977	0.13596	0.12327	0.1626	0.11543	0.14911	0.13083	0.12162	0.13932	Target:CN	Source:no_captureTarget:no_capture	0.11912	0.062302	0.11309	0.16944	Source:no_captureTarget:no_capture	Source:no_captureTarget:no_capture
CASP2	CASP7	0	PID_CASPASE_PATHWAY, PID_HIVNEFPATHWAY	0.12361	0.10195	0.10253	Source:no_captureTarget:no_capture	0.10816	0.12703	0.10013	0.12296	0.09947	0.11294	0.086943	0.097092	0.10067	0.10532	Target:CN	Target:CN	0.11131	0.065676	0.096934	0.12854	0.083767	0.10049	0.085122	0.11448	0.086423	0.13098	0.10453	Source:no_captureTarget:no_capture	0.096928	0.12371	0.1077	0.094678	0.14965	0.10882	0.12164	0.10355	0.097256	0.11024	Target:CN	Source:no_captureTarget:no_capture	0.092962	0.053632	0.086254	0.14039	Source:no_captureTarget:no_capture	Source:no_captureTarget:no_capture
CASP8	CASP7	0	PID_CASPASE_PATHWAY, PID_HIVNEFPATHWAY	0.1974	0.17909	0.1504	Source:no_captureTarget:no_capture	0.19237	0.21031	0.19523	0.21676	0.17403	0.18467	0.13244	0.1804	0.16482	0.16712	Target:CN	Target:CN	0.17838	0.10394	0.15886	0.21335	0.14	0.15367	0.1223	0.17538	0.13394	0.20128	0.15857	Source:no_captureTarget:no_capture	0.14817	0.1889	0.17983	0.17702	0.21625	Source:Nonsense_Mutation	0.20964	0.18117	0.17336	0.20476	Target:CN	Source:no_captureTarget:no_capture	0.15226	0.083376	0.15497	0.22213	Source:no_captureTarget:no_capture	Source:no_captureTarget:no_capture
CASP9	CASP7	0	PID_CASPASE_PATHWAY, PID_HIVNEFPATHWAY	0.069168	0.060101	0.061926	Source:no_captureTarget:no_capture	0.056326	0.076392	0.052893	0.069588	0.054645	0.061416	0.046337	0.053911	0.057447	0.064504	Target:CN	Target:CN	0.057672	0.037079	0.049586	0.079003	0.044684	0.051057	0.046578	0.071397	0.047661	0.065211	0.062424	Source:no_captureTarget:no_capture	0.051363	0.063595	0.060586	0.0541	0.093427	0.055353	0.068853	0.059981	0.045332	0.063871	Target:CN	Source:no_captureTarget:no_capture	0.050952	0.026817	0.047517	0.093031	Source:no_captureTarget:no_capture	Source:no_captureTarget:no_capture
E2F1	CASP7	0	PID_E2F_PATHWAY	0.13002	0.12214	0.11591	Source:no_captureTarget:no_capture	0.12254	0.1492	0.1057	0.13587	0.10768	0.12808	0.083757	0.11439	0.12596	0.12273	Target:CN	Source:CNTarget:CN	0.12044	0.080242	0.092727	0.14823	0.08832	0.094635	0.095142	0.13327	0.12831	0.13788	0.10602	Source:no_captureTarget:no_capture	0.12279	0.12967	0.11623	0.10332	0.16324	0.099315	0.1283	0.12721	0.10289	0.13273	Target:CN	Source:no_captureTarget:no_capture	0.10234	0.053616	0.11255	0.16675	Source:no_captureTarget:no_capture	Source:no_captureTarget:no_capture
GZMB	CASP7	0	PID_CASPASE_PATHWAY	0.096698	0.07887	0.082203	Target:no_capture	0.093875	0.10012	0.072752	0.090863	0.076292	0.089126	0.062174	0.07282	0.079737	0.084209	Target:CN	Target:CN	0.07631	0.053269	0.062501	0.10668	0.063997	0.069108	0.060553	0.089049	0.073172	0.10937	0.083346	Target:no_capture	0.074553	0.086303	0.086029	0.076869	0.11959	0.079993	0.093833	0.083441	Source:CN	0.088986	Target:CN	Target:no_capture	0.0762	0.036832	0.074159	0.12084	Target:no_capture	Target:no_capture
RB1	CASP7	0	PID_E2F_PATHWAY	0.2255	0.18804	0.1777	Source:no_captureTarget:no_capture	0.19822	0.2211	Source:Nonsense_Mutation	0.21589	0.17673	0.20508	0.14247	0.17498	0.18325	0.18483	Target:CN	Target:CN	0.20184	0.12174	0.16153	0.22921	0.15538	0.17156	Source:CN	0.19581	0.17606	0.22783	0.16888	Source:no_captureTarget:no_capture	0.1803	Source:Frame_Shift_Del	0.20007	0.17112	0.23816	Source:CN	0.22334	0.1957	0.18446	0.20071	Target:CN	Source:no_captureTarget:no_capture	0.17449	0.092009	Source:CN	0.24324	Source:no_captureTarget:no_capture	Source:no_captureTarget:no_capture
TFDP1	CASP7	0	PID_E2F_PATHWAY	Source:Frame_Shift_Ins	0.2136	0.26112	Source:no_captureTarget:no_capture	0.25461	0.26157	0.28615	0.34187	0.19881	0.29438	0.19909	0.17134	0.21078	0.18684	Target:CN	Target:CN	Source:CN	0.17029	0.20898	0.26229	0.19637	0.18641	0.13148	0.19396	0.16114	0.26768	0.18127	Source:no_captureTarget:no_capture	0.1995	0.35266	0.24704	0.35125	0.28766	0.2171	0.28156	0.22783	0.17535	0.21379	Source:CNTarget:CN	Source:no_captureTarget:no_capture	0.24142	0.17903	0.31729	0.24742	Source:no_captureTarget:no_capture	Source:no_captureTarget:no_capture
AR	CASP8	0	PID_AR_PATHWAY	0.50982	0.43973	0.38441	Source:no_captureTarget:no_capture	0.41627	0.42204	0.40952	0.44517	0.36224	0.40529	0.27414	0.39775	0.36403	0.35455	0.35294	0.20975	0.42007	0.23127	0.36205	0.4443	0.32155	0.3801	0.27007	0.39325	0.32088	0.51722	0.30452	Source:no_captureTarget:no_capture	0.32899	0.41575	0.44571	0.36552	0.38963	Target:Nonsense_Mutation	0.46427	0.46596	0.46265	0.45817	0.48507	Source:no_captureTarget:no_capture	0.39546	0.18474	0.40123	0.47794	Source:no_captureTarget:no_capture	Source:no_captureTarget:no_capture
BIRC2	CASP8	0	PID_CASPASE_PATHWAY, PID_FASPATHWAY, PID_TNFPATHWAY	0.20352	0.1804	0.13772	Source:no_captureTarget:no_capture	0.19633	0.20288	0.20493	0.21133	0.18847	0.18806	0.13343	0.18844	0.16808	0.16373	0.16212	0.098804	0.2037	0.10448	0.16215	0.22458	0.15375	0.16366	0.11717	0.17446	0.13903	0.217	0.14133	Source:no_captureTarget:no_capture	0.17091	0.19394	0.18298	0.17849	0.18081	Target:Nonsense_Mutation	0.22074	0.1851	0.18238	0.20172	0.22656	Source:no_captureTarget:no_capture	0.15627	0.096404	0.15901	0.19566	Source:no_captureTarget:no_capture	Source:no_captureTarget:no_capture
BIRC3	CASP8	0	PID_CASPASE_PATHWAY, PID_CERAMIDE_PATHWAY, PID_FASPATHWAY, PID_HIVNEFPATHWAY, PID_TNFPATHWAY	0.25858	0.22875	0.17529	Source:no_captureTarget:no_capture	0.26209	0.2643	0.25656	0.26791	0.21942	0.2447	0.16338	0.22654	0.22893	0.199	0.19837	0.12158	0.25133	0.13638	0.20374	0.25509	0.18759	0.19736	0.15474	0.21845	0.17465	0.2766	0.18022	Source:no_captureTarget:no_capture	0.19175	0.26816	0.22927	0.22149	0.2228	Target:Nonsense_Mutation	0.26288	0.22838	0.22234	0.25205	0.28418	Source:no_captureTarget:no_capture	0.20107	0.10871	0.19943	0.24289	Source:no_captureTarget:no_capture	Source:no_captureTarget:no_capture
CLTC	CASP8	0	PID_FASPATHWAY	0.23017	0.15515	0.1239	Source:no_captureTarget:no_capture	0.18468	0.17493	0.18534	0.18661	0.16049	0.16228	0.12574	0.16987	0.14719	0.16697	0.14399	0.094353	0.19028	0.097392	0.15333	0.17823	0.13104	0.17724	0.10519	0.15419	0.12109	0.19167	0.12951	Source:no_captureTarget:no_capture	0.13705	0.17135	0.17966	0.16673	0.17043	Target:Nonsense_Mutation	0.19366	0.17117	0.18697	0.18876	0.20329	Source:no_captureTarget:no_capture	0.16447	0.076716	0.1643	0.17842	Source:no_captureTarget:no_capture	Source:no_captureTarget:no_capture
CRADD	CASP8	0	PID_CASPASE_PATHWAY, PID_CERAMIDE_PATHWAY, PID_HIVNEFPATHWAY	0.24782	0.20716	0.16154	Target:no_capture	0.23088	0.24368	0.24502	0.24627	0.21907	0.22192	0.17479	0.21386	0.1977	0.19381	0.21814	0.11888	0.23358	0.12595	0.19543	0.24205	0.17084	0.18552	0.13858	0.20283	0.17745	0.24584	0.16825	Target:no_capture	0.18311	0.22323	0.21342	0.2077	0.2115	Target:Nonsense_Mutation	0.25523	0.2084	0.23091	0.23828	0.27139	Target:no_capture	0.1845	0.098246	Source:CN	0.23837	Target:no_capture	Target:no_capture
DAP3	CASP8	0	PID_TRAIL_PATHWAY	0.18615	0.16155	0.11957	Target:no_capture	0.1839	0.17328	0.19309	0.1918	0.16124	0.1754	0.11075	0.17101	0.13994	0.14348	0.13389	0.089992	0.1736	0.090167	0.1398	0.17608	0.12565	0.14707	0.10351	0.1634	0.11332	0.1797	0.12418	Target:no_capture	0.15329	0.17822	0.17327	0.15858	0.16971	Target:Nonsense_Mutation	0.20042	0.1744	0.16404	0.1878	0.19928	Target:no_capture	0.1455	0.070336	0.15447	0.17324	Target:no_capture	Target:no_capture
EZR	CASP8	0	PID_FASPATHWAY	0.17204	0.15063	0.12214	Target:no_capture	0.17354	0.1767	0.1791	0.18498	0.15147	0.1611	0.11983	0.16278	0.1397	0.13594	0.13418	0.08925	0.16091	0.089736	0.142	0.17455	0.12467	0.13551	0.10313	0.14939	Source:CN	0.18354	0.13458	Target:no_capture	0.13117	0.16462	0.15764	Source:CN	0.15478	Target:Nonsense_Mutation	0.18326	0.15627	0.15677	0.17992	Source:CN	Target:no_capture	0.1349	0.074623	0.14185	0.16964	Target:no_capture	Target:no_capture
MADD	CASP8	0	PID_CASPASE_PATHWAY, PID_CERAMIDE_PATHWAY, PID_TNFPATHWAY	0.22305	0.19091	0.15599	Target:no_capture	0.21914	0.22287	0.21912	0.23229	0.19406	0.20462	0.14771	0.19796	0.18208	0.17133	0.17495	0.111	0.20688	0.11437	0.1754	0.23123	0.16304	0.17167	0.12772	0.19069	0.15231	0.22594	0.15485	Target:no_capture	0.17307	0.21185	0.19667	0.19251	0.1926	Target:Nonsense_Mutation	0.22934	0.19742	0.19711	0.21849	0.24729	Target:no_capture	0.1709	0.092253	0.17237	0.20966	Target:no_capture	Target:no_capture
NFKB1	CASP8	0	PID_CERAMIDE_PATHWAY, PID_HIVNEFPATHWAY, PID_TNFPATHWAY	Source:Frame_Shift_Del	0.30488	0.25994	Source:no_captureTarget:no_capture	0.3578	0.36453	0.32454	0.35783	0.34334	0.35101	0.22772	0.36148	0.28827	0.27792	0.28714	0.17366	0.32559	0.20445	0.27361	0.46905	0.29396	0.27883	0.20816	0.30954	0.24441	0.41787	0.26739	Source:no_captureTarget:no_capture	0.27141	0.34286	0.31089	0.29754	0.31762	Target:Nonsense_Mutation	0.35288	0.35036	0.31864	0.36051	0.40024	Source:no_captureTarget:no_capture	0.3242	0.15993	0.29257	0.32818	Source:no_captureTarget:no_capture	Source:no_captureTarget:no_capture
RELA	CASP8	0	PID_CERAMIDE_PATHWAY, PID_HIVNEFPATHWAY, PID_TNFPATHWAY	0.32464	0.26785	0.24534	Source:no_captureTarget:no_capture	0.31547	0.32375	0.31057	0.33566	0.27306	0.3066	0.22279	0.281	0.26615	0.25618	0.26419	0.1584	0.30439	0.17107	0.26095	0.32497	0.25712	0.24945	0.19375	0.28888	0.24687	0.34384	0.22405	Source:no_captureTarget:no_capture	0.24137	0.30674	0.29899	0.27554	0.28209	Target:Nonsense_Mutation	0.32418	0.28687	0.29446	0.32202	0.3627	Source:no_captureTarget:no_capture	0.26208	0.13169	0.27083	0.32568	Source:no_captureTarget:no_capture	Source:no_captureTarget:no_capture
TNF	CASP8	0	PID_CASPASE_PATHWAY, PID_CERAMIDE_PATHWAY, PID_HIVNEFPATHWAY, PID_TNFPATHWAY	0.35564	0.39638	0.26332	Source:no_captureTarget:no_capture	0.3401	0.35878	0.38916	0.38104	0.32098	0.44901	0.2415	0.37001	0.30806	0.34269	0.34726	0.19348	0.37041	0.19679	0.26829	0.49155	0.25515	0.29393	0.2489	0.32014	0.31222	0.3748	0.27436	Source:no_captureTarget:no_capture	0.31979	0.39153	0.32282	0.34553	0.32204	Target:Nonsense_Mutation	0.40632	0.31151	0.34069	0.3709	0.44871	Source:no_captureTarget:no_capture	0.30556	0.16688	0.29682	0.36178	Source:no_captureTarget:no_capture	Source:no_captureTarget:no_capture
TNFRSF10A	CASP8	0	PID_TRAIL_PATHWAY	0.20854	0.2158	0.15213	Target:no_capture	0.20206	0.20677	0.22801	0.21203	0.18606	0.20477	0.12895	0.22715	0.1632	0.16451	Source:CN	0.11539	0.20777	0.10687	0.16605	0.21794	0.15436	0.15552	0.1357	0.18071	0.1352	0.22795	0.15901	Target:no_capture	0.20524	0.21353	0.19828	0.19751	0.19912	Target:Nonsense_Mutation	0.24018	0.20101	0.19837	0.21553	0.2572	Target:no_capture	0.16613	Source:CN	0.18838	0.21334	Target:no_capture	Target:no_capture
TNFRSF10B	CASP8	0	PID_TRAIL_PATHWAY	0.19622	0.17138	0.1353	Source:no_captureTarget:no_capture	0.20032	0.19954	0.20789	0.22112	0.17879	0.18447	0.1273	0.18144	0.15779	0.15582	Source:CN	0.096597	0.18327	0.10279	0.16753	0.21129	0.14532	0.15443	0.1128	0.1634	0.14408	0.21778	0.13857	Source:no_captureTarget:no_capture	0.15198	0.19455	0.17356	0.17158	0.17172	Target:Nonsense_Mutation	0.20632	0.1741	0.18465	0.20037	0.23123	Source:no_captureTarget:no_capture	0.15268	Source:CN	0.15819	0.19887	Source:no_captureTarget:no_capture	Source:no_captureTarget:no_capture
TNFRSF1A	CASP8	0	PID_CASPASE_PATHWAY, PID_CERAMIDE_PATHWAY, PID_HIVNEFPATHWAY, PID_TNFPATHWAY	0.3889	0.32051	0.33344	Source:no_captureTarget:no_capture	0.34606	0.37794	0.38134	0.38928	0.30356	0.36387	0.30232	0.31119	0.34825	0.30772	0.2763	0.2534	0.34621	0.22639	0.2897	0.36227	0.29727	0.29566	0.24249	0.35529	0.26141	0.35852	0.26884	Source:no_captureTarget:no_capture	0.31296	0.43429	0.33455	0.32459	0.36494	Target:Nonsense_Mutation	0.40169	0.30789	0.32307	0.35801	0.41388	Source:no_captureTarget:no_capture	0.32584	0.16238	Source:CN	0.4007	Source:no_captureTarget:no_capture	Source:no_captureTarget:no_capture
TNFSF10	CASP8	0	PID_TRAIL_PATHWAY	0.21469	0.18745	0.19528	Source:no_captureTarget:no_capture	0.20953	0.21385	0.21753	0.21928	0.1878	0.19736	0.13554	0.19806	0.17579	0.17789	0.14649	0.10411	0.20279	0.10982	0.17068	0.22077	0.15165	0.16795	0.12098	0.18315	0.14687	0.22783	0.15407	Source:no_captureTarget:no_capture	0.16153	0.1993	0.18772	0.18824	0.19031	Target:Nonsense_Mutation	0.21944	0.18918	0.19281	0.2097	0.24055	Source:no_captureTarget:no_capture	0.16477	0.084683	0.16748	0.21358	Source:no_captureTarget:no_capture	Source:no_captureTarget:no_capture
TRADD	CASP8	0	PID_CASPASE_PATHWAY, PID_CERAMIDE_PATHWAY, PID_HIVNEFPATHWAY, PID_TNFPATHWAY, PID_TRAIL_PATHWAY	0.32106	0.27273	0.22444	Source:no_captureTarget:no_capture	0.32159	0.31879	0.33239	0.34978	0.27278	0.30036	0.21501	0.2821	0.27179	0.25516	0.25477	0.16637	0.3229	0.21789	0.24935	0.31597	0.24666	0.3104	0.19292	0.27962	0.24768	0.32976	0.2322	Source:no_captureTarget:no_capture	0.24749	0.31965	0.30375	0.28377	0.30694	Target:Nonsense_Mutation	0.33708	0.30662	0.2859	0.30673	0.36707	Source:no_captureTarget:no_capture	0.28045	0.14398	0.2834	0.34894	Source:no_captureTarget:no_capture	Source:no_captureTarget:no_capture
TRAF2	CASP8	0	PID_CASPASE_PATHWAY, PID_CERAMIDE_PATHWAY, PID_HIVNEFPATHWAY, PID_TNFPATHWAY, PID_TRAIL_PATHWAY	0.34484	0.2845	0.26098	Source:no_captureTarget:no_capture	0.32738	0.3299	0.3301	0.3401	0.28552	0.32279	0.22525	0.29591	0.29007	0.26865	0.31296	0.16807	0.36199	0.1794	0.27969	0.3422	0.24075	0.26984	0.1957	0.30329	0.24984	0.38266	0.24153	Source:no_captureTarget:no_capture	0.25777	0.33316	0.33709	0.28196	0.29264	Target:Nonsense_Mutation	0.3442	0.29812	0.30603	0.32469	0.38461	Source:no_captureTarget:no_capture	0.2653	0.15262	0.30151	0.32299	Source:no_captureTarget:no_capture	Source:no_captureTarget:no_capture
AKT1	CASP9	0	PID_P75NTRPATHWAY, PID_PI3KCIAKTPATHWAY	0.49762	0.40313	0.40691	Source:no_captureTarget:no_capture	0.45833	0.50364	0.47898	0.51558	0.39629	0.47527	0.39003	0.39774	0.5347	0.45948	0.44105	0.52819	0.51148	0.29317	0.37939	0.472	0.36324	0.44062	0.30396	0.48715	0.38422	0.51464	0.36708	Source:no_captureTarget:no_capture	0.40989	0.47954	0.4569	0.64068	0.51771	0.4424	0.51331	0.52744	Source:CN	0.47735	0.55699	Source:no_captureTarget:no_capture	0.46295	0.30846	0.49636	0.54625	Source:no_captureTarget:no_capture	Source:no_captureTarget:no_capture
APAF1	CASP9	0	PID_CASPASE_PATHWAY, PID_HIVNEFPATHWAY, PID_P75NTRPATHWAY	0.037455	0.028997	0.027928	Source:no_captureTarget:no_capture	0.038311	0.037797	0.031198	0.034659	0.030957	0.035174	0.024243	0.033471	0.030337	0.028545	0.021239	0.011953	0.034002	0.018956	0.028895	0.037563	0.026453	0.03303	0.021996	0.04229	0.02607	0.037843	0.025398	Source:no_captureTarget:no_capture	0.027745	0.035042	0.030993	0.029599	0.030495	0.028963	0.037756	0.034618	0.018648	0.03452	0.030877	Source:no_captureTarget:no_capture	0.028306	0.0154	0.022343	0.034123	Source:no_captureTarget:no_capture	Source:no_captureTarget:no_capture
FOXO3	CAT	0	PID_FOXOPATHWAY	0	0	0	Source:no_capture	0	0	0	0	0	0	0	0	0	0	0	0	0	0	0	0	0	0	0	0	Source:CN	0	0	Source:no_capture	0	0	Source:CN	0	0	0	0	0	0	0	0	Source:no_capture	0	0	0	0	Source:no_capture	Source:no_capture
ACVRL1	CAV1	0	PID_ALK1PATHWAY	0.19442	0.17761	0.17285	Source:no_capture	0.20043	0.22425	0.23316	0.27809	0.1656	0.22634	0.14717	0.18044	0.20056	0.15427	0.19073	0.11842	0.21948	0.11643	0.14938	0.20889	0.1421	0.14975	0.11211	0.2013	0.2152	0.25595	0.13796	Source:no_capture	0.21606	0.19406	0.19597	0.18175	0.16811	0.18755	0.21181	0.18192	0.16763	0.18612	0.23951	Source:no_capture	0.19104	0.12365	0.17124	0.20975	Source:no_capture	Source:no_capture
EGF	CAV1	0	PID_PTP1BPATHWAY	0.38605	0.32612	0.30176	Source:no_capture	0.34604	0.38706	0.30771	0.3635	0.29365	0.35731	0.22529	0.28484	0.27881	0.31488	0.29048	0.16987	0.44851	0.18148	0.36703	0.41187	0.25402	0.26767	0.18971	0.30663	0.27514	0.43546	0.25545	Source:no_capture	0.28379	0.33575	0.296	0.32891	0.28899	0.3079	0.51587	0.29152	0.30872	0.35758	0.39648	Source:no_capture	0.27556	0.15631	0.30786	0.33328	Source:no_capture	Source:no_capture
EGFR	CAV1	0	PID_P53DOWNSTREAMPATHWAY, PID_PTP1BPATHWAY	0.45055	0.45233	0.29242	Source:no_capture	0.4292	0.67835	0.34967	0.55156	0.34692	0.47437	0.29398	0.35877	0.40744	0.39231	0.38956	0.19436	0.54033	0.26444	0.34911	0.53465	0.26548	0.35211	0.25422	0.38611	0.3284	0.48711	0.30713	Source:no_capture	0.29574	0.38593	0.3876	0.41216	0.39839	0.43232	0.43271	0.4751	0.42798	0.34991	0.45649	Source:no_capture	0.47085	0.18591	0.30471	0.45158	Source:no_capture	Source:no_capture
FKBP1A	CAV1	0	PID_ALK1PATHWAY, PID_TGFBRPATHWAY	0.19703	0.1705	0.15728	Source:no_capture	0.18313	0.20293	0.19094	0.25179	0.16641	0.19238	0.12493	0.15601	0.15726	0.15117	0.18847	0.10983	0.21238	0.1148	0.14568	0.19895	0.15593	0.14788	0.10955	0.18658	0.18141	0.24898	0.16003	Source:no_capture	0.17307	0.19485	0.18043	0.17382	0.16525	0.17932	0.21111	0.17044	0.16981	0.18419	0.21813	Source:no_capture	0.16829	0.092135	0.2137	0.21629	Source:no_capture	Source:no_capture
INS	CAV1	0	PID_INSULIN_PATHWAY, PID_PTP1BPATHWAY	0.26461	0.2106	0.20433	0.24869	0.23554	0.2606	0.23006	0.28286	0.21231	0.257	0.17366	0.19776	0.19823	0.20213	0.21148	0.1272	0.25141	0.13341	0.18179	0.23723	0.18582	0.19181	0.14693	0.22728	0.20349	0.29575	0.17879	0.15372	0.20227	0.25379	0.21884	0.19893	0.21601	0.20943	0.27821	0.20963	0.23118	0.22688	0.27735	0.15792	0.19472	0.12731	0.22839	0.24505	0.20531	0.22101
INSR	CAV1	0	PID_INSULIN_PATHWAY, PID_PTP1BPATHWAY	0.22919	0.18882	0.174	Source:no_capture	0.21074	0.23313	0.20209	0.25498	0.18671	0.22303	0.14962	0.19188	0.18166	0.17742	0.19595	0.11384	0.2254	0.12039	0.16682	0.21577	0.16957	0.16454	0.12532	0.1983	0.17996	0.27214	0.15712	Source:no_capture	0.19387	0.22257	0.19639	0.18438	0.18784	0.19412	0.23502	0.19191	0.19343	0.20354	0.24476	Source:no_capture	0.17491	0.10015	0.18893	0.21978	Source:no_capture	Source:no_capture
IRS1	CAV1	0	PID_INSULIN_PATHWAY, PID_PTP1BPATHWAY	0.30296	0.26284	0.2257	Source:no_capture	0.28817	0.30826	0.28374	0.3488	0.27783	0.39014	0.18683	0.25182	0.22107	0.23697	0.25127	0.14605	0.34267	0.19559	0.28908	0.30304	0.22364	Source:Frame_Shift_Del	0.25928	0.32958	0.41263	0.35883	0.29063	Source:no_capture	0.2871	0.2793	0.27416	0.26388	0.28355	0.27962	0.29499	0.28459	0.25757	0.26541	0.32473	Source:no_capture	0.2871	0.1298	0.27175	0.27795	Source:no_capture	Source:no_capture
PTPN1	CAV1	0	PID_INSULIN_PATHWAY, PID_PTP1BPATHWAY	0.29197	0.24535	0.26598	Source:no_capture	0.31966	0.40242	0.34592	0.34802	0.23777	0.28386	0.18576	0.21989	0.22894	0.28266	0.27383	0.13595	0.3524	0.18123	0.21886	0.32013	0.25625	0.22047	0.15772	0.31182	0.23967	0.40643	0.2378	Source:no_capture	0.25289	0.31837	0.2634	0.24443	0.23742	0.31656	0.28614	0.25972	0.26275	0.27279	0.3454	Source:no_capture	0.23823	0.12598	0.26084	0.28893	Source:no_capture	Source:no_capture
SP1	CAV1	0	PID_P53DOWNSTREAMPATHWAY	0.36904	0.30161	0.26587	Source:no_capture	0.36643	0.36218	0.34914	0.41902	0.26394	0.35253	0.19182	0.28741	0.27854	0.25894	0.29966	0.27786	0.4244	0.19337	0.27405	0.36758	0.23724	0.29202	0.17363	0.37087	0.3409	0.36808	0.21763	Source:no_capture	0.35205	0.36184	0.31779	0.30147	0.34602	0.30996	0.44241	0.2766	0.29111	0.29182	0.34938	Source:no_capture	0.27679	0.14675	0.31893	0.36634	Source:no_capture	Source:no_capture
SRC	CAV1	0	PID_PTP1BPATHWAY, PID_VEGFR1_2_PATHWAY	0.53493	0.70374	0.36385	Source:no_capture	0.51237	0.59297	0.49619	0.64082	0.48944	0.60413	0.33883	0.45301	0.47745	0.64502	0.57368	Source:CN	0.49976	0.32231	0.65372	0.5605	0.38013	0.67191	0.31235	0.54436	0.38027	0.63104	0.60845	Source:no_capture	0.39354	0.55776	0.4918	0.41355	0.40836	0.5122	0.62387	0.46187	0.43489	0.54459	0.54549	Source:no_capture	0.42709	0.25544	0.44137	0.56716	Source:no_capture	Source:no_capture
TFDP1	CAV1	0	PID_P53DOWNSTREAMPATHWAY	Source:Frame_Shift_Ins	0.28146	0.32052	Source:no_capture	0.33649	0.34168	0.37028	0.45917	0.27143	0.38502	0.2552	0.23762	0.2741	0.24036	0.2456	0.15789	Source:CN	0.21491	0.27155	0.33303	0.26604	0.24787	0.16821	0.26356	0.23899	0.39772	0.22744	Source:no_capture	0.27249	0.44051	0.31776	0.41862	0.32068	0.29752	0.36784	0.29341	0.25406	0.28631	Source:CN	Source:no_capture	0.30904	0.22214	0.39618	0.30494	Source:no_capture	Source:no_capture
TP53	CAV1	0	PID_P53DOWNSTREAMPATHWAY	0.63421	0.43367	0.50634	Source:no_capture	0.52166	0.5846	0.7653	0.56641	0.50186	0.56681	0.34007	0.40694	Source:CN	Source:Frame_Shift_Del	0.5998	0.39337	0.84581	Source:Nonsense_Mutation	0.39681	0.5211	0.54545	0.44866	Source:CN	Source:Nonsense_Mutation	0.88009	0.68465	0.54151	Source:no_capture	0.74628	0.73303	Source:Frame_Shift_Ins	0.64673	Source:CN	0.42139	0.51664	Source:Frame_Shift_Del	0.5718	0.45741	0.58832	Source:no_capture	0.61734	0.25638	0.60598	0.69443	Source:no_capture	Source:no_capture
ATF2	CBFB	0	PID_AP1_PATHWAY, PID_ATF2_PATHWAY, PID_SMAD2_3NUCLEARPATHWAY	Target:Frame_Shift_Ins	0.12079	0.13632	Source:no_captureTarget:no_capture	0.12389	0.16149	0.12451	0.13178	0.11154	0.14601	0.086936	0.10363	0.15885	0.12063	0.15405	0.067068	0.13953	0.076355	0.11345	0.1265	0.1014	0.13901	0.085077	0.1499	0.11561	0.19388	0.10104	Source:no_captureTarget:no_capture	0.10691	0.14826	0.15145	0.13547	0.12668	0.11144	0.17166	0.12241	0.15094	0.13467	0.14909	Source:no_captureTarget:no_capture	0.1132	0.061226	0.10794	0.13527	Source:no_captureTarget:no_capture	Source:no_captureTarget:no_capture
FOS	CBFB	0	PID_AP1_PATHWAY, PID_ATF2_PATHWAY, PID_SMAD2_3NUCLEARPATHWAY	Target:Frame_Shift_Ins	0.30246	0.15266	Source:no_captureTarget:no_capture	0.29944	0.2224	0.32029	0.2052	0.28192	0.3209	0.14676	0.17788	0.25497	0.19716	0.19704	0.10476	0.19187	0.19279	0.25725	0.20414	0.47291	0.23438	0.18931	0.30148	0.15337	0.27419	0.15284	Source:no_captureTarget:no_capture	0.19235	0.38261	0.47415	0.18981	0.39188	0.21738	0.23755	0.25172	0.22572	0.23411	0.23776	Source:no_captureTarget:no_capture	0.1835	0.10815	0.19309	0.52574	Source:no_captureTarget:no_capture	Source:no_captureTarget:no_capture
JUNB	CBFB	0	PID_AP1_PATHWAY, PID_ATF2_PATHWAY	Target:Frame_Shift_Ins	0.082755	0.0716	Source:no_captureTarget:no_capture	0.078204	0.081517	0.08023	0.09269	0.078861	0.092552	0.054038	0.07141	0.12312	0.074583	0.07549	0.04454	0.076449	0.063797	0.071171	0.091668	0.065629	0.082496	0.049496	0.083316	0.066331	0.10412	0.080444	Source:no_captureTarget:no_capture	0.067857	0.10604	0.081296	0.080353	0.095513	0.079232	0.090363	0.081311	0.081511	0.088411	0.10279	Source:no_captureTarget:no_capture	0.075345	0.041865	0.081172	0.084495	Source:no_captureTarget:no_capture	Source:no_captureTarget:no_capture
ARHGEF7	CBL	0	PID_CDC42_PATHWAY, PID_ERBB1_INTERNALIZATION_PATHWAY	0.31133	0.23856	0.2445	Source:no_captureTarget:no_capture	0.27261	0.28282	0.26355	0.29672	0.23178	0.29058	0.20906	0.23067	0.25605	0.23602	0.26318	0.14317	0.28579	0.16949	0.22626	0.28931	0.21698	0.22354	0.16814	0.26103	0.23752	0.31128	0.2298	Source:no_captureTarget:no_capture	0.24141	0.28613	0.26421	0.23868	0.24829	0.23413	0.30612	0.28544	0.28388	0.26959	Source:CN	Source:no_captureTarget:no_capture	0.24553	0.13125	0.28082	0.28951	Source:no_captureTarget:no_capture	Source:no_captureTarget:no_capture
BCAR1	CBL	0	PID_AVB3_INTEGRIN_PATHWAY, PID_CDC42_PATHWAY, PID_EPHA2_FWDPATHWAY, PID_MET_PATHWAY, PID_PDGFRBPATHWAY	0.47197	0.35227	0.34944	Source:no_captureTarget:no_capture	0.45607	0.41797	0.42083	0.44699	0.35734	0.46482	0.3204	0.35317	0.36272	0.37486	0.39666	0.20422	0.43801	0.25073	0.32933	0.42943	0.34323	0.35107	0.2591	0.43052	0.34918	0.46245	0.38302	Source:no_captureTarget:no_capture	0.38627	0.46089	0.42059	0.34335	0.38532	0.36306	0.46041	0.42997	0.40878	0.4081	Source:CN	Source:no_captureTarget:no_capture	0.41073	0.28685	0.40428	0.4424	Source:no_captureTarget:no_capture	Source:no_captureTarget:no_capture
DNM2	CBL	0	PID_PDGFRBPATHWAY, PID_VEGFR1_2_PATHWAY	0.33358	0.25447	0.2709	Target:no_capture	0.29007	0.30948	0.3	0.30851	0.23791	0.31324	0.27128	0.24624	0.35173	0.25029	0.27161	0.17577	0.32664	0.17506	0.25682	0.31092	0.22656	0.25118	0.17461	0.28069	0.25369	0.33859	0.25679	Target:no_capture	0.26721	0.3033	0.29005	0.25219	0.27108	0.25942	0.32316	0.28502	0.28398	0.28366	0.35694	Target:no_capture	0.25718	0.15455	0.29306	0.30762	Target:no_capture	Target:no_capture
EPO	CBL	0	PID_EPOPATHWAY, PID_KITPATHWAY	0.35549	0.28341	0.28105	Source:no_captureTarget:no_capture	0.32211	0.33447	0.30403	0.33413	0.27309	0.33983	0.24424	0.2728	0.30372	0.27811	0.3099	0.16536	0.33819	0.20301	0.25928	0.34944	0.25688	0.27043	0.19614	0.30717	0.2779	0.3742	0.26235	Source:no_captureTarget:no_capture	0.2943	0.33757	0.31778	0.28264	0.28513	0.27618	0.35536	0.31999	0.31553	0.31451	0.36449	Source:no_captureTarget:no_capture	0.27821	0.15078	0.31799	0.3414	Source:no_captureTarget:no_capture	Source:no_captureTarget:no_capture
EPOR	CBL	0	PID_EPOPATHWAY, PID_KITPATHWAY	0.39149	0.28152	0.28665	Target:no_capture	0.34282	0.36128	Source:CN	0.36719	0.27669	0.3516	0.27119	0.28528	0.30852	0.32302	0.31851	0.17034	0.36003	0.20673	0.26517	0.35255	0.27043	0.27474	0.20474	0.32122	0.28286	0.37923	0.27493	Target:no_capture	0.31043	0.33983	0.33726	0.29593	0.29783	0.28478	0.3701	0.35741	0.38466	0.31554	0.37846	Target:no_capture	0.29427	0.16241	0.33299	0.40529	Target:no_capture	Target:no_capture
EPS15	CBL	0	PID_ERBB1_INTERNALIZATION_PATHWAY, PID_MET_PATHWAY, PID_NOTCH_PATHWAY	0.30086	0.24393	0.24967	Source:no_captureTarget:no_capture	0.28392	0.28865	0.25877	0.30308	0.23077	0.315	0.21257	0.22697	0.26029	0.24035	0.26624	Source:CN	0.28742	0.16781	0.24063	0.29524	0.22937	0.23689	0.16859	0.26756	0.2343	0.33027	0.2239	Source:no_captureTarget:no_capture	0.24563	0.2913	0.28389	0.24575	0.24215	0.24098	0.30206	0.27542	0.27959	0.26785	0.31651	Source:no_captureTarget:no_capture	0.2456	0.13128	0.26843	0.28121	Source:no_captureTarget:no_capture	Source:no_captureTarget:no_capture
IFNG	CBL	0	PID_IFNGPATHWAY	0.38201	0.31166	0.30275	Source:no_captureTarget:no_capture	0.3531	0.3719	0.35961	0.36198	0.30073	0.36744	0.25991	0.29055	0.3213	0.29879	0.32466	0.18243	0.36487	0.21596	0.2873	0.38436	0.29729	0.29313	0.22049	0.34286	0.30225	0.40431	0.3062	Source:no_captureTarget:no_capture	0.31018	0.36346	0.3551	0.30266	0.30981	0.31228	0.38561	0.36758	0.34686	0.34004	0.40924	Source:no_captureTarget:no_capture	0.30921	0.16486	0.34636	0.37118	Source:no_captureTarget:no_capture	Source:no_captureTarget:no_capture
IFNGR1	CBL	0	PID_IFNGPATHWAY	0.30834	0.24295	0.25639	Target:no_capture	0.27904	0.2879	0.27388	0.29673	0.23919	0.29975	0.22242	0.22845	0.269	0.24147	0.27099	0.14601	0.30591	0.17288	0.23763	0.30163	0.21909	0.23654	0.16565	0.26644	Source:CN	0.3201	0.23122	Target:no_capture	0.24441	0.28453	0.28167	0.24769	0.25289	0.2374	0.30795	0.28003	0.27026	0.28158	0.31697	Target:no_capture	0.24857	0.1353	0.2792	0.28558	Target:no_capture	Target:no_capture
IL2RG	CBL	0	PID_IL4_2PATHWAY	0.44146	0.35354	0.34206	Target:no_capture	0.39389	0.41328	0.38017	0.42078	0.35486	0.41156	0.31327	0.34386	0.38149	0.35283	0.39981	0.21335	0.42587	0.24109	0.32276	0.46218	0.31733	0.32469	0.25773	0.37825	0.32888	0.44807	0.31948	Target:no_capture	0.35056	0.43381	0.40213	0.36167	0.35463	0.34029	0.44102	0.39855	0.37956	0.3963	0.44833	Target:no_capture	0.34587	0.19871	0.38624	0.40853	Target:no_capture	Target:no_capture
IL4	CBL	0	PID_IL4_2PATHWAY, PID_NOTCH_PATHWAY	0.36367	0.27218	0.27339	Target:no_capture	0.3276	0.37019	0.30642	0.33015	0.29928	0.35426	0.24745	0.26405	0.29627	0.28256	0.30088	0.16136	0.36154	0.20213	0.24522	0.35947	0.25298	0.28256	0.19147	0.35776	0.28218	0.3713	0.25775	Target:no_capture	0.27449	0.33337	0.30573	0.26991	0.2741	0.27522	0.40484	0.31895	0.32054	0.30048	0.3801	Target:no_capture	0.27887	0.15387	0.30586	0.36125	Target:no_capture	Target:no_capture
INS	CBL	0	PID_INSULIN_PATHWAY	0.39597	0.30654	0.31484	Target:no_capture	0.35156	0.36715	0.33512	0.36261	0.30116	0.37424	0.26983	0.29488	0.31447	0.30363	0.32835	0.18241	0.36434	0.20802	0.28006	0.36057	0.27522	0.29164	0.21921	0.33924	0.29526	0.39119	0.27673	Target:no_capture	0.30308	0.36972	0.33791	0.29943	0.3115	0.29192	0.40728	0.34016	0.34683	0.33783	0.40278	Target:no_capture	0.2976	0.17919	0.35357	0.35542	Target:no_capture	Target:no_capture
INSR	CBL	0	PID_INSULIN_PATHWAY	0.36055	0.28476	0.28451	Source:no_captureTarget:no_capture	0.32676	0.33969	0.30715	0.33473	0.27556	0.34027	0.24578	0.289	0.2979	0.27892	0.31283	0.16905	0.33833	0.195	0.26509	0.3391	0.25898	0.26436	0.1976	0.31026	0.27173	0.36758	0.25506	Source:no_captureTarget:no_capture	0.29468	0.3385	0.31546	0.28488	0.28333	0.27661	0.36409	0.32244	0.30908	0.3145	0.37018	Source:no_captureTarget:no_capture	0.27779	0.15203	0.3141	0.33015	Source:no_captureTarget:no_capture	Source:no_captureTarget:no_capture
IRS1	CBL	0	PID_AVB3_INTEGRIN_PATHWAY, PID_IL4_2PATHWAY, PID_INSULIN_PATHWAY	0.43432	0.35878	0.3362	Source:no_captureTarget:no_capture	0.40419	0.41481	0.38879	0.42855	0.36668	0.50738	0.283	0.34894	0.33731	0.33847	0.36815	0.20125	0.45561	0.2702	0.38735	0.42638	0.31304	Source:Frame_Shift_Del	0.33156	0.44154	0.5044	0.45427	0.38857	Source:no_captureTarget:no_capture	0.38791	0.39523	0.39324	0.36438	0.37904	0.36211	0.42406	0.41513	0.37321	0.37637	0.45015	Source:no_captureTarget:no_capture	0.38998	0.18168	0.39692	0.38832	Source:no_captureTarget:no_capture	Source:no_captureTarget:no_capture
JAK1	CBL	0	PID_IFNGPATHWAY, PID_IL4_2PATHWAY	Source:Frame_Shift_Del	0.47221	0.46188	Source:no_captureTarget:no_capture	0.5155	0.63161	0.52017	0.65944	0.50266	0.51302	0.43744	Source:CN	0.44113	0.50954	0.79986	0.27483	0.49345	0.31001	0.44174	0.63926	0.46364	0.38126	0.36828	0.51483	0.49814	0.60201	0.44629	Source:no_captureTarget:no_capture	0.55824	0.57175	0.63559	0.44473	0.5361	0.59069	0.60995	0.68153	0.4852	0.56585	0.67415	Source:no_captureTarget:no_capture	0.45451	0.29546	0.53409	0.57026	Source:no_captureTarget:no_capture	Source:no_captureTarget:no_capture
JAK2	CBL	0	PID_EPOPATHWAY, PID_IFNGPATHWAY, PID_IL4_2PATHWAY, PID_KITPATHWAY, PID_PDGFRBPATHWAY	0.58972	Source:CN	Source:CN	Source:no_captureTarget:no_capture	0.64022	0.59245	0.48012	Source:CN	0.49114	0.70522	0.3686	Source:CN	0.79997	Source:CN	0.58198	Source:CN	Source:CN	0.33261	Source:CN	0.60963	0.3981	0.42906	Source:CN	0.47662	0.41696	0.66083	0.39706	Source:no_captureTarget:no_capture	0.6013	Source:CN	0.49814	0.43939	0.45031	0.44958	0.5559	0.51775	0.49639	0.68542	Source:CN	Source:no_captureTarget:no_capture	0.44901	Source:CN	Source:CN	0.53825	Source:no_captureTarget:no_capture	Source:no_captureTarget:no_capture
JAK3	CBL	0	PID_IL4_2PATHWAY	0.42573	0.34068	0.34208	Source:no_captureTarget:no_capture	0.39106	0.44175	0.37432	0.40636	0.32628	0.40886	0.28969	0.33564	0.36075	0.34277	0.38218	0.20743	0.43626	0.24266	0.31602	0.41297	0.31806	0.32059	0.23985	0.37885	0.32719	0.43967	0.31911	Source:no_captureTarget:no_capture	0.34567	0.41194	0.39354	0.36392	0.35543	0.34088	0.42973	0.41482	0.38314	0.3826	0.44791	Source:no_captureTarget:no_capture	0.34154	0.18249	0.41347	0.4069	Source:no_captureTarget:no_capture	Source:no_captureTarget:no_capture
LRIG1	CBL	0	PID_ERBB1_INTERNALIZATION_PATHWAY	0.26002	0.20764	0.21693	Target:no_capture	0.23662	0.24222	0.22421	0.24782	Source:CN	0.25063	0.18478	0.19914	0.22026	0.20369	0.22825	0.12407	0.24804	0.14604	0.19455	0.25266	0.18943	0.19416	0.14333	0.2271	0.20227	0.2706	0.19364	Target:no_capture	0.20996	0.24904	0.23306	0.20727	0.20654	0.20176	0.26329	0.23792	0.23068	0.2295	0.2671	Target:no_capture	0.20566	0.11348	Source:CN	0.24221	Target:no_capture	Target:no_capture
LYN	CBL	0	PID_EPHA_FWDPATHWAY, PID_EPOPATHWAY, PID_FCER1PATHWAY, PID_IL8CXCR1_PATHWAY, PID_IL8CXCR2_PATHWAY, PID_KITPATHWAY, PID_PDGFRBPATHWAY	0.43885	0.34651	0.35064	Source:no_captureTarget:no_capture	0.42862	0.50872	0.36493	0.41661	0.35922	0.41044	0.28836	0.32843	0.35598	0.33865	0.36819	0.20812	0.42154	0.23814	0.33429	0.43308	0.37193	0.32139	0.24359	0.36697	0.34339	0.43702	0.33743	Source:no_captureTarget:no_capture	0.36085	0.47158	0.37966	0.3428	0.34132	0.34919	0.49042	0.39682	0.38666	0.38363	0.45649	Source:no_captureTarget:no_capture	0.33072	Source:CN	0.38202	0.39702	Source:no_captureTarget:no_capture	Source:no_captureTarget:no_capture
MYOF	CBL	0	PID_VEGFR1_2_PATHWAY	0.28094	0.22167	0.22769	Target:no_capture	0.25033	0.25944	0.23657	0.25873	0.20474	0.27189	0.19356	0.21424	0.2384	0.21591	Source:CN	0.12946	0.26326	0.15539	0.20789	0.26617	0.19724	0.2059	0.15135	0.24513	0.21193	0.28601	0.20327	Target:no_capture	0.2193	0.27106	0.24338	0.22599	0.21709	0.21296	0.28003	0.25007	0.24125	0.23629	Source:CN	Target:no_capture	0.21625	0.12151	0.25089	0.26264	Target:no_capture	Target:no_capture
SYK	CBL	0	PID_FCER1PATHWAY	0.47391	0.34002	0.34356	Source:no_captureTarget:no_capture	0.38861	0.40489	0.38529	0.40451	0.34309	0.40856	0.29456	0.32913	0.35797	0.34025	0.36514	0.21554	0.41925	Source:CN	0.31139	0.4186	0.3574	0.32533	0.27	0.47634	0.34366	Source:CN	0.3175	Source:no_captureTarget:no_capture	0.35529	0.41826	0.39999	0.34386	0.34469	0.36223	0.47039	0.38485	0.39561	0.37827	0.44391	Source:no_captureTarget:no_capture	0.34339	0.19019	0.43619	0.46533	Source:no_captureTarget:no_capture	Source:no_captureTarget:no_capture
MYB	CBX4	0	PID_CMYB_PATHWAY	0	0	0	Source:no_capture	0	0	0	0	0	0	0	0	0	0	0	0	0	0	0	0	0	0	0	0	Source:CN	0	0	Source:no_capture	0	0	0	0	0	0	0	0	0	0	0	Source:no_capture	0	0	0	0	Source:no_capture	Source:no_capture
E2F6	CBX5	0	PID_E2F_PATHWAY	0.010061	0.0077109	0.0067749	0	0.009051	0.0094145	0.0083353	0.0092316	0.0087015	0.0095911	0.0060044	0.0075842	0.0078502	0.008015	0.008229	0.0023308	Source:CN	0.0051808	Source:CN	0.009259	0.0070224	0.0081354	0.0057498	0.0085124	0.0071496	0.0098646	0.0065143	0	0.0073946	0.009294	0.0085578	0.0073587	0.0078008	0.0075933	0.0091493	0.0082061	0.0085046	0.0087287	0.010992	0	0.0077268	0.0040617	0.0087772	0.0092199	0	0
XPO1	CBY1	0	PID_BETACATENIN_NUC_PATHWAY	0	0	0	0	0	0	0	0	0	0	0	0	0	0	0	0	0	0	0	0	0	0	0	0	0	0	0	0	0	0	0	0	0	0	0	0	0	0	0	0	0	0	0	0	0	0
TAZ	CCDC85C	0		0	0	0	0	0	0	0	0	0	0	0	0	0	0	0	0	0	0	0	0	0	0	0	0	0	0	0	0	0	0	0	0	0	0	0	0	0	0	0	0	0	0	0	0	0	0
YAP1	CCDC85C	0		0	0	0	Source:no_capture	0	0	0	0	0	0	0	0	0	0	0	0	0	0	0	0	0	0	0	0	0	0	0	Source:no_capture	0	0	0	0	0	0	0	0	0	0	0	Source:no_capture	0	0	0	0	Source:no_capture	Source:no_capture
MAX	CCL5	0	PID_MYC_REPRESSPATHWAY	0	0	0	Source:no_capture	0	0	0	0	Target:CN	0	0	0	0	0	0	0	0	0	0	0	0	0	0	0	0	0	0	Source:no_capture	0	0	0	0	0	0	0	0	0	0	0	Source:no_capture	0	0	0	0	Source:no_capture	Source:no_capture
MYC	CCL5	0	PID_MYC_REPRESSPATHWAY	0	0	0	Source:no_capture	0	0	0	0	Target:CN	0	0	0	0	0	0	0	0	0	0	0	0	0	0	0	0	0	0	Source:no_capture	0	0	0	0	0	0	0	0	0	0	0	Source:no_capture	0	0	0	0	Source:no_capture	Source:no_capture
ZBTB17	CCL5	0	PID_MYC_REPRESSPATHWAY	0	0	0	0	0	0	0	0	Target:CN	0	0	0	0	0	0	0	0	0	0	0	0	0	0	0	0	0	0	0	0	0	0	0	0	0	0	0	0	0	0	0	0	0	0	0	0	0
MYB	CCNA1	0	PID_CMYB_PATHWAY	0.14998	0.12637	0.13152	Source:no_captureTarget:no_capture	0.13139	0.18627	0.13306	0.14273	0.12704	0.14949	0.098136	0.13685	0.13005	0.11896	0.1604	0.089015	0.18973	0.086409	0.11352	0.15721	0.10504	0.12184	Target:CN	0.13356	Source:CN	0.14611	0.12928	Source:no_captureTarget:no_capture	0.13187	0.14512	0.1557	0.11512	0.1246	0.13619	0.17697	0.17102	0.13445	0.14572	0.16907	Source:no_captureTarget:no_capture	0.13554	0.057341	0.13097	0.1641	Source:no_captureTarget:no_capture	Source:no_captureTarget:no_capture
ATF2	CCNA2	0	PID_ATF2_PATHWAY, PID_RB_1PATHWAY	0.17801	0.1617	0.16694	Source:no_captureTarget:no_capture	0.16827	0.20929	0.1804	0.19835	0.14033	0.18949	0.12619	0.14344	0.14569	0.15811	0.2131	0.0882	0.19477	0.10125	0.1682	0.17647	0.13909	0.17206	0.10596	0.19038	0.1516	0.24407	0.12546	Source:no_captureTarget:no_capture	0.15432	0.1737	0.18854	0.18067	0.14288	0.13939	0.21923	0.15455	0.20913	0.17859	0.19707	Source:no_captureTarget:no_capture	0.1802	0.12406	0.15579	0.17662	Source:no_captureTarget:no_capture	Source:no_captureTarget:no_capture
E2F1	CCNA2	0	PID_E2F_PATHWAY, PID_RB_1PATHWAY	0.14601	0.14767	0.117	Source:no_captureTarget:no_capture	0.1463	0.16005	0.14415	0.17112	0.12612	0.15233	0.10169	0.13384	0.13733	0.12593	0.13863	Source:CN	0.151	0.091282	0.13091	0.15953	0.11162	0.113	0.094161	0.14975	0.15019	0.17756	0.10644	Source:no_captureTarget:no_capture	0.15018	0.14485	0.12836	0.13311	0.13567	0.10957	0.15235	0.14015	0.1396	0.15421	0.15095	Source:no_captureTarget:no_capture	0.15061	0.10607	0.1415	0.15372	Source:no_captureTarget:no_capture	Source:no_captureTarget:no_capture
FOSL1	CCNA2	0	PID_FRA_PATHWAY	0.13634	0.13842	0.094515	Target:no_capture	0.13946	0.15002	0.16198	0.17457	0.10998	0.12904	0.11601	0.10594	0.096299	0.12384	0.1416	0.065859	0.1484	0.086854	0.1302	0.13759	0.093414	0.11472	0.073364	0.12594	0.11273	0.15852	0.12561	Target:no_capture	0.11632	0.1619	0.11306	0.11965	0.10708	0.11069	0.15309	0.14804	0.15332	0.12896	0.14761	Target:no_capture	0.16899	0.10509	0.12594	0.12592	Target:no_capture	Target:no_capture
JUN	CCNA2	0	PID_ATF2_PATHWAY, PID_FRA_PATHWAY, PID_RB_1PATHWAY	0.53756	0.36559	0.31502	Source:no_captureTarget:no_capture	0.5804	0.37892	0.53328	0.35667	0.31432	0.47871	0.23833	0.5641	0.34283	0.38012	0.39343	0.37629	0.40686	0.31319	0.39171	0.40201	0.59674	0.31497	0.38401	0.47052	0.43103	0.42076	0.68811	Source:no_captureTarget:no_capture	0.27406	0.36353	0.48905	0.52808	0.3098	0.32693	0.39647	0.40528	0.33897	0.41784	0.50676	Source:no_captureTarget:no_capture	0.45879	0.21962	0.27081	0.55551	Source:no_captureTarget:no_capture	Source:no_captureTarget:no_capture
JUNB	CCNA2	0	PID_ATF2_PATHWAY, PID_FRA_PATHWAY	0.12341	0.12367	0.10222	Source:no_captureTarget:no_capture	0.12259	0.12932	0.13612	0.15926	0.10765	0.13603	0.093294	0.11122	0.10997	0.11206	0.13454	0.065672	0.13169	0.088689	0.12592	0.14164	0.10331	0.11554	0.070376	0.1238	0.10231	0.15431	0.10486	Source:no_captureTarget:no_capture	0.11527	0.13148	0.11838	0.12556	0.11171	0.10718	0.13794	0.11345	0.13971	0.13233	0.15077	Source:no_captureTarget:no_capture	0.14234	0.1047	0.12902	0.12585	Source:no_captureTarget:no_capture	Source:no_captureTarget:no_capture
JUND	CCNA2	0	PID_ATF2_PATHWAY, PID_FRA_PATHWAY	0.1428	0.12186	0.10284	Source:no_captureTarget:no_capture	0.1389	0.14459	0.11867	0.14795	0.13223	0.12045	0.076556	0.095584	0.10118	0.09808	0.11752	0.059995	0.12553	0.069929	0.11412	0.13215	0.10179	0.10333	0.072665	0.11065	0.08837	0.13741	0.088147	Source:no_captureTarget:no_capture	0.11021	0.10463	0.10991	0.12716	0.086501	0.093906	0.14633	0.12676	0.11799	0.10951	0.13812	Source:no_captureTarget:no_capture	0.12224	0.097185	0.1135	0.12915	Source:no_captureTarget:no_capture	Source:no_captureTarget:no_capture
CDC25B	CCNB1	0	PID_FOXM1PATHWAY, PID_PLK1_PATHWAY	0.06613	0.049548	0.045267	Target:no_capture	0.057569	0.059559	0.056493	0.060931	0.05148	0.058891	0.042498	0.050227	0.046989	0.048415	0.054958	0.033178	0.06231	0.032345	0.05011	0.060766	0.047205	0.049033	0.034053	0.052865	0.040911	0.071183	0.045661	Target:no_capture	0.050937	0.061718	0.049912	0.04908	0.049472	0.049998	0.061462	0.050294	0.05932	0.055255	0.068966	Target:no_capture	0.054192	0.027492	0.057865	0.063049	Target:no_capture	Target:no_capture
FOXM1	CCNB1	0	PID_FOXM1PATHWAY	0.070899	0.050472	0.046048	Target:no_capture	0.062129	0.060551	0.059215	0.065397	0.054926	0.064786	0.045922	0.056625	0.046038	0.06257	0.056711	0.038554	0.097368	0.0337	0.050457	0.06306	0.047678	0.053227	0.03945	0.061355	0.044368	0.07428	0.045666	Target:no_capture	0.050729	0.076001	0.055693	0.057882	0.085435	0.072059	0.062782	0.060711	0.062563	0.059991	0.066446	Target:no_capture	0.059072	0.032809	Source:CN	0.074026	Target:no_capture	Target:no_capture
FOXO3	CCNB1	0	PID_FOXOPATHWAY, PID_P73PATHWAY	0.11313	0.08923	0.079316	Source:no_captureTarget:no_capture	0.10297	0.11568	0.10319	0.11773	0.091692	0.10871	0.066386	0.092935	0.089515	0.086541	0.094986	0.054443	0.106	0.059997	0.082762	0.10155	0.08744	0.08304	0.069308	0.099528	Source:CN	0.12175	0.080842	Source:no_captureTarget:no_capture	0.087894	0.10969	Source:CN	0.10468	0.086444	0.088421	0.12471	0.11126	0.094241	0.09728	0.10852	Source:no_captureTarget:no_capture	0.090016	0.046983	0.097244	0.10983	Source:no_captureTarget:no_capture	Source:no_captureTarget:no_capture
MAX	CCNB1	0	PID_MYC_ACTIVPATHWAY	0.43254	0.35726	0.33603	Source:no_captureTarget:no_capture	0.33686	0.36688	0.31399	0.43571	0.31513	0.37836	0.22077	0.3241	0.30218	0.46551	0.3014	0.19696	0.34503	0.23096	0.2694	0.42914	0.27843	0.33	0.23099	0.30973	0.25861	0.37929	0.28706	Source:no_captureTarget:no_capture	0.27972	0.43404	0.36887	0.31217	0.36406	0.34626	0.37534	0.32392	0.31818	0.34377	0.39615	Source:no_captureTarget:no_capture	0.52467	0.2164	0.52589	0.3458	Source:no_captureTarget:no_capture	Source:no_captureTarget:no_capture
MYB	CCNB1	0	PID_CMYB_PATHWAY	0.19976	0.16422	0.16546	Source:no_captureTarget:no_capture	0.17527	0.23135	0.17557	0.19024	0.16638	0.19495	0.12835	0.17447	0.16501	0.15358	0.20182	0.112	0.23672	0.10949	0.14989	0.20285	0.14069	0.15857	0.12599	0.17098	Source:CN	0.199	0.16423	Source:no_captureTarget:no_capture	0.1693	0.19217	0.1902	0.15184	0.15999	0.17378	0.22383	0.20875	0.17895	0.18792	0.21802	Source:no_captureTarget:no_capture	0.17459	0.078297	0.17287	0.21018	Source:no_captureTarget:no_capture	Source:no_captureTarget:no_capture
MYC	CCNB1	0	PID_CMYB_PATHWAY, PID_FOXM1PATHWAY, PID_MYC_ACTIVPATHWAY, PID_P73PATHWAY	0.48274	0.41498	0.38388	Source:no_captureTarget:no_capture	0.50903	0.48114	0.37882	0.53085	0.4022	0.43724	0.45751	0.38696	0.54568	0.42486	0.4701	0.3173	0.47033	0.23469	0.34349	0.50688	0.29612	0.42222	0.3293	0.39634	0.31983	0.41939	0.34803	Source:no_captureTarget:no_capture	0.44499	0.69811	0.53084	0.35892	0.42941	0.65035	0.51967	0.39029	0.45929	0.40121	0.45308	Source:no_captureTarget:no_capture	0.42759	0.25013	0.58716	0.49169	Source:no_captureTarget:no_capture	Source:no_captureTarget:no_capture
SP1	CCNB1	0	PID_CMYB_PATHWAY, PID_FOXM1PATHWAY, PID_P53DOWNSTREAMPATHWAY, PID_P73PATHWAY	0.29017	0.22776	0.19339	Source:no_captureTarget:no_capture	0.28971	0.2716	0.2725	0.29846	0.19381	0.26461	0.13342	0.223	0.20949	0.19137	0.22971	0.23198	0.33628	0.14501	0.21413	0.28389	0.17286	0.23442	0.12765	0.29315	0.25922	0.24581	0.15688	Source:no_captureTarget:no_capture	0.28033	0.27577	0.2383	0.23143	0.27036	0.22828	0.35505	0.20694	0.22057	0.2155	0.25665	Source:no_captureTarget:no_capture	0.21306	0.10611	0.24763	0.28058	Source:no_captureTarget:no_capture	Source:no_captureTarget:no_capture
TP53	CCNB1	0	PID_MYC_ACTIVPATHWAY, PID_P53DOWNSTREAMPATHWAY	0.55534	0.35982	0.43387	Source:no_captureTarget:no_capture	0.44494	0.49401	0.68866	0.44585	0.43172	0.47888	0.28167	0.34252	Source:CN	Source:Frame_Shift_Del	0.52985	0.3475	0.75769	Source:Nonsense_Mutation	0.33689	0.43742	0.48107	0.39105	Source:CN	Source:Nonsense_Mutation	0.7984	0.56238	0.48076	Source:no_captureTarget:no_capture	0.67456	0.64697	Source:Frame_Shift_Ins	0.57669	Source:CN	0.33972	0.42929	Source:Frame_Shift_Del	0.50126	0.38108	0.49559	Source:no_captureTarget:no_capture	0.55361	0.21575	0.53468	0.60867	Source:no_captureTarget:no_capture	Source:no_captureTarget:no_capture
FOXM1	CCNB2	0	PID_FOXM1PATHWAY	0.021118	0.012626	0.012105	0	0.01825	0.015476	0.016707	0.017884	0.015591	0.019323	0.015711	0.01901	0.011077	0.02795	0.015291	0.015569	0.050384	0.010622	0.014092	0.017423	0.012032	0.016489	0.014384	0.023941	0.01556	0.021389	0.010711	0	0.013301	0.028955	0.021197	0.021157	0.050042	0.034466	0.015918	0.022973	0.018072	0.017783	0.017498	0	0.020026	0.011853	Source:CN	0.027943	0	0
AES	CCND1	0	PID_BETACATENIN_NUC_PATHWAY, PID_PS1PATHWAY	0.23065	0.1495	0.15434	Target:no_capture	0.1664	0.18224	0.16448	0.17788	0.15101	0.17269	0.12946	0.17941	0.16195	0.16052	0.16103	0.15505	0.20523	0.10239	0.14113	0.20348	0.12749	0.14934	0.10444	0.17746	0.1439	0.19652	0.13371	Target:no_capture	0.16332	0.1767	0.1747	0.16398	0.16545	0.14762	0.18121	0.16168	0.16414	0.17504	0.19971	Target:no_capture	0.14629	0.11562	0.17353	0.17635	Target:no_capture	Target:no_capture
AGAP2	CCND1	0	PID_PI3KPLCTRKPATHWAY	0.21896	0.13929	0.14304	Source:no_captureTarget:no_capture	0.15626	0.17104	0.15091	0.16638	0.14728	0.16096	0.11807	0.16761	0.14284	0.15068	0.14747	0.14094	0.19037	0.097842	0.1287	0.19767	0.12105	0.14452	0.097412	0.16951	0.13596	0.18435	0.11884	Source:no_captureTarget:no_capture	0.15147	0.16378	0.16364	0.14801	0.15175	0.13278	0.17191	0.14402	0.15522	0.16881	0.19199	Source:no_captureTarget:no_capture	0.13424	0.10796	0.16395	0.15744	Source:no_captureTarget:no_capture	Source:no_captureTarget:no_capture
AR	CCND1	0	PID_AR_PATHWAY, PID_BETACATENIN_NUC_PATHWAY	0.55786	0.42768	0.40881	Source:no_captureTarget:no_capture	0.4018	0.4202	0.38296	0.42585	0.35383	0.40625	0.27998	0.40528	0.36698	0.37147	0.36389	0.26535	0.45114	0.24112	0.35405	0.46173	0.31713	0.38503	0.26832	0.40876	0.33838	0.52605	0.30134	Source:no_captureTarget:no_capture	0.35347	0.4156	0.4559	0.3584	0.38741	0.35009	0.45291	0.45392	0.46316	0.44805	0.48322	Source:no_captureTarget:no_capture	0.39701	0.21932	0.42418	0.47325	Source:no_captureTarget:no_capture	Source:no_captureTarget:no_capture
ATF2	CCND1	0	PID_AP1_PATHWAY, PID_ATF2_PATHWAY, PID_RB_1PATHWAY	0.31304	0.21553	0.24661	Source:no_captureTarget:no_capture	0.24497	0.2958	0.24059	0.25902	0.21381	0.26537	0.18153	0.24044	0.22073	0.24163	0.27077	0.18769	0.29591	0.15035	0.21344	0.27879	0.19064	0.24655	0.15886	0.27371	0.21586	0.32426	0.18135	Source:no_captureTarget:no_capture	0.22727	0.25676	0.27991	0.24198	0.22843	0.21162	0.29758	0.22711	0.27365	0.25972	0.2965	Source:no_captureTarget:no_capture	0.21542	0.1526	0.23611	0.25842	Source:no_captureTarget:no_capture	Source:no_captureTarget:no_capture
CHUK	CCND1	0	PID_ERA_GENOMIC_PATHWAY	0.29245	0.2001	0.20201	Source:no_captureTarget:no_capture	0.22281	0.24686	0.21817	0.24226	0.20727	0.23285	0.16778	0.2299	0.20992	0.21119	Source:CN	0.17787	0.26562	0.14092	0.18865	0.26464	0.17484	0.19978	0.14224	0.22871	0.18577	0.26418	0.17486	Source:no_captureTarget:no_capture	0.21074	0.24224	0.22762	0.20815	0.21905	0.19578	0.24298	0.21508	0.22072	0.23262	Source:CN	Source:no_captureTarget:no_capture	0.21026	0.13936	0.23364	0.23607	Source:no_captureTarget:no_capture	Source:no_captureTarget:no_capture
CREB1	CCND1	0	PID_AP1_PATHWAY, PID_ATF2_PATHWAY, PID_ILK_PATHWAY, PID_MYC_REPRESSPATHWAY, PID_PI3KPLCTRKPATHWAY	0.3489	0.24674	0.22802	Source:no_captureTarget:no_capture	0.26702	0.28683	0.26051	0.2679	0.26663	0.25768	0.19811	0.25838	0.23184	0.23094	0.23834	Source:Nonsense_Mutation	0.2906	0.15874	0.24925	0.33428	0.19861	0.22787	0.16002	0.28485	0.2178	0.39598	0.1982	Source:no_captureTarget:no_capture	0.2363	0.29669	0.26498	0.28139	0.27197	0.23922	0.29975	0.24136	0.25605	0.29229	0.31926	Source:no_captureTarget:no_capture	0.24162	0.16581	0.28869	0.27993	Source:no_captureTarget:no_capture	Source:no_captureTarget:no_capture
CREBBP	CCND1	0	PID_CMYB_PATHWAY, PID_FOXM1PATHWAY, PID_PS1PATHWAY, PID_RB_1PATHWAY	0.26467	0.17439	0.17245	Source:no_captureTarget:no_capture	0.19562	0.21067	0.18879	0.20731	0.17556	0.20143	0.14967	0.20191	0.17924	0.18597	0.19238	0.16139	0.23119	0.12036	0.16242	0.23183	0.14884	0.17764	0.1223	0.19627	0.16283	0.23181	0.15113	Source:no_captureTarget:no_capture	0.18942	0.20428	0.20211	0.17986	0.18981	0.17398	0.21465	0.18589	0.19089	0.20602	Source:CN	Source:no_captureTarget:no_capture	0.17019	0.13051	0.19995	0.20453	Source:no_captureTarget:no_capture	Source:no_captureTarget:no_capture
CTBP1	CCND1	0	PID_BETACATENIN_NUC_PATHWAY, PID_NOTCH_PATHWAY, PID_PS1PATHWAY, PID_RB_1PATHWAY	0.42777	0.26517	0.35958	Source:no_captureTarget:no_capture	0.33115	0.35248	0.31598	0.30853	0.27178	0.32544	0.23057	0.30525	0.28236	0.27878	0.32115	0.21998	0.37481	0.18068	0.28316	0.36918	0.23287	0.26793	0.19959	0.40839	0.2551	0.53339	0.23081	Source:no_captureTarget:no_capture	0.28535	0.31749	0.359	0.29674	0.28194	0.31619	0.31606	0.29014	0.33316	0.33234	0.44011	Source:no_captureTarget:no_capture	0.26871	0.19153	0.33133	0.37506	Source:no_captureTarget:no_capture	Source:no_captureTarget:no_capture
CTNNB1	CCND1	0	PID_AP1_PATHWAY, PID_AR_PATHWAY, PID_BETACATENIN_NUC_PATHWAY, PID_ECADHERIN_NASCENTAJ_PATHWAY, PID_ILK_PATHWAY, PID_PS1PATHWAY	0.72388	0.50961	0.56367	Source:no_captureTarget:no_capture	0.62126	0.6073	0.65309	0.67393	Source:CN	0.64694	0.54886	0.64328	0.52496	0.59255	0.52747	0.36426	0.65478	0.61152	0.55971	0.64026	Source:CN	0.49428	0.4079	0.63928	0.4876	0.70911	0.46769	Source:no_captureTarget:no_capture	0.64179	0.60349	0.58954	0.50899	0.56123	0.51432	0.66069	0.5946	0.61685	0.60089	0.70737	Source:no_captureTarget:no_capture	0.54036	0.30345	0.75829	0.62655	Source:no_captureTarget:no_capture	Source:no_captureTarget:no_capture
ESR1	CCND1	0	PID_AP1_PATHWAY, PID_ATF2_PATHWAY, PID_ERA_GENOMIC_PATHWAY, PID_FOXM1PATHWAY, PID_TELOMERASEPATHWAY	0.52884	0.36842	0.35174	Source:no_captureTarget:no_capture	0.3847	0.40876	0.43942	0.47402	0.39929	0.40913	0.29872	0.41075	0.34908	0.37294	0.36721	0.46557	0.43927	0.23181	0.32834	0.46213	0.33091	0.34752	0.26653	0.38529	Source:CN	0.48291	0.29628	Source:no_captureTarget:no_capture	0.35853	0.48742	0.43792	0.35523	0.36798	0.33582	0.47297	0.44125	0.36371	0.45707	Source:CN	Source:no_captureTarget:no_capture	0.35513	0.52549	0.34975	0.40786	Source:no_captureTarget:no_capture	Source:no_captureTarget:no_capture
ETS1	CCND1	0	PID_AP1_PATHWAY, PID_CMYB_PATHWAY, PID_FAK_PATHWAY	0.23801	0.15723	0.15823	Target:no_capture	0.17982	0.19282	0.17245	0.18748	0.16421	0.18449	0.13389	0.18339	0.16308	0.16941	0.16876	0.15181	0.21248	0.11091	Source:CN	0.21459	0.13565	0.16107	0.11095	0.18493	0.15268	0.20982	0.1357	Target:no_capture	0.17076	Source:CN	0.18484	0.16433	0.17195	0.15578	0.19233	0.16898	0.18001	Source:CN	0.2143	Target:no_capture	0.15708	0.11774	0.18301	0.1873	Target:no_capture	Target:no_capture
FOS	CCND1	0	PID_AP1_PATHWAY, PID_ATF2_PATHWAY, PID_FOXM1PATHWAY, PID_PS1PATHWAY, PID_TELOMERASEPATHWAY	0.43497	0.39721	0.26295	Source:no_captureTarget:no_capture	0.42053	0.3567	0.43637	0.33243	0.38419	0.44027	0.24135	0.3147	0.31686	0.31815	0.31375	0.22537	0.34825	0.26678	0.35725	0.35643	0.56214	0.34192	0.2631	0.4253	0.25362	0.40456	0.23316	Source:no_captureTarget:no_capture	0.31271	0.4911	0.60261	0.29633	0.49363	0.31756	0.36347	0.35642	0.34843	0.35916	0.38516	Source:no_captureTarget:no_capture	0.28572	0.19952	0.32126	0.64889	Source:no_captureTarget:no_capture	Source:no_captureTarget:no_capture
FOSL1	CCND1	0	PID_AP1_PATHWAY, PID_FRA_PATHWAY	0.27138	0.19226	0.17419	Target:no_capture	0.21616	0.23653	0.22217	0.23523	0.18346	0.20493	0.17134	0.20294	0.17134	0.20736	0.19927	0.16535	0.24953	0.13596	0.17545	0.23991	0.14497	0.18921	0.12627	0.20928	0.17699	0.2387	0.18151	Target:no_capture	0.18927	0.24496	0.20443	0.18097	0.19263	0.18293	0.23144	0.2206	0.21783	0.2101	0.24703	Target:no_capture	0.20422	0.13363	0.20626	0.20771	Target:no_capture	Target:no_capture
HBP1	CCND1	0	PID_BETACATENIN_NUC_PATHWAY	0.23043	0.15038	0.15417	Target:no_capture	0.16884	0.18412	0.16524	0.19463	0.14976	0.17406	0.13063	0.17785	0.16856	0.16074	0.15848	0.14633	0.20814	0.10878	0.14304	0.20331	0.12638	0.15084	0.10297	0.17324	0.14586	0.19623	0.13002	Target:no_capture	0.16343	0.17639	0.18779	0.1641	0.17345	0.14943	0.18281	0.15274	0.16445	0.18567	0.2	Target:no_capture	0.14636	0.12094	0.17976	0.17485	Target:no_capture	Target:no_capture
HDAC1	CCND1	0	PID_BETACATENIN_NUC_PATHWAY, PID_ERA_GENOMIC_PATHWAY, PID_MYC_REPRESSPATHWAY, PID_NOTCH_PATHWAY, PID_PS1PATHWAY, PID_RB_1PATHWAY, PID_TELOMERASEPATHWAY	0.584	0.42874	0.38431	Source:no_captureTarget:no_capture	0.5136	0.54717	0.43001	0.50784	0.4062	0.50491	0.32857	0.47927	0.40264	0.39881	0.44585	0.31788	0.5004	0.27075	0.41206	0.50758	0.34712	0.47675	0.28564	0.47937	0.38292	0.51774	0.34828	Source:no_captureTarget:no_capture	0.42474	0.64144	0.45511	0.43647	0.44076	0.39073	0.52902	0.42703	0.45618	0.47614	0.56923	Source:no_captureTarget:no_capture	0.44673	0.28268	0.43946	0.60056	Source:no_captureTarget:no_capture	Source:no_captureTarget:no_capture
JUN	CCND1	0	PID_AP1_PATHWAY, PID_ATF2_PATHWAY, PID_BETACATENIN_NUC_PATHWAY, PID_ERA_GENOMIC_PATHWAY, PID_FAK_PATHWAY, PID_FRA_PATHWAY, PID_ILK_PATHWAY, PID_PS1PATHWAY, PID_RB_1PATHWAY, PID_TELOMERASEPATHWAY	0.67259	0.41943	0.39469	Source:no_captureTarget:no_capture	0.65711	0.46543	0.59347	0.41733	0.3878	0.55459	0.29366	0.66111	0.41787	0.46363	0.45109	0.47578	0.508	0.3623	0.43696	0.50433	0.64829	0.38946	0.43691	0.55385	0.49529	0.50095	0.74401	Source:no_captureTarget:no_capture	0.34701	0.44658	0.58042	0.58939	0.39535	0.39916	0.47482	0.47784	0.40348	0.49898	0.60618	Source:no_captureTarget:no_capture	0.49402	0.24816	0.35114	0.6373	Source:no_captureTarget:no_capture	Source:no_captureTarget:no_capture
LEF1	CCND1	0	PID_BETACATENIN_NUC_PATHWAY, PID_CMYB_PATHWAY	0.2741	0.18069	0.17682	Target:no_capture	0.20448	0.20568	0.20233	0.21792	0.18339	0.2052	0.13701	0.19503	0.18496	0.19204	0.19106	0.15968	0.25772	0.11029	0.17529	0.24759	0.15583	0.18001	0.11562	0.2169	0.16187	0.23689	0.17236	Target:no_capture	0.18381	0.22412	0.20026	0.18722	0.18654	0.16014	0.24489	0.1929	0.193	0.21351	0.22776	Target:no_capture	0.17144	0.12193	0.22672	0.22777	Target:no_capture	Target:no_capture
NCOA3	CCND1	0	PID_ERA_GENOMIC_PATHWAY	0.22482	0.14586	0.14549	Source:no_captureTarget:no_capture	0.16109	0.18518	0.16003	0.1696	0.15202	0.16584	0.12529	0.17456	0.14869	0.15896	0.17671	0.14322	0.19528	0.10143	0.13662	0.2001	0.12414	0.14675	0.10307	0.17133	0.13796	0.1924	0.12398	Source:no_captureTarget:no_capture	0.15702	0.1686	0.16859	0.15252	0.15672	0.14532	0.17382	0.14873	0.15903	0.1703	0.1952	Source:no_captureTarget:no_capture	0.14198	0.11297	0.16807	0.16695	Source:no_captureTarget:no_capture	Source:no_captureTarget:no_capture
NOTCH1	CCND1	0	PID_NOTCH_PATHWAY, PID_PS1PATHWAY	0.39717	0.29799	0.26311	Source:no_captureTarget:no_capture	0.35709	0.33721	0.33322	0.36555	0.27641	0.37335	0.34509	0.41315	0.31654	0.34353	0.39255	0.21743	0.37695	0.24516	0.274	0.35959	0.23764	0.3186	0.25138	0.32091	0.27203	0.3882	0.31835	Source:no_captureTarget:no_capture	0.3659	0.33533	0.34467	0.35771	0.32608	0.26735	0.33784	0.322	0.32376	0.31638	0.478	Source:no_captureTarget:no_capture	0.33563	0.1884	Source:CN	0.35883	Source:no_captureTarget:no_capture	Source:no_captureTarget:no_capture
ONECUT1	CCND1	0	PID_FOXM1PATHWAY	0.19823	0.1232	0.12778	Target:no_capture	0.13918	0.15291	0.13365	0.14668	0.12877	0.14288	0.10577	0.15219	0.12709	0.13538	0.13109	0.13118	0.17057	0.086968	0.11715	0.1722	0.10522	0.12573	0.086235	0.14535	0.11879	0.16499	0.10585	Target:no_capture	0.13649	0.14349	0.14676	0.1305	0.13601	0.12134	0.15034	0.12731	0.13755	0.14862	0.17041	Target:no_capture	0.11866	0.099473	0.1436	0.14309	Target:no_capture	Target:no_capture
PIK3CA	CCND1	0	PID_ECADHERIN_NASCENTAJ_PATHWAY, PID_FAK_PATHWAY, PID_PI3KPLCTRKPATHWAY, PID_TRKRPATHWAY	0.63915	0.46661	0.36839	Source:no_captureTarget:no_capture	0.48869	0.5652	0.51331	0.46223	0.45698	0.45919	0.40808	0.42768	0.398	0.45036	0.47922	0.58823	0.5401	0.26309	0.35834	0.51594	0.35315	0.44307	0.28243	0.50988	0.36884	0.51046	0.33381	Source:no_captureTarget:no_capture	0.46234	0.55638	0.46367	0.43696	0.41268	0.386	0.48574	0.4818	0.42826	0.46561	0.52425	Source:no_captureTarget:no_capture	0.3933	0.67345	0.45512	0.45387	Source:no_captureTarget:no_capture	Source:no_captureTarget:no_capture
PIK3R1	CCND1	0	PID_ECADHERIN_NASCENTAJ_PATHWAY, PID_FAK_PATHWAY, PID_PI3KPLCTRKPATHWAY, PID_TRKRPATHWAY	0.56702	0.42494	0.46374	Source:no_captureTarget:no_capture	0.49753	0.52494	0.44211	0.50367	0.41411	0.48697	0.36205	0.43798	0.44291	0.40812	0.44579	0.30284	0.56041	0.27661	0.39498	0.5403	0.37197	0.40242	0.28316	0.46898	0.37993	0.61009	0.36911	Source:no_captureTarget:no_capture	0.41022	0.53533	0.4687	0.41143	0.50838	0.3982	0.52907	0.44016	0.45494	0.49079	0.63056	Source:no_captureTarget:no_capture	0.41362	0.2601	0.43756	Source:Frame_Shift_Del	Source:no_captureTarget:no_capture	Source:no_captureTarget:no_capture
RAC1	CCND1	0	PID_ECADHERIN_NASCENTAJ_PATHWAY, PID_FAK_PATHWAY, PID_ILK_PATHWAY, PID_TRKRPATHWAY	0.64911	0.39566	0.3891	Source:no_captureTarget:no_capture	0.49736	0.49545	0.46325	0.55807	0.39828	0.51987	0.62485	0.55129	0.46089	0.42459	0.43095	0.36105	0.53907	0.43643	0.38724	0.5528	0.45454	0.40998	0.34921	0.65142	0.44068	0.52548	0.35779	Source:no_captureTarget:no_capture	0.41973	0.48201	0.55474	0.50452	0.53643	0.68024	0.52115	0.61805	0.65201	0.48557	0.59952	Source:no_captureTarget:no_capture	0.67151	0.36873	0.51637	0.52953	Source:no_captureTarget:no_capture	Source:no_captureTarget:no_capture
RBPJ	CCND1	0	PID_NOTCH_PATHWAY, PID_PS1PATHWAY	0.26249	0.17154	0.22403	Source:no_captureTarget:no_capture	0.24851	0.21936	0.19521	0.22771	0.18526	0.24999	Source:Nonsense_Mutation	0.21946	0.17741	0.19306	0.18457	0.15966	0.23578	0.14045	0.16803	0.22974	0.16089	0.20039	0.15264	0.21653	0.16313	0.24709	0.15796	Source:no_captureTarget:no_capture	0.1956	0.2021	0.21995	0.23401	0.23507	0.17654	0.21598	Source:Nonsense_Mutation	0.20512	0.23763	Source:Nonsense_Mutation	Source:no_captureTarget:no_capture	0.16339	0.13923	0.20707	Source:Frame_Shift_Del	Source:no_captureTarget:no_capture	Source:no_captureTarget:no_capture
STAT3	CCND1	0	PID_TRKRPATHWAY	0.65649	0.41941	0.30464	Source:no_captureTarget:no_capture	0.34712	0.3864	0.44637	0.53315	Source:CN	0.67214	0.3313	0.33518	0.3084	0.33927	0.33712	0.24248	0.38636	0.24841	0.2925	0.45549	0.25439	0.31949	0.31303	0.62681	0.30062	0.39345	0.28966	Source:no_captureTarget:no_capture	0.35332	0.36775	0.6435	0.4487	0.55697	0.34762	0.48413	0.33186	0.37478	0.6927	0.52009	Source:no_captureTarget:no_capture	0.43783	0.22171	0.31625	0.46526	Source:no_captureTarget:no_capture	Source:no_captureTarget:no_capture
TCF7L1	CCND1	0	PID_BETACATENIN_NUC_PATHWAY	0.22021	0.14458	0.14362	Target:no_capture	0.15789	0.17195	0.15275	0.16324	0.1412	0.16363	0.11869	0.17013	0.14256	0.15322	0.15286	0.14207	0.19278	0.098524	0.13223	0.19303	0.11549	0.14052	0.097723	0.16687	0.13357	0.18486	0.11931	Target:no_capture	0.15427	0.16535	0.1707	0.14756	0.15204	0.1377	0.17087	0.14558	0.15714	0.16742	0.19357	Target:no_capture	Source:CN	0.1088	0.16352	0.16564	Target:no_capture	Target:no_capture
TCF7L2	CCND1	0	PID_AP1_PATHWAY, PID_BETACATENIN_NUC_PATHWAY	0.36363	0.34377	0.2078	Target:no_capture	0.25737	0.3146	0.30056	0.27576	0.49349	0.24766	0.17252	0.26199	0.23789	0.31026	Source:CN	Source:CN	0.32068	0.14396	0.19957	0.28978	0.17777	0.26661	0.16331	0.24378	0.19311	0.29586	0.19328	Target:no_capture	0.22512	0.32399	0.2416	0.26955	0.2277	0.20301	0.30421	0.25897	0.23704	0.25406	Source:CN	Target:no_capture	0.20923	0.14654	0.23994	0.24466	Target:no_capture	Target:no_capture
TERT	CCND1	0	PID_BETACATENIN_NUC_PATHWAY, PID_TELOMERASEPATHWAY	0	0	0	Source:no_captureTarget:no_capture	0	0	0	0	0	0	0	0	0	0	0	0	0	0	0	0	0	0	0	0	0	0	0	Source:no_captureTarget:no_capture	0	0	0	0	0	0	0	0	0	0	0	Source:no_captureTarget:no_capture	0	0	0	0	Source:no_captureTarget:no_capture	Source:no_captureTarget:no_capture
TLE1	CCND1	0	PID_BETACATENIN_NUC_PATHWAY, PID_PS1PATHWAY	0.29682	0.19894	0.18599	Source:no_captureTarget:no_capture	0.23167	0.26881	0.24835	0.24321	0.19544	0.24578	0.15911	0.25382	0.20503	0.19285	0.24609	0.17944	0.30897	Source:CN	0.17484	0.26444	0.16769	0.2024	0.17267	0.2679	0.21628	0.26398	0.22573	Source:no_captureTarget:no_capture	0.22414	0.2405	0.24262	0.23292	0.20014	0.19418	0.28016	0.20566	0.23118	0.24669	0.26913	Source:no_captureTarget:no_capture	0.19801	0.14739	0.20413	0.27209	Source:no_captureTarget:no_capture	Source:no_captureTarget:no_capture
ZBTB17	CCND1	0	PID_MYC_REPRESSPATHWAY	0.30128	0.21678	0.21166	Target:no_capture	0.24525	0.24842	0.22852	0.25053	0.21314	0.24547	0.19069	0.23727	0.22108	0.22294	0.24209	0.17974	0.27539	0.15382	0.20372	0.26692	0.19911	0.21449	0.17959	0.26	0.21113	0.28647	0.18637	Target:no_capture	0.20866	0.23688	0.24311	0.2642	0.23679	0.23268	0.25906	0.26432	0.23991	0.24772	0.29656	Target:no_capture	0.25056	0.14254	0.25499	0.27322	Target:no_capture	Target:no_capture
CTNNB1	CCND2	0	PID_BETACATENIN_NUC_PATHWAY	0.70113	0.51689	0.54936	Source:no_captureTarget:no_capture	0.66482	0.59996	0.67091	0.67399	Source:CN	0.68367	Target:CN	0.59913	0.53627	0.5865	0.55654	0.30907	0.62834	0.60531	0.55791	0.60657	Source:CN	0.49876	0.39998	Target:CN	0.48843	0.68083	0.50292	Source:no_captureTarget:no_capture	0.62274	0.61966	0.59306	0.51934	0.56235	0.50917	0.65388	0.5804	0.60824	0.58432	0.70581	Source:no_captureTarget:no_capture	0.55089	0.26162	Target:CN	0.65162	Source:no_captureTarget:no_capture	Source:no_captureTarget:no_capture
KAT2A	CCND2	0	PID_MYC_ACTIVPATHWAY	0.25355	0.21269	0.1514	Target:no_capture	0.23673	0.19864	0.23492	0.19894	Source:CN	0.23789	Target:CN	0.17574	0.20063	0.17263	0.22171	0.11896	0.23094	0.10754	0.1628	0.21974	0.17982	0.16941	0.1079	Target:CN	0.17374	0.2003	0.19786	Target:no_capture	0.16149	0.21163	0.20469	0.194	0.18227	0.16928	0.22295	0.1548	0.19233	0.18203	0.24583	Target:no_capture	0.20802	0.10173	Target:CN	0.2292	Target:no_capture	Target:no_capture
MAX	CCND2	0	PID_MYC_ACTIVPATHWAY	0.55825	0.4499	0.41555	Source:no_captureTarget:no_capture	0.47573	0.46738	0.42295	0.53493	0.38588	0.5125	Target:CN	0.39453	0.40562	0.56022	0.42013	0.24996	0.44218	0.28865	0.34838	0.52201	0.35091	0.42346	0.28424	Target:CN	0.34942	0.4631	0.39318	Source:no_captureTarget:no_capture	0.35974	0.54666	0.48466	0.41631	0.4658	0.42486	0.47201	0.3993	0.40262	0.43362	0.51606	Source:no_captureTarget:no_capture	0.61481	0.25308	Target:CN	0.46789	Source:no_captureTarget:no_capture	Source:no_captureTarget:no_capture
MYC	CCND2	0	PID_BETACATENIN_NUC_PATHWAY, PID_IL2_STAT5PATHWAY, PID_MYC_ACTIVPATHWAY	0.60844	0.50762	0.46341	Source:no_captureTarget:no_capture	0.64789	0.58164	0.48778	0.63008	0.47295	0.57138	Target:CN	0.45739	0.64911	0.51957	0.58884	0.3703	0.56748	0.29238	0.42247	0.59975	0.3686	0.51569	0.38255	Target:CN	0.41064	0.50321	0.45416	Source:no_captureTarget:no_capture	0.52501	0.81072	0.64663	0.46305	0.53114	0.72895	0.61633	0.46567	0.54373	0.49106	0.57298	Source:no_captureTarget:no_capture	0.51773	0.28681	Target:CN	0.61377	Source:no_captureTarget:no_capture	Source:no_captureTarget:no_capture
PITX2	CCND2	0	PID_BETACATENIN_NUC_PATHWAY	0.18096	0.13571	0.11823	Target:no_capture	0.18735	0.15262	0.15664	0.15237	0.11492	0.18594	Target:CN	0.11222	0.14427	0.13359	0.16576	0.078806	0.15106	0.084218	0.11991	0.14337	0.11175	0.13429	0.08352	Target:CN	0.12375	0.14177	0.14485	Target:no_capture	0.12241	0.16463	0.16171	0.14593	0.14176	0.12119	0.14924	0.1178	0.13412	0.13695	0.17677	Target:no_capture	0.13316	0.059848	Target:CN	0.17421	Target:no_capture	Target:no_capture
SP1	CCND2	0	PID_IL2_STAT5PATHWAY	0.41588	0.3204	0.27292	Source:no_captureTarget:no_capture	0.42858	0.3721	0.38146	0.39769	0.26455	0.39875	Target:CN	0.29343	0.31292	0.28608	0.34845	0.28498	0.43343	0.2027	0.29311	0.37676	0.24534	0.32788	0.18089	Target:CN	0.35003	0.32963	0.263	Source:no_captureTarget:no_capture	0.36035	0.38839	0.35409	0.33557	0.37209	0.30688	0.45172	0.28233	0.30501	0.30535	0.37655	Source:no_captureTarget:no_capture	0.3032	0.1428	Target:CN	0.40267	Source:no_captureTarget:no_capture	Source:no_captureTarget:no_capture
SUPT3H	CCND2	0	PID_MYC_ACTIVPATHWAY	0.21795	Source:CN	0.14057	Target:no_capture	0.21854	0.18757	0.18491	0.18722	0.13395	0.21584	Target:CN	0.14039	0.17101	0.16299	0.19317	0.099367	0.18216	0.10159	0.14488	0.17572	0.13758	0.15949	0.10041	Target:CN	Source:CN	0.18532	0.16679	Target:no_capture	0.14757	0.19708	0.18457	0.17175	0.17555	0.14625	0.18178	0.14583	0.16264	0.16988	0.21151	Target:no_capture	0.15948	0.073853	Target:CN	0.20644	Target:no_capture	Target:no_capture
SUPT7L	CCND2	0	PID_MYC_ACTIVPATHWAY	0.21954	0.16325	0.14373	Target:no_capture	0.21808	0.18276	0.18687	0.18657	0.13389	0.22846	Target:CN	0.14284	0.17175	0.16366	0.19672	0.096661	0.18671	0.10355	0.14743	0.18017	0.13633	0.16033	0.10113	Target:CN	0.16506	0.18953	0.16801	Target:no_capture	0.15434	0.20313	0.18719	0.17206	0.17234	0.14616	0.18193	0.15964	0.17085	0.16813	0.21336	Target:no_capture	0.16238	0.074119	Target:CN	0.20653	Target:no_capture	Target:no_capture
TAF10	CCND2	0	PID_MYC_ACTIVPATHWAY	0.22689	0.16665	0.15726	Target:no_capture	0.23704	0.19989	0.21764	0.21005	0.13487	0.22621	Target:CN	0.14907	0.205	0.16857	0.20758	0.11124	0.19429	0.11437	0.1687	0.17557	0.13689	0.1684	0.11048	Target:CN	0.15394	0.18764	0.17502	Target:no_capture	0.17485	0.22659	0.19751	0.19545	0.18088	0.20638	0.21216	0.1633	0.17013	0.17883	0.23316	Target:no_capture	0.18081	0.074114	Target:CN	0.22557	Target:no_capture	Target:no_capture
TAF12	CCND2	0	PID_MYC_ACTIVPATHWAY	0.22593	0.15767	0.14239	Target:no_capture	0.21815	0.18689	0.18742	0.1845	0.13469	0.21578	Target:CN	0.13911	0.17046	0.15971	0.19309	0.095585	0.18209	0.10769	0.14628	0.17648	0.13973	0.16822	0.10204	Target:CN	0.1503	0.18185	0.16682	Target:no_capture	0.15203	0.19637	0.19866	0.18384	0.16843	0.14914	0.18798	0.14622	0.16492	0.1708	0.2143	Target:no_capture	0.16573	0.074241	Target:CN	0.21183	Target:no_capture	Target:no_capture
TAF9	CCND2	0	PID_MYC_ACTIVPATHWAY	0.28027	0.19665	0.17182	Target:no_capture	0.30098	0.22732	0.25404	0.26848	0.18291	0.27809	Target:CN	0.19923	0.21457	0.21107	0.2346	0.11829	0.2311	0.13987	0.1881	0.22265	0.20137	0.19698	0.15366	Target:CN	0.18183	0.25357	0.23775	Target:no_capture	0.19979	0.25761	0.25058	0.21605	0.21381	0.18457	0.23386	0.19037	0.22037	0.23333	0.28406	Target:no_capture	0.19551	0.09237	Target:CN	0.27087	Target:no_capture	Target:no_capture
TRRAP	CCND2	0	PID_BETACATENIN_NUC_PATHWAY, PID_MYC_ACTIVPATHWAY	0.34751	0.26552	0.34131	Source:no_captureTarget:no_capture	0.30993	0.28038	0.36852	0.37895	Source:CN	0.34362	Target:CN	0.28952	0.29806	0.22723	0.38548	0.16302	0.40187	0.25616	0.23508	0.27942	0.219	0.25848	0.17752	Target:CN	0.22917	0.26011	0.30217	Source:no_captureTarget:no_capture	0.3066	0.37628	0.30603	0.27687	0.37374	0.38256	0.32898	0.2486	0.29899	0.26187	0.31155	Source:no_captureTarget:no_capture	0.40388	0.19751	Target:CN	0.39717	Source:no_captureTarget:no_capture	Source:no_captureTarget:no_capture
AR	CCND3	0	PID_AR_PATHWAY	0.46183	0.41884	0.34994	Source:no_captureTarget:no_capture	0.34622	0.34774	0.33594	0.3787	0.31712	0.3406	0.22658	0.32735	0.37135	0.30756	0.35509	0.18015	0.39396	0.21315	0.29667	0.38205	0.29084	0.34303	0.22794	0.34656	0.31828	0.45521	0.26442	Source:no_captureTarget:no_capture	0.42477	0.36743	0.41825	0.30535	0.33832	0.30147	0.41629	0.41016	0.4206	0.39601	0.43092	Source:no_captureTarget:no_capture	0.35707	0.15911	0.36793	0.41418	Source:no_captureTarget:no_capture	Source:no_captureTarget:no_capture
CARM1	CCND3	0	PID_AR_PATHWAY	0.16285	0.17104	0.10458	Target:no_capture	0.15383	0.13297	0.17618	0.18813	0.13669	0.15995	0.10428	0.12133	0.19996	0.13451	0.18479	0.068169	0.20507	0.10136	0.10948	0.14856	0.13325	0.1335	0.094553	0.15322	0.15644	0.17061	0.13771	Target:no_capture	0.2486	0.15055	0.17566	0.12453	0.12194	0.1308	0.1679	0.1375	0.18256	0.15343	0.18221	Target:no_capture	0.13322	0.05823	0.13408	0.20075	Target:no_capture	Target:no_capture
GAB2	CCND3	0	PID_IL2_STAT5PATHWAY	0	0	0	Target:no_capture	0	0	0	0	0	0	0	0	0	0	0	0	0	0	0	0	0	0	0	0	0	0	0	Target:no_capture	0	0	0	0	0	0	0	0	0	0	0	Target:no_capture	0	0	0	Source:CN	Target:no_capture	Target:no_capture
IL2	CCND3	0	PID_IL2_STAT5PATHWAY	0.29938	0.24903	0.21656	Source:no_captureTarget:no_capture	0.24796	0.27628	0.24868	0.3044	0.22688	0.31033	0.22673	0.2043	0.27371	0.27175	0.26222	0.12475	Source:CN	0.17086	0.21511	0.27936	0.24493	0.24919	0.18647	0.24171	0.23258	0.26242	0.19663	Source:no_captureTarget:no_capture	0.37645	0.25696	0.26577	0.23308	0.3163	0.23398	0.31389	0.2495	0.24688	0.27984	0.31865	Source:no_captureTarget:no_capture	0.23553	0.13027	0.28139	0.24226	Source:no_captureTarget:no_capture	Source:no_captureTarget:no_capture
IL2RA	CCND3	0	PID_IL2_STAT5PATHWAY	0.25903	0.27251	0.19334	Source:no_captureTarget:no_capture	0.20874	0.21665	0.22301	0.24086	0.27399	0.21478	0.14397	0.20504	0.2562	0.18217	0.24708	0.11498	0.26974	0.13235	Source:CN	0.2456	0.18098	0.19345	0.12561	0.20352	0.20439	0.25175	0.19813	Source:no_captureTarget:no_capture	0.3316	0.2287	0.23861	0.18755	0.20861	0.1838	0.25086	0.22493	0.21915	0.24272	Source:CN	Source:no_captureTarget:no_capture	0.22105	0.097385	0.2383	0.25935	Source:no_captureTarget:no_capture	Source:no_captureTarget:no_capture
IL2RB	CCND3	0	PID_IL2_STAT5PATHWAY	0.23581	0.24672	0.17382	Target:no_capture	0.22759	0.24121	0.21518	0.26224	0.20058	0.2204	0.1444	0.21512	0.30237	0.18969	0.30368	0.15696	0.2671	0.13113	0.1875	0.23453	0.19085	0.20984	0.1241	0.24516	0.2193	0.23857	0.20748	Target:no_capture	0.3087	0.25253	0.2671	0.21374	0.26254	0.21116	0.26995	0.21283	0.2275	0.24734	0.28163	Target:no_capture	0.24617	0.10637	0.20132	0.23074	Target:no_capture	Target:no_capture
IL2RG	CCND3	0	PID_IL2_STAT5PATHWAY	0.28364	0.26027	0.19405	Target:no_capture	0.24086	0.25153	0.24259	0.27248	0.24859	0.23816	0.18086	0.21897	0.29269	0.2206	0.29385	0.13526	0.29122	0.15405	0.18798	0.30204	0.20683	0.21425	0.16027	0.2343	0.22531	0.27161	0.19476	Target:no_capture	0.34839	0.28009	0.27819	0.23186	0.235	0.21124	0.29146	0.24418	0.24388	0.26339	0.29934	Target:no_capture	0.21892	0.1245	0.23521	0.25034	Target:no_capture	Target:no_capture
JAK1	CCND3	0	PID_IL2_STAT5PATHWAY	Source:Frame_Shift_Del	0.37895	0.31387	Source:no_captureTarget:no_capture	0.36248	0.46986	0.38259	0.51115	0.39639	0.33961	0.30503	Source:CN	0.35233	0.37731	0.69391	0.19674	0.3588	0.22297	0.30695	0.47913	0.35314	0.27083	0.27082	0.37088	0.39457	0.42556	0.32157	Source:no_captureTarget:no_capture	0.55608	0.41803	0.51164	0.31492	0.41648	0.46165	0.46039	0.52716	0.34952	0.43294	0.52516	Source:no_captureTarget:no_capture	0.32757	0.22125	0.38306	0.41207	Source:no_captureTarget:no_capture	Source:no_captureTarget:no_capture
JAK3	CCND3	0	PID_IL2_STAT5PATHWAY	0.26792	0.24741	0.19407	Source:no_captureTarget:no_capture	0.23803	0.27999	0.23674	0.25807	0.22001	0.23546	0.15728	0.21076	0.27195	0.21054	0.27622	0.12934	0.30161	0.15562	0.18123	0.25283	0.20755	0.21016	0.14239	0.2349	0.22362	0.26321	0.1944	Source:no_captureTarget:no_capture	0.34351	0.25822	0.2696	0.23411	0.23581	0.21184	0.28017	0.26045	0.24746	0.24968	0.29892	Source:no_captureTarget:no_capture	0.2146	0.10828	0.26245	0.24871	Source:no_captureTarget:no_capture	Source:no_captureTarget:no_capture
LCK	CCND3	0	PID_IL2_STAT5PATHWAY	0.31147	0.30315	0.23618	Source:no_captureTarget:no_capture	0.32115	0.37797	0.32684	0.35525	0.27945	0.30599	0.18368	0.23416	0.33635	0.25365	0.32512	0.14405	0.31208	0.24151	0.23595	0.34354	0.23181	0.28936	0.24208	0.27956	0.25558	0.33667	0.20926	Source:no_captureTarget:no_capture	0.37263	0.34034	0.33874	0.29367	0.31073	0.26885	0.33282	0.30597	0.30808	0.37294	0.42215	Source:no_captureTarget:no_capture	0.24594	0.13014	0.28946	0.46156	Source:no_captureTarget:no_capture	Source:no_captureTarget:no_capture
PIK3CA	CCND3	0	PID_IL2_STAT5PATHWAY	0.54311	0.45778	0.30952	Source:no_captureTarget:no_capture	0.4331	0.49275	0.46629	0.41508	0.42027	0.39353	0.35467	0.34975	0.40236	0.38644	0.47042	0.50303	0.48292	0.23513	0.30096	0.43626	0.32686	0.40107	0.24205	0.44767	0.34875	0.43962	0.29689	Source:no_captureTarget:no_capture	0.53364	0.50821	0.42603	0.38391	0.3636	0.33738	0.44912	0.43804	0.3857	0.41357	0.47195	Source:no_captureTarget:no_capture	0.35335	0.61324	0.39887	0.3948	Source:no_captureTarget:no_capture	Source:no_captureTarget:no_capture
PIK3R1	CCND3	0	PID_IL2_STAT5PATHWAY	0.47099	0.4161	0.40487	Source:no_captureTarget:no_capture	0.44194	0.45249	0.39509	0.45652	0.37739	0.42132	0.30865	0.36005	0.44728	0.3442	0.43699	0.21764	0.50323	0.24865	0.3376	0.46062	0.34568	0.36042	0.24278	0.40678	0.35984	0.53925	0.33219	Source:no_captureTarget:no_capture	0.48152	0.48716	0.43106	0.35838	0.45929	0.34958	0.49245	0.3964	0.41238	0.43875	0.57826	Source:no_captureTarget:no_capture	0.37368	0.19989	0.38131	Source:Frame_Shift_Del	Source:no_captureTarget:no_capture	Source:no_captureTarget:no_capture
PTPN11	CCND3	0	PID_IL2_STAT5PATHWAY	0.45381	0.38144	0.30705	Source:no_captureTarget:no_capture	0.44346	0.45562	0.37948	0.40718	0.34053	0.38631	0.27236	0.32925	0.39803	0.3463	0.46078	0.21612	0.43305	0.53446	0.29976	0.4124	0.3421	0.41418	0.24419	0.43468	0.35726	0.43366	0.2993	Source:no_captureTarget:no_capture	0.47247	0.46039	0.40602	0.3361	0.36519	0.42859	0.4423	0.38887	0.60104	0.38703	0.54406	Source:no_captureTarget:no_capture	0.36566	0.18333	0.36232	0.50076	Source:no_captureTarget:no_capture	Source:no_captureTarget:no_capture
SHC1	CCND3	0	PID_IL2_STAT5PATHWAY	0.39871	0.31817	0.24696	Source:no_captureTarget:no_capture	0.41543	0.32261	0.31624	0.45669	0.27866	0.35369	0.22354	0.2671	0.33957	0.31986	0.362	0.16785	0.36832	0.19761	0.23704	0.3376	0.2855	0.26988	0.19353	0.33352	0.29924	0.47181	0.25846	Source:no_captureTarget:no_capture	0.40466	0.35655	0.33579	0.2719	0.29296	0.27652	0.36317	0.30202	0.37762	0.37667	0.4207	Source:no_captureTarget:no_capture	0.4185	0.14069	0.29699	0.37284	Source:no_captureTarget:no_capture	Source:no_captureTarget:no_capture
SOS1	CCND3	0	PID_IL2_STAT5PATHWAY	0.46036	0.52232	0.29341	Source:no_captureTarget:no_capture	0.44642	0.36642	0.37061	0.40181	0.44027	0.35758	0.26635	0.33998	0.55174	0.51615	0.45193	0.19645	0.4943	0.31791	0.3967	0.47491	0.34186	0.3248	0.75417	0.37065	0.3253	0.49182	0.28085	Source:no_captureTarget:no_capture	0.46391	0.38291	0.49603	0.34526	0.35479	0.51382	0.42158	0.39253	0.4342	0.39612	0.4503	Source:no_captureTarget:no_capture	0.36321	0.16795	0.33842	0.43721	Source:no_captureTarget:no_capture	Source:no_captureTarget:no_capture
TFDP1	CCND3	0	PID_E2F_PATHWAY, PID_RB_1PATHWAY	Source:Frame_Shift_Ins	0.28414	0.28301	Source:no_captureTarget:no_capture	0.29949	0.28648	0.33776	0.39063	0.25401	0.32886	0.21895	0.20986	0.30154	0.20964	0.25652	0.13501	Source:CN	0.20248	0.23503	0.29624	0.24493	0.23726	0.14303	0.23157	0.22719	0.3167	0.20066	Source:no_captureTarget:no_capture	0.37114	0.40272	0.31289	0.3893	0.29655	0.25097	0.34734	0.26957	0.23402	0.26436	Source:CN	Source:no_captureTarget:no_capture	0.28498	0.19981	0.37033	0.25711	Source:no_captureTarget:no_capture	Source:no_captureTarget:no_capture
TRIM28	CCND3	0	PID_E2F_PATHWAY	0.21523	0.19924	0.14606	Source:no_captureTarget:no_capture	0.17813	0.17044	0.19523	0.19538	0.17849	0.17402	0.15608	0.14537	0.19334	Source:CN	Source:CN	0.084971	0.23814	0.15694	0.14499	0.21085	0.14097	0.168	0.091791	0.16163	0.16693	0.18181	0.14077	Source:no_captureTarget:no_capture	0.29018	0.18536	0.20266	0.16281	0.16877	0.16065	0.24873	0.1564	0.18623	0.20286	0.23065	Source:no_captureTarget:no_capture	0.14492	0.092832	0.16927	0.174	Source:no_captureTarget:no_capture	Source:no_captureTarget:no_capture
CCNA2	CCNE1	0	PID_E2F_PATHWAY, PID_FOXM1PATHWAY, PID_PRLSIGNALINGEVENTSPATHWAY, PID_RB_1PATHWAY	0.15886	0.14525	0.1288	Source:no_captureTarget:no_capture	0.15996	0.17172	0.16699	0.17038	0.14387	0.15533	0.10427	0.11994	0.13734	0.13183	0.1496	0.083662	0.15226	0.091937	0.14551	0.15422	0.11904	0.1207	0.095627	0.14874	0.15246	0.17349	0.11808	Source:no_captureTarget:no_capture	0.13454	0.17334	0.1397	0.14073	0.12729	0.16881	0.16762	0.13143	0.16797	0.15886	0.1637	Source:no_captureTarget:no_capture	0.53792	0.12004	0.23449	0.1543	Source:no_captureTarget:no_capture	Source:no_captureTarget:no_capture
PLK3	CCNE1	0		0.11083	0.087532	0.091509	Source:no_captureTarget:no_capture	0.11121	0.11968	0.10641	0.098821	0.10055	0.10243	0.063873	0.076962	0.094228	0.087906	0.089719	0.060142	0.097333	0.060045	0.081516	0.099039	0.076339	0.081523	0.067907	0.095689	0.1092	0.10499	0.079146	Source:no_captureTarget:no_capture	0.082955	0.12781	0.093352	0.083545	0.085826	0.13111	0.11028	0.086442	0.10796	0.10465	0.10974	Source:no_captureTarget:no_capture	0.4662	0.056802	0.18462	Source:Frame_Shift_Del	Source:no_captureTarget:no_capture	Source:no_captureTarget:no_capture
TP53	CCNG1	0	PID_P53DOWNSTREAMPATHWAY, PID_P53REGULATIONPATHWAY	0.52232	0.34255	0.41549	Source:no_captureTarget:no_capture	0.42449	0.47284	0.67165	0.42216	0.40856	0.45788	0.27165	0.32014	Source:CN	Source:Frame_Shift_Del	0.51347	0.33415	0.72934	Source:Nonsense_Mutation	0.31453	0.41135	0.45833	0.36801	Source:CN	Source:Nonsense_Mutation	0.79132	0.52523	0.45916	Source:no_captureTarget:no_capture	0.65579	0.6241	Source:Frame_Shift_Ins	0.5551	Source:CN	0.32003	0.4076	Source:Frame_Shift_Del	0.47215	0.36181	0.46855	Source:no_captureTarget:no_capture	0.54195	0.20183	0.51839	0.58548	Source:no_captureTarget:no_capture	Source:no_captureTarget:no_capture
TP53	CCNK	0	PID_P53DOWNSTREAMPATHWAY	0.50555	0.32197	0.39992	Source:no_capture	0.40106	0.44893	0.64615	0.39833	0.39238	0.43342	0.25146	0.30491	Source:CN	Source:Frame_Shift_Del	0.48843	0.32451	0.7107	Source:Nonsense_Mutation	0.30052	0.39178	0.44542	0.35432	Source:CN	Source:Nonsense_Mutation	0.76959	0.50949	0.4458	Source:no_capture	0.63713	0.59992	Source:Frame_Shift_Ins	0.53996	Source:CN	0.30212	0.38243	Source:Frame_Shift_Del	0.45677	0.33887	0.44664	Source:no_capture	0.51456	0.19479	0.49278	0.56259	Source:no_capture	Source:no_capture
CBL	CD2AP	0	PID_VEGFR1_PATHWAY	0	0	0	Source:no_capture	0	0	0	0	0	0	0	0	0	0	0	0	0	0	0	0	0	0	0	0	0	0	0	Source:no_capture	0	0	0	0	0	0	0	0	0	0	0	Source:no_capture	0	0	0	0	Source:no_capture	Source:no_capture
MYB	CD34	0	PID_CMYB_PATHWAY	0	0	0	Source:no_capture	0	0	0	0	0	0	0	0	0	0	0	0	0	0	0	0	0	0	0	0	Source:CN	0	0	Source:no_capture	0	0	0	0	0	0	0	0	0	0	0	Source:no_capture	0	0	0	0	Source:no_capture	Source:no_capture
CBL	CD4	0	PID_TCR_PATHWAY	0.34405	0.27301	0.27482	Source:no_capture	0.31008	0.31761	0.29506	0.32332	0.26483	0.32659	0.23567	0.26352	0.28617	0.26783	0.29833	0.1631	0.32768	0.19082	0.25127	0.33017	0.24734	0.2577	0.19091	0.29792	0.26003	0.35339	0.24887	Source:no_capture	0.27251	0.32651	0.30571	0.26973	0.27171	0.26701	0.34102	0.30826	0.30336	0.30082	0.35764	Source:no_capture	0.27396	0.1483	Target:CN	0.31999	Source:no_capture	Source:no_capture
GNG2	CD4	0	PID_CXCR4_PATHWAY	0	0	0	0	0	0	0	0	0	0	0	0	0	0	0	0	0	0	0	0	0	0	0	0	0	0	0	0	0	0	0	0	0	0	0	0	0	0	0	0	0	0	Target:CN	0	0	0
HES1	CD4	0	PID_CMYB_PATHWAY, PID_HES_HEYPATHWAY	0	0	0	0	0	0	0	0	0	0	0	0	0	0	0	0	0	0	0	0	0	0	0	0	0	0	0	0	0	0	0	0	0	0	0	0	0	0	0	0	0	0	Target:CN	0	0	0
JAK2	CD4	0	PID_CXCR4_PATHWAY, PID_HES_HEYPATHWAY, PID_IL12_2PATHWAY, PID_IL23PATHWAY	0	Source:CN	Source:CN	Source:no_capture	0	0	0	Source:CN	0	0	0	Source:CN	0	Source:CN	0	Source:CN	Source:CN	0	Source:CN	0	0	0	Source:CN	0	0	0	0	Source:no_capture	0	Source:CN	0	0	0	0	0	0	0	0	Source:CN	Source:no_capture	0	Source:CN	Source:CNTarget:CN	0	Source:no_capture	Source:no_capture
MYB	CD4	0	PID_CMYB_PATHWAY, PID_HES_HEYPATHWAY	0	0	0	Source:no_capture	0	0	0	0	0	0	0	0	0	0	0	0	0	0	0	0	0	0	0	0	Source:CN	0	0	Source:no_capture	0	0	0	0	0	0	0	0	0	0	0	Source:no_capture	0	0	Target:CN	0	Source:no_capture	Source:no_capture
TYK2	CD4	0	PID_IL12_2PATHWAY, PID_IL23PATHWAY	0	0	0	Source:no_capture	0	0	Source:CN	0	0	0	0	0	0	0	0	0	0	0	0	0	0	0	0	0	0	0	0	Source:no_capture	0	0	0	0	0	0	0	0	0	0	0	Source:no_capture	0	0	Target:CN	0	Source:no_capture	Source:no_capture
APBB1	CD82	0	PID_ERA_GENOMIC_PATHWAY	0	0	0	0	0	0	0	0	0	0	0	0	0	0	0	0	0	0	0	0	0	0	0	0	0	0	0	0	0	0	0	0	0	0	0	0	0	0	0	0	0	0	0	0	0	0
ESR1	CD82	0	PID_ERA_GENOMIC_PATHWAY	0	0	0	Source:no_capture	0	0	0	0	0	0	0	0	0	0	0	0	0	0	0	0	0	0	0	0	Source:CN	0	0	Source:no_capture	0	0	0	0	0	0	0	0	0	0	Source:CN	Source:no_capture	0	0	0	0	Source:no_capture	Source:no_capture
TP53	CD82	0	PID_P53DOWNSTREAMPATHWAY	0	0	0	Source:no_capture	0	0	0	0	0	0	0	0	Source:CN	Source:Frame_Shift_Del	0	0	0	Source:Nonsense_Mutation	0	0	0	0	Source:CN	Source:Nonsense_Mutation	0	0	0	Source:no_capture	0	0	Source:Frame_Shift_Ins	0	Source:CN	0	0	Source:Frame_Shift_Del	0	0	0	Source:no_capture	0	0	0	0	Source:no_capture	Source:no_capture
LATS2	CDC23	0		0.14955	0.13206	0.12618	Source:no_capture	0.13516	0.14703	0.13069	0.14814	0.14785	Source:CN	0.088906	0.11309	0.1321	0.13151	0.12679	0.092108	0.13853	0.084083	0.11076	0.14123	0.11717	0.13274	Source:CN	0.13104	0.1105	0.14974	0.10012	Source:no_capture	0.12534	0.14312	0.1406	0.12989	0.12218	0.11711	0.16477	0.12552	0.13279	0.14068	0.14988	Source:no_capture	0.11869	0.065167	0.13036	0.14161	Source:no_capture	Source:no_capture
CHEK1	CDC25A	0	PID_ATR_PATHWAY	Target:Nonsense_Mutation	0.10417	0.12572	Source:no_captureTarget:no_capture	0.12514	0.16119	0.13329	0.16223	Target:CN	0.13809	0.080677	0.10631	0.089005	0.10062	0.12553	0.047293	0.14256	0.0589	0.11941	0.13765	0.097817	Source:Frame_Shift_Del	0.075711	0.10993	0.074058	0.098282	0.10518	Source:no_captureTarget:no_capture	0.08231	0.1184	0.1393	0.083512	0.10242	0.1424	0.14462	0.1733	0.11035	0.11098	0.14438	Source:no_captureTarget:no_capture	0.12007	0.04776	0.13198	0.13129	Source:no_captureTarget:no_capture	Source:no_captureTarget:no_capture
CHEK2	CDC25A	0	PID_ATM_PATHWAY	Target:Nonsense_Mutation	0.051884	0.043846	Source:no_captureTarget:no_capture	0.053192	0.056061	0.054784	0.067059	Target:CN	0.055409	0.038681	0.047475	0.049857	0.047524	0.054575	0.03001	0.06071	0.036	Source:Frame_Shift_Del	0.059881	0.042388	0.040436	0.035763	0.053983	0.044772	0.059749	0.058744	Source:no_captureTarget:no_capture	0.050918	0.063811	0.053329	0.05033	0.05312	0.044481	0.057928	0.059014	0.054067	0.053655	0.069939	Source:no_captureTarget:no_capture	0.047864	0.030174	0.052888	0.054087	Source:no_captureTarget:no_capture	Source:no_captureTarget:no_capture
E2F1	CDC25A	0	PID_E2F_PATHWAY	Target:Nonsense_Mutation	0	0	Source:no_captureTarget:no_capture	0	0	0	0	Target:CN	0	0	0	0	0	0	Source:CN	0	0	0	0	0	0	0	0	0	0	0	Source:no_captureTarget:no_capture	0	0	0	0	0	0	0	0	0	0	0	Source:no_captureTarget:no_capture	0	0	0	0	Source:no_captureTarget:no_capture	Source:no_captureTarget:no_capture
E2F4	CDC25A	0	PID_E2F_PATHWAY	Target:Nonsense_Mutation	0	0	Target:no_capture	0	0	0	0	Target:CN	0	0	0	0	0	0	0	0	0	0	0	0	0	0	0	0	0	0	Target:no_capture	0	0	0	0	0	0	0	0	0	0	0	Target:no_capture	0	0	0	0	Target:no_capture	Target:no_capture
MAX	CDC25A	0	PID_MYC_ACTIVPATHWAY	Target:Nonsense_Mutation	0	0	Source:no_captureTarget:no_capture	0	0	0	0	Target:CN	0	0	0	0	0	0	0	0	0	0	0	0	0	0	0	0	0	0	Source:no_captureTarget:no_capture	0	0	0	0	0	0	0	0	0	0	0	Source:no_captureTarget:no_capture	0	0	0	0	Source:no_captureTarget:no_capture	Source:no_captureTarget:no_capture
MYC	CDC25A	0	PID_E2F_PATHWAY, PID_MYC_ACTIVPATHWAY	Target:Nonsense_Mutation	0	0	Source:no_captureTarget:no_capture	0	0	0	0	Target:CN	0	0	0	0	0	0	0	0	0	0	0	0	0	0	0	0	0	0	Source:no_captureTarget:no_capture	0	0	0	0	0	0	0	0	0	0	0	Source:no_captureTarget:no_capture	0	0	0	0	Source:no_captureTarget:no_capture	Source:no_captureTarget:no_capture
TFDP2	CDC25A	0	PID_E2F_PATHWAY	Target:Nonsense_Mutation	0	0	Target:no_capture	0	0	0	0	Target:CN	0	0	0	0	0	0	0	0	0	0	0	0	0	0	0	0	0	0	Target:no_capture	0	0	0	0	0	0	0	0	0	0	0	Target:no_capture	0	0	0	0	Target:no_capture	Target:no_capture
AURKA	CDC25B	0	PID_AURORA_A_PATHWAY, PID_PLK1_PATHWAY	0.19835	0.17885	0.15752	Source:no_capture	0.25675	0.19302	0.17761	0.30487	0.13849	0.23092	0.19923	0.3123	0.18202	0.21389	0.30248	0.11392	0.24282	0.1076	0.18668	0.17651	0.12859	0.13404	0.19525	0.20327	0.1616	0.17971	0.10821	Source:no_capture	0.16811	0.15784	0.18192	0.19166	0.2157	0.14199	0.2387	0.16728	0.21467	0.16456	0.2395	Source:no_capture	0.26799	0.11232	0.14156	0.21911	Source:no_capture	Source:no_capture
MAPKAPK2	CDC25B	0	PID_P38_MK2PATHWAY	0.066305	0.056456	0.04508	Source:no_capture	0.057369	0.092472	0.06245	0.058454	0.051263	0.062901	0.042073	0.054008	0.052138	0.052114	0.054817	0.031373	0.063685	0.035588	0.049363	0.061858	0.047995	0.050644	0.03682	0.058015	0.050033	0.08198	0.047427	Source:no_capture	0.050303	0.066417	0.057847	0.053243	0.052225	0.050711	0.074446	0.06235	0.069833	0.0552	0.095948	Source:no_capture	0.052971	0.025602	0.058514	0.062596	Source:no_capture	Source:no_capture
CHEK1	CDC25C	0	PID_ATR_PATHWAY	0.12298	0.12173	0.13568	Source:no_captureTarget:no_capture	0.14152	0.17426	0.14556	0.17558	0.12625	0.15095	0.089817	0.1183	0.099727	0.11092	0.1387	0.053783	0.1637	0.065882	0.13181	0.15018	0.10727	Source:Frame_Shift_Del	0.090379	0.12137	0.083415	0.11938	0.11198	Source:no_captureTarget:no_capture	0.09273	0.12371	0.16089	0.094464	0.11356	0.1527	0.15778	0.18696	0.12406	0.12462	0.15222	Source:no_captureTarget:no_capture	0.13034	0.053194	0.14875	0.13992	Source:no_captureTarget:no_capture	Source:no_captureTarget:no_capture
CHEK2	CDC25C	0	PID_ATM_PATHWAY	0.070366	0.069438	0.053799	Source:no_captureTarget:no_capture	0.069571	0.069129	0.06705	0.080412	0.070005	0.068266	0.04782	0.059464	0.060579	0.057827	0.067743	0.0365	0.081848	0.042982	Source:Frame_Shift_Del	0.07241	0.051842	0.051848	0.050431	0.065426	0.054129	0.080849	0.065553	Source:no_captureTarget:no_capture	0.061338	0.06912	0.074919	0.061282	0.064257	0.054786	0.071091	0.072669	0.067782	0.067293	0.077787	Source:no_captureTarget:no_capture	0.058131	0.035608	0.069661	0.06272	Source:no_captureTarget:no_capture	Source:no_captureTarget:no_capture
PLK1	CDC25C	0	PID_ATR_PATHWAY, PID_PLK1_PATHWAY	0.085592	0.067951	0.056029	Source:no_captureTarget:no_capture	0.072602	0.071107	0.066814	0.075515	0.075325	0.068641	0.053492	0.063257	0.062439	0.059338	0.069473	0.041722	0.074569	0.044286	0.052041	0.0731	0.058448	0.054604	0.05222	0.065326	0.059159	0.0909	0.060172	Source:no_captureTarget:no_capture	0.067817	0.071075	0.071267	0.062121	0.067338	0.056288	0.069481	0.066418	0.066979	0.073402	Source:CN	Source:no_captureTarget:no_capture	0.060475	0.033521	0.071054	0.066415	Source:no_captureTarget:no_capture	Source:no_captureTarget:no_capture
PLK3	CDC25C	0		0.0405	0.036924	0.026477	Source:no_captureTarget:no_capture	0.035186	0.033773	0.033533	0.033475	0.046107	0.032809	0.023504	0.030299	0.02523	0.023553	0.032501	0.018289	0.041615	0.01632	0.020301	0.035537	0.02582	0.023475	0.024393	0.026268	0.026207	0.043149	0.024312	Source:no_captureTarget:no_capture	0.027115	0.033908	0.036435	0.030309	0.027306	0.026472	0.033437	0.028768	0.033866	0.032689	0.034834	Source:no_captureTarget:no_capture	0.027621	0.016819	0.035628	Source:Frame_Shift_Del	Source:no_captureTarget:no_capture	Source:no_captureTarget:no_capture
APC	CDC42	0	PID_CDC42_PATHWAY, PID_CDC42_REG_PATHWAY, PID_MET_PATHWAY	0.44099	0.30555	0.27416	Source:no_captureTarget:no_capture	0.36404	0.38477	0.48309	0.35007	0.37463	0.33879	0.53009	0.28503	0.3007	0.2431	0.3839	0.14795	0.39027	Source:Nonsense_Mutation	0.28062	0.35465	0.32544	0.31037	0.30547	0.30636	0.34788	0.53299	0.22852	Source:no_captureTarget:no_capture	Source:Frame_Shift_Ins	0.30822	0.62505	0.28313	0.27914	0.38235	0.46021	0.32825	0.55318	0.32687	0.51384	Source:no_captureTarget:no_capture	0.26887	0.12929	0.45012	0.39844	Source:no_captureTarget:no_capture	Source:no_captureTarget:no_capture
ARHGDIA	CDC42	0	PID_CDC42_PATHWAY, PID_CDC42_REG_PATHWAY	0.37567	0.23226	0.20241	Target:no_capture	0.2937	0.33479	0.41645	0.2926	0.3281	0.25922	0.49289	0.22752	0.25263	0.19758	0.27606	0.12083	0.28713	0.16225	0.23224	0.29924	0.27731	0.2563	0.2728	0.25554	0.30501	0.44331	0.1868	Target:no_capture	0.22025	0.25231	0.57207	0.23011	0.23121	0.31956	0.39677	0.27208	0.51352	0.27708	0.4479	Target:no_capture	0.22544	0.098701	0.40877	0.33033	Target:no_capture	Target:no_capture
ARHGEF6	CDC42	0	PID_CDC42_PATHWAY, PID_CDC42_REG_PATHWAY, PID_ILK_PATHWAY	0.36422	0.22436	0.19525	Target:no_capture	0.28491	0.32338	0.40996	0.28411	0.3128	0.24771	0.48919	0.21971	0.24332	0.18873	0.26963	0.11575	0.27774	0.15569	0.22585	0.28721	0.27051	0.24861	0.26408	0.24829	0.29762	0.4327	0.1811	Target:no_capture	0.213	0.24454	0.56698	0.22394	0.22435	0.31112	0.38405	0.2637	0.49448	0.26818	0.43069	Target:no_capture	0.21655	0.094028	0.39457	0.32789	Target:no_capture	Target:no_capture
ARHGEF7	CDC42	0	PID_CDC42_PATHWAY, PID_CDC42_REG_PATHWAY, PID_ERBB1_INTERNALIZATION_PATHWAY, PID_ILK_PATHWAY	0.40468	0.2476	0.21547	Source:no_captureTarget:no_capture	0.31215	0.35369	0.43874	0.32334	0.3375	0.2777	0.5052	0.24265	0.26924	0.21184	0.29444	0.12964	0.30439	0.17401	0.2491	0.31364	0.29132	0.27009	0.28337	0.27285	0.32425	0.46287	0.20963	Source:no_captureTarget:no_capture	0.23648	0.26984	0.58837	0.24633	0.2575	0.33599	0.41642	0.30257	0.53874	0.29894	Source:CN	Source:no_captureTarget:no_capture	0.24778	0.10714	0.42776	0.36238	Source:no_captureTarget:no_capture	Source:no_captureTarget:no_capture
BAIAP2	CDC42	0	PID_CDC42_PATHWAY, PID_ERBB1_DOWNSTREAM_PATHWAY	0.37683	0.23387	0.20453	Target:no_capture	0.29655	0.33955	0.41825	0.29609	0.32839	0.25566	0.49379	0.23709	0.25451	0.19558	0.2816	0.12113	0.28893	0.16303	0.23837	Source:CN	0.27847	0.25632	0.27103	0.28935	0.30773	0.44865	0.19037	Target:no_capture	0.22228	0.25501	0.57834	0.23312	0.23471	0.31876	0.40315	0.27361	0.50365	0.27887	0.45045	Target:no_capture	0.22409	0.097501	0.41137	0.33625	Target:no_capture	Target:no_capture
BDNF	CDC42	0	PID_AJDISS_2PATHWAY, PID_TRKRPATHWAY	0.40777	0.255	0.22754	Target:no_capture	0.32354	0.36351	0.44614	0.32494	0.34473	0.28716	0.51444	0.25248	0.27247	0.21977	0.31141	0.13575	0.31405	0.18387	0.25319	0.32989	0.29815	0.28264	0.28573	0.28078	0.32564	0.47736	0.21069	Target:no_capture	0.26347	0.28924	0.60088	0.25571	0.25412	0.34759	0.42574	0.29592	0.531	0.3059	0.47408	Target:no_capture	0.25099	0.11588	0.43221	0.36658	Target:no_capture	Target:no_capture
CBL	CDC42	0	PID_CDC42_PATHWAY, PID_ERBB1_INTERNALIZATION_PATHWAY, PID_MET_PATHWAY, PID_TCR_PATHWAY, PID_VEGFR1_2_PATHWAY	0.61339	0.4243	0.40483	Source:no_captureTarget:no_capture	0.51278	0.5553	0.62362	0.52225	0.50237	0.48838	0.6657	0.41026	0.45371	0.38321	0.48775	0.23461	0.51468	0.2966	0.41195	0.52964	0.4532	0.43488	0.40189	0.46602	0.49126	0.69278	0.36711	Source:no_captureTarget:no_capture	0.41499	0.48178	0.79029	0.42218	0.42228	0.50538	0.63687	0.49297	0.71621	0.48835	0.68658	Source:no_captureTarget:no_capture	0.41357	0.20285	0.62369	0.55729	Source:no_captureTarget:no_capture	Source:no_captureTarget:no_capture
FYN	CDC42	0	PID_AJDISS_2PATHWAY, PID_CXCR4_PATHWAY, PID_NETRIN_PATHWAY, PID_P38ALPHABETAPATHWAY, PID_TCR_PATHWAY, PID_VEGFR1_2_PATHWAY	0.53698	0.37108	0.40689	Source:no_captureTarget:no_capture	0.45289	0.49699	0.57089	0.48799	0.43359	0.41777	0.60276	0.39216	0.43687	0.32071	0.44891	0.27194	0.45965	0.23935	0.3494	0.45003	0.41452	0.38865	0.37484	0.41458	Source:CN	0.61631	0.32164	Source:no_captureTarget:no_capture	0.38401	0.40937	0.71982	0.37347	0.37568	0.5034	0.56765	0.45501	0.65176	0.42138	0.6374	Source:no_captureTarget:no_capture	0.34088	0.20875	0.54449	0.51995	Source:no_captureTarget:no_capture	Source:no_captureTarget:no_capture
GIT1	CDC42	0	PID_CDC42_REG_PATHWAY	0.39484	0.24867	0.21611	Target:no_capture	0.31691	0.35238	0.43952	0.31886	0.33615	0.27687	0.51706	0.24278	0.26477	0.21318	0.29362	0.13054	0.30564	0.17535	0.24829	0.3159	0.29086	0.27048	0.28272	0.28072	0.3221	0.46409	0.19965	Target:no_capture	0.23662	0.2722	0.58754	0.24859	0.24739	0.33956	0.41053	0.28896	0.52548	0.29365	0.46171	Target:no_capture	0.23891	0.10618	0.41949	0.35642	Target:no_capture	Target:no_capture
GRAP2	CDC42	0	PID_TCR_PATHWAY	0.44886	0.29882	0.23179	Target:no_capture	0.34426	0.39062	0.49317	0.33753	0.37938	0.32595	0.53109	0.26962	0.28929	0.25608	0.31242	0.15535	0.34903	0.18551	0.28142	0.3376	0.32197	0.29311	0.29394	0.30948	0.34665	0.50491	0.24023	Target:no_capture	0.29219	0.34238	0.6556	0.28274	0.26174	0.35459	0.43084	0.31304	0.54486	0.34944	0.51115	Target:no_capture	0.27026	0.1215	0.43126	0.40723	Target:no_capture	Target:no_capture
HGF	CDC42	0	PID_MET_PATHWAY	0.67273	0.42881	0.35833	Source:no_captureTarget:no_capture	0.50322	0.52225	0.60544	0.48234	0.92408	0.47979	0.61928	0.39582	0.48968	0.54471	0.60466	0.19667	0.46249	0.27249	0.40477	0.80892	0.4516	0.39519	0.39636	0.4907	0.52043	0.6432	0.34266	Source:no_captureTarget:no_capture	0.43758	0.58168	0.81911	0.45065	0.35127	0.4866	0.59604	0.42026	0.71825	0.50367	0.61691	Source:no_captureTarget:no_capture	0.41705	0.18696	Source:CN	0.55245	Source:no_captureTarget:no_capture	Source:no_captureTarget:no_capture
KDR	CDC42	0	PID_VEGFR1_2_PATHWAY	0.58778	0.44411	0.3641	Source:no_captureTarget:no_capture	0.47804	0.52098	0.67799	0.49771	Source:CN	0.50843	0.60496	0.38518	0.46889	0.49331	0.43652	0.24558	0.51553	0.35121	0.38008	0.45807	0.38698	0.46224	0.39099	0.44137	0.555	0.65485	0.30676	Source:no_captureTarget:no_capture	0.39734	0.45391	0.8816	0.51255	0.35272	0.54435	0.57689	0.41061	0.71148	Source:CN	0.78831	Source:no_captureTarget:no_capture	0.43775	0.17742	0.54106	0.51866	Source:no_captureTarget:no_capture	Source:no_captureTarget:no_capture
MET	CDC42	0	PID_AJDISS_2PATHWAY, PID_MET_PATHWAY	0.55038	0.37371	0.31588	Source:no_captureTarget:no_capture	0.43954	0.48087	0.55475	0.44274	0.44874	0.40483	0.58753	Source:CN	0.38683	0.32149	0.43259	0.19257	0.43606	0.24358	0.34694	0.45103	0.41364	0.38631	0.38347	0.39673	0.43911	0.61787	0.30676	Source:no_captureTarget:no_capture	0.34314	0.40081	0.71363	0.35737	0.35778	0.4439	0.59159	0.41025	0.64493	0.41372	0.60954	Source:no_captureTarget:no_capture	0.34793	0.17099	0.53779	0.50144	Source:no_captureTarget:no_capture	Source:no_captureTarget:no_capture
NCK1	CDC42	0	PID_EPHBFWDPATHWAY, PID_MET_PATHWAY, PID_NETRIN_PATHWAY, PID_TCR_PATHWAY, PID_VEGFR1_2_PATHWAY	0	0	0	Target:no_capture	0	0	0	0	0	0	Source:CN	0	0	0	0	0	0	0	0	0	0	0	0	0	0	0	0	Target:no_capture	0	0	0	0	0	0	0	0	0	0	0	Target:no_capture	0	0	0	0	Target:no_capture	Target:no_capture
NME1	CDC42	0	PID_AJDISS_2PATHWAY, PID_CDC42_REG_PATHWAY, PID_ECADHERIN_NASCENTAJ_PATHWAY	0.37656	0.23319	0.20436	Target:no_capture	0.29513	0.33223	0.41998	0.29418	0.32523	0.25694	0.49387	0.22685	0.25615	0.19664	0.27986	0.12153	0.28806	0.16331	0.23224	0.29822	0.27959	0.25863	0.27035	0.25767	0.30606	0.44246	0.18746	Target:no_capture	0.22133	0.25189	0.57538	0.23036	0.23439	0.32005	0.39574	0.27578	0.50343	0.2783	0.44396	Target:no_capture	0.22014	0.10029	0.40229	0.34038	Target:no_capture	Target:no_capture
NTRK2	CDC42	0	PID_AJDISS_2PATHWAY, PID_TRKRPATHWAY	0.39543	0.241	0.21505	Source:no_captureTarget:no_capture	0.31827	0.35007	0.4306	0.30677	0.32894	0.27558	0.50835	0.2428	0.27754	0.22378	0.29521	0.12694	0.30035	0.16899	0.24449	0.30902	0.28532	0.26912	0.29393	0.27088	0.31766	0.49596	0.19886	Source:no_captureTarget:no_capture	0.2327	0.26507	0.60023	0.24383	0.24275	0.33582	0.40708	0.28556	0.51893	0.29751	0.45845	Source:no_captureTarget:no_capture	0.23453	0.11087	0.41182	0.34842	Source:no_captureTarget:no_capture	Source:no_captureTarget:no_capture
PLCG1	CDC42	0	PID_AR_NONGENOMIC_PATHWAY, PID_CDC42_REG_PATHWAY, PID_MET_PATHWAY, PID_NCADHERINPATHWAY, PID_NETRIN_PATHWAY, PID_S1P_S1P4_PATHWAY, PID_TCR_PATHWAY, PID_TRKRPATHWAY, PID_VEGFR1_2_PATHWAY	0.53312	0.34587	0.3225	Source:no_captureTarget:no_capture	0.43594	0.46603	0.5466	0.44185	0.43178	0.40738	0.62908	0.33699	0.36547	0.31455	0.4052	Source:CN	0.4258	0.24067	0.34242	0.4375	0.38484	0.38414	0.35639	0.38537	0.41367	0.60812	0.3057	Source:no_captureTarget:no_capture	0.35456	0.39444	0.7096	0.35607	0.3668	0.43435	0.53822	0.42111	0.64252	0.4216	0.60026	Source:no_captureTarget:no_capture	0.34496	0.15704	0.53178	0.48243	Source:no_captureTarget:no_capture	Source:no_captureTarget:no_capture
VAV1	CDC42	0	PID_CXCR4_PATHWAY, PID_TCR_PATHWAY	0.46471	0.32908	0.27586	Source:no_captureTarget:no_capture	0.38134	0.41833	0.50066	0.3771	0.39278	0.35516	0.55305	0.31372	0.32446	0.26887	0.34863	0.16165	0.37853	0.20802	0.30832	0.40062	0.35358	0.32724	0.32448	0.35276	0.36762	0.54722	0.24845	Source:no_captureTarget:no_capture	0.29859	0.33925	0.65728	0.32753	0.30644	0.41745	0.48641	0.36543	0.59606	0.36513	0.5477	Source:no_captureTarget:no_capture	0.2995	0.13509	0.48631	0.44182	Source:no_captureTarget:no_capture	Source:no_captureTarget:no_capture
YES1	CDC42	0	PID_CDC42_PATHWAY, PID_CXCR4_PATHWAY, PID_NETRIN_PATHWAY, PID_P38ALPHABETAPATHWAY, PID_WNT_NONCANONICAL_PATHWAY	0.37203	0.23027	0.20022	Source:no_captureTarget:no_capture	0.29105	0.32776	0.41383	0.28931	0.30949	0.2528	0.49205	0.22301	0.24655	0.19324	0.27488	0.11794	0.28155	0.15844	0.22866	Source:CN	0.27459	0.25213	0.26715	0.25743	0.30017	0.43948	Source:CN	Source:no_captureTarget:no_capture	0.22016	0.25452	0.57308	0.22594	0.22874	0.31672	0.39178	0.27022	0.50763	0.27201	0.44357	Source:no_captureTarget:no_capture	0.22013	Source:CN	0.39691	0.33554	Source:no_captureTarget:no_capture	Source:no_captureTarget:no_capture
CDC42	CDC42BPA	0	PID_CDC42_PATHWAY	0.35337	0.21667	0.1879	Source:no_captureTarget:no_capture	0.27616	0.31309	0.39941	0.27443	0.30405	0.23775	0.48092	0.21112	0.23345	Target:CN	0.2595	0.11054	0.26664	0.15056	0.2174	0.27698	0.26377	0.24071	0.25856	0.23892	0.28899	0.42218	0.17347	Source:no_captureTarget:no_capture	0.20503	0.23274	0.55722	0.21492	0.21574	0.30362	0.37358	0.25505	0.48554	0.25885	0.41948	Source:no_captureTarget:no_capture	Target:CN	0.089372	0.38531	0.31508	Source:no_captureTarget:no_capture	Source:no_captureTarget:no_capture
ATR	CDC6	0	PID_ATR_PATHWAY	Source:Frame_Shift_Ins	0	0	Source:no_capture	0	0	0	0	Target:CN	0	0	0	0	0	0	0	0	0	0	0	0	0	0	0	0	0	0	Source:no_capture	0	0	0	0	0	0	0	0	0	0	0	Source:no_capture	0	0	0	0	Source:no_capture	Source:no_capture
ATRIP	CDC6	0	PID_ATR_PATHWAY	0	0	0	0	0	0	0	0	Source:CNTarget:CN	0	0	0	0	0	0	0	0	0	0	0	0	0	0	0	0	0	0	0	0	0	0	0	0	0	0	0	0	0	0	0	0	0	0	0	0	0
E2F2	CDC6	0	PID_E2F_PATHWAY	0	0	0	0	0	0	0	0	Target:CN	0	0	0	0	0	0	0	0	0	0	0	0	0	0	0	0	0	0	0	0	0	0	0	0	0	0	0	0	0	0	0	0	0	0	0	0	0
E2F3	CDC6	0	PID_E2F_PATHWAY	0	0	0	0	0	0	0	0	Target:CN	0	0	0	0	0	0	0	0	0	0	0	0	0	0	0	0	0	0	0	0	0	0	0	0	0	0	0	0	0	0	0	0	0	0	0	0	0
E2F7	CDC6	0	PID_E2F_PATHWAY	0	0	0	0	0	0	0	0	Target:CN	0	0	0	0	0	Source:CN	0	0	0	0	0	0	0	0	0	0	0	0	0	0	0	0	0	0	0	0	0	0	0	0	0	0	0	0	0	0	0
RYBP	CDC6	0	PID_E2F_PATHWAY	0	0	0	0	0	0	0	0	Source:CNTarget:CN	0	0	0	0	0	0	0	0	0	0	0	0	0	0	0	0	0	0	0	0	0	0	0	0	0	0	0	0	0	0	0	0	0	0	0	0	0
YY1	CDC6	0	PID_E2F_PATHWAY	0	0	0	0	0	0	0	0	Target:CN	0	0	0	0	0	0	0	0	0	0	0	0	0	0	0	0	0	0	0	0	0	0	0	0	0	0	0	0	0	0	0	0	0	0	0	0	0
SMAD7	CDC73	0		0.18053	0.26691	0.1652	Source:no_captureTarget:no_captureCN	Target:CN	Target:CN	0.17402	0.32371	0.19102	0.22959	Source:CN	0.15678	0.16543	Source:CN	Source:CN	0.10006	Target:CN	0.10328	0.15244	0.22055	0.15466	0.20931	0.13635	0.17764	0.20143	0.18878	0.15717	Source:no_captureTarget:no_capture	Target:CN	0.16059	0.16523	0.16303	0.14661	0.18356	0.19523	Target:CN	Source:CN	0.24125	0.22544	Source:no_captureTarget:no_capture	0.18055	0.078709	0.1795	0.17564	Source:no_captureTarget:no_captureCN	Source:no_captureTarget:no_capture
MAX	CDCA7	0	PID_MYC_ACTIVPATHWAY	0	0	0	Source:no_capture	0	0	0	0	0	0	0	0	0	0	0	0	0	0	0	0	0	0	0	0	0	0	0	Source:no_capture	0	0	0	0	0	0	0	0	0	0	0	Source:no_capture	0	0	0	0	Source:no_capture	Source:no_capture
MYC	CDCA7	0	PID_MYC_ACTIVPATHWAY	0	0	0	Source:no_capture	0	0	0	0	0	0	0	0	0	0	0	0	0	0	0	0	0	0	0	0	0	0	0	Source:no_capture	0	0	0	0	0	0	0	0	0	0	0	Source:no_capture	0	0	0	0	Source:no_capture	Source:no_capture
ADAM10	CDH1	0	PID_AJDISS_2PATHWAY	0.23795	0.17772	0.15427	Source:no_captureTarget:no_capture	0.31279	0.22113	0.51296	0.26689	0.22318	0.20973	Target:Frame_Shift_InsCN	0.19617	0.18359	0.17123	0.20622	0.10388	0.23778	Target:CN	0.17357	0.2819	0.19113	0.20558	0.14575	0.26795	0.23025	0.30886	0.14657	Source:no_captureTarget:no_capture	0.18617	0.23539	0.20251	0.19766	0.18937	0.22735	0.29498	0.30987	0.33454	0.2124	0.25695	Source:no_captureTarget:no_capture	0.1685	0.093112	0.32268	0.24062	Source:no_captureTarget:no_capture	Source:no_captureTarget:no_capture
CDC42	CDH1	0	PID_AJDISS_2PATHWAY, PID_CDC42_PATHWAY, PID_ECADHERIN_NASCENTAJ_PATHWAY, PID_MET_PATHWAY, PID_NECTIN_PATHWAY	0.56232	0.37252	0.32003	Source:no_captureTarget:no_capture	0.56401	0.50127	0.87996	0.5177	0.50073	0.41916	Target:Frame_Shift_InsCN	0.38553	0.39459	0.32477	0.4338	0.19604	0.46662	Target:CN	0.36664	0.52911	0.42153	0.41843	0.38853	0.47931	0.49768	0.69829	0.3013	Source:no_captureTarget:no_capture	0.36454	0.44141	0.73658	0.38535	0.38606	0.4987	0.63653	0.53533	0.79829	0.44575	0.65018	Source:no_captureTarget:no_capture	0.35581	0.16726	0.68454	0.52164	Source:no_captureTarget:no_capture	Source:no_captureTarget:no_capture
DNM2	CDH1	0	PID_AJDISS_2PATHWAY, PID_ARF6_TRAFFICKINGPATHWAY	0.28252	0.20269	0.1861	Target:no_capture	0.3413	0.25545	0.55635	0.30396	0.23626	0.24401	Target:Frame_Shift_InsCN	0.22151	0.29261	0.19185	0.21766	0.1372	0.27858	Target:CN	0.21151	0.31039	0.19489	0.23473	0.16125	0.29398	0.26011	0.34409	0.19098	Target:no_capture	0.21676	0.26293	0.23634	0.21536	0.23485	0.25274	0.32282	0.32738	0.36605	0.24107	0.32054	Target:no_capture	0.19942	0.11896	0.35392	0.27196	Target:no_capture	Target:no_capture
FYN	CDH1	0	PID_AJDISS_2PATHWAY, PID_ECADHERIN_KERATINOCYTE_PATHWAY	0.39256	0.31027	0.35112	Source:no_captureTarget:no_capture	0.46457	0.37209	0.65204	0.45683	0.32622	0.36142	Target:Frame_Shift_InsCN	0.35546	0.36456	0.28644	0.36371	0.24689	0.39299	Target:CN	0.28125	0.42518	0.30852	0.32565	0.24624	0.41605	Source:CN	0.47023	0.276	Source:no_captureTarget:no_capture	0.33849	0.3853	0.34195	0.32899	0.33025	0.39486	0.45702	0.48025	0.47897	0.34943	0.44863	Source:no_captureTarget:no_capture	0.28087	0.19726	0.45841	0.41143	Source:no_captureTarget:no_capture	Source:no_captureTarget:no_capture
GDNF	CDH1	0	PID_AJDISS_2PATHWAY	0.32565	0.24431	0.21842	Target:no_capture	0.38687	0.3069	0.58036	0.34405	0.278	0.29099	Target:Frame_Shift_InsCN	0.26107	0.25699	0.23747	0.28186	0.12671	0.30563	Target:CN	0.22624	0.36213	0.23081	0.28299	0.21229	0.34913	0.29154	0.39577	0.22773	Target:no_capture	0.27023	0.31865	0.27799	0.25627	0.30192	0.30221	0.37448	0.38413	0.40898	0.29083	0.35387	Target:no_capture	0.2559	0.12377	0.39482	0.31796	Target:no_capture	Target:no_capture
GFRA1	CDH1	0	PID_AJDISS_2PATHWAY	0.35742	0.2925	0.2236	Target:no_capture	0.41485	0.36206	0.59494	0.39283	0.34258	0.30064	Target:Frame_Shift_InsCN	0.28565	0.26467	0.29236	Source:CN	Source:CN	0.39509	Target:CN	0.26002	0.45861	0.23896	0.3379	0.20076	0.37381	0.30198	0.41623	0.21886	Target:no_capture	0.29964	0.33917	0.31897	0.3174	0.31901	0.31107	0.39627	0.41161	0.47893	0.33016	Source:CN	Target:no_capture	0.23596	0.12771	0.40071	0.35812	Target:no_capture	Target:no_capture
HGS	CDH1	0	PID_AJDISS_2PATHWAY, PID_MET_PATHWAY	0.28335	0.2206	0.21194	Target:no_capture	0.36164	0.2522	0.57167	0.32321	0.24876	0.25479	Target:Frame_Shift_InsCN	0.23631	0.21543	0.21502	0.27911	0.14554	0.30723	Target:CN	0.2114	0.32066	0.21194	0.24207	0.17809	0.30563	0.28814	0.34726	0.20804	Target:no_capture	0.24356	0.27805	0.24778	0.2541	0.23628	0.29848	0.33518	0.35228	0.38577	0.25872	0.31594	Target:no_capture	0.25367	0.11956	0.4957	0.28128	Target:no_capture	Target:no_capture
LEF1	CDH1	0	PID_BETACATENIN_NUC_PATHWAY	0.28482	0.21334	0.18117	Target:no_capture	0.35314	0.24095	0.54924	0.31451	0.25131	0.24372	Target:Frame_Shift_InsCN	0.21725	0.21901	0.20191	0.23426	0.114	0.28712	Target:CN	0.20739	0.32751	0.20838	0.23199	0.15935	0.31194	0.25177	0.34801	0.19434	Target:no_capture	0.20682	0.28929	0.23286	0.22715	0.22084	0.23388	0.3575	0.34587	0.3682	0.25179	0.28806	Target:no_capture	0.20068	0.10034	0.38236	0.29123	Target:no_capture	Target:no_capture
MMP3	CDH1	0	PID_AJDISS_2PATHWAY	0.22561	0.16768	0.14265	Target:no_capture	0.30126	0.20285	0.49424	0.26436	0.20949	0.19459	Target:Frame_Shift_InsCN	0.18578	0.17362	0.15834	0.18871	0.092814	0.21459	Target:CN	0.16248	0.26875	0.16861	0.18868	0.14051	0.25833	0.21683	0.29259	0.13906	Target:no_capture	0.17172	0.22308	0.19464	0.18513	0.1835	0.20809	0.27708	0.29379	0.32791	0.2001	0.24202	Target:no_capture	0.1603	0.084242	0.31482	0.22776	Target:no_capture	Target:no_capture
RAB5A	CDH1	0	PID_AJDISS_2PATHWAY, PID_MET_PATHWAY	0.29757	0.22969	0.23296	Target:no_capture	0.3729	0.28006	0.57205	0.34494	0.25685	0.26762	Target:Frame_Shift_InsCN	0.26253	0.23433	0.21815	0.24805	0.12947	0.30143	Target:CN	0.22112	0.33935	0.24269	0.25057	0.19886	0.31965	0.29352	0.3688	0.22541	Target:no_capture	0.24187	0.30881	0.27002	0.24864	0.25991	0.27273	0.34969	0.36826	0.39161	0.27053	0.34121	Target:no_capture	0.22137	0.13052	0.38991	0.29822	Target:no_capture	Target:no_capture
RAC1	CDH1	0	PID_A6B1_A6B4_INTEGRIN_PATHWAY, PID_AJDISS_2PATHWAY, PID_CDC42_PATHWAY, PID_ECADHERIN_KERATINOCYTE_PATHWAY, PID_ECADHERIN_NASCENTAJ_PATHWAY, PID_MET_PATHWAY, PID_NECTIN_PATHWAY, PID_RAC1_PATHWAY	0.65982	0.42831	0.39345	Source:no_captureTarget:no_capture	0.64603	0.53072	0.81016	0.65467	0.46619	0.55839	Target:Frame_Shift_InsCN	0.57351	0.49494	0.43447	0.47416	0.31537	0.56848	Target:CN	0.41934	0.63273	0.50709	0.46197	0.39295	0.74646	0.53058	0.6366	0.37977	Source:no_captureTarget:no_capture	0.44275	0.54718	0.58733	0.54445	0.57073	0.75398	0.63376	0.77102	0.82721	0.52385	0.65982	Source:no_captureTarget:no_capture	0.70075	0.34714	0.672	0.59299	Source:no_captureTarget:no_capture	Source:no_captureTarget:no_capture
ABL1	CDH2	0	PID_AJDISS_2PATHWAY	0.19407	0.13949	0.12975	Source:no_captureTarget:no_capture	Source:CN	0.16321	0.15044	0.1682	0.15229	0.16273	0.10948	0.14636	0.15848	0.14074	0.16212	0.090019	0.186	0.10515	0.13517	0.16675	0.12673	0.14066	0.10247	0.15152	0.1288	0.18185	0.11717	Source:no_captureTarget:no_capture	0.13505	0.16313	0.16949	0.13402	0.14786	0.13352	0.19517	0.16027	Target:CN	0.16186	0.18965	Source:no_captureTarget:no_capture	0.13962	0.077317	0.1573	0.16256	Source:no_captureTarget:no_capture	Source:no_captureTarget:no_capture
[truncated: 7,052 more rows]
[truncated: 160 more columns]
