# Supplementary material for: MEDICI: Mining Essentiality Data to Identify Critical Interactions for Cancer Drug Target Discovery and Development
Source: PLoS One. 2017 Jan 24;12(1):e0170339. doi: 10.1371/journal.pone.0170339 (PMC5261804; doi:10.1371/journal.pone.0170339)
Supplement: S2 Table — (XLSX) [file pone.0170339.s006.xlsx]

## Sheet: Sheet1
Source	Target	% Source Altered	Screen KS	Screen Rank	Patient Intact	Patient Lost	logrank p	logrank q	Median Survival Intact	Median Survival Lost	NC Median Survival Intact	NC Median Survival Lost
FOXG1	SMAD4	0.81897	0.54898	391	115	348	0.0025563	0.35219	268	199.5	626	666
KAT2B	TP53	0.83858	0.85909	72	209	254	0.0026789	0.35219	202	229	952.5	593.5
PPP2CA	RAF1	0.053763	0.56679	371	370	93	0.0027411	0.35219	215.5	225	721	472
RAF1	RB1	0.60135	0.59036	342	315	148	0.0027519	0.35219	231	179	721	580
CTNNB1	DLG1	0.14894	0.81509	111	416	47	0.002955	0.35219	208.5	268	711	594
PRKCA	RAF1	0.092784	0.53483	405	366	97	0.0040483	0.40246	214.5	230	744	546.5
RAF1	YWHAZ	0.98889	0.52174	424	373	90	0.00746	0.47709	216	199	721	472
PRKCD	RAF1	0.043011	0.54584	393	370	93	0.0096319	0.51326	216	209	721	472
KAT2B	AR	0.98157	0.57622	358	246	217	0.010117	0.51326	205	237	869	594
NKX2-5	SMAD4	0.86104	0.57098	364	96	367	0.010861	0.51326	302.5	184	526.5	688.5
MYC	S100A7	0	0.72027	224	240	223	0.011292	0.51326	199.5	236	624	711
HRAS	RAF1	0.091837	0.58408	349	365	98	0.023127	0.70079	218	187	711	500
IFNGR1	JAK1	0.1	0.56784	369	383	80	0.026753	0.79061	202	359.5	608.5	952
DLG1	PIK3CA	0.83673	0.68465	258	414	49	0.02692	0.79061	208.5	258	706	609
JAK1	PIK3R1	0.90244	0.95547	18	381	82	0.03061	0.83477	197	359.5	624	905
CTNNA1	PIK3R1	0.85417	0.81509	111	415	48	0.03224	0.86684	202	377.5	624	999
MAX	S100A7	0.12917	0.53274	408	223	240	0.03494	0.90509	197	236.5	624	666
ATM	NBN	0.41176	0.52436	421	412	51	0.035085	0.90509	197	455	593.5	1060
CTNNB1	MDFIC	0.12727	0.75275	190	408	55	0.036242	0.91279	199.5	594	589.5	1021
JAK1	MAP3K1	0.925	0.7318	216	383	80	0.037882	0.91279	197	369	593	987
INPP5D	RAF1	0.13131	0.53897	400	364	99	0.039326	0.91279	210.5	256	731	500
SH2B3	JAK2	0.43956	0.50236	441	372	91	0.041459	0.91279	186	434	624	896
JAK1	JAK2	0.62712	0.87114	65	345	118	0.04539	0.91279	186	351.5	625	861
IL6ST	JAK1	0.051282	0.64746	285	385	78	0.047825	0.91279	202	359.5	608.5	952
