# Supplementary material for: MEDICI: Mining Essentiality Data to Identify Critical Interactions for Cancer Drug Target Discovery and Development
Source: PLoS One. 2017 Jan 24;12(1):e0170339. doi: 10.1371/journal.pone.0170339 (PMC5261804; doi:10.1371/journal.pone.0170339)
Supplement: S3 Table — Also shown are PPI rank percentiles and maximum protein essentiality rank percentiles. (TXT) [file pone.0170339.s007.txt]

Source	Target	Median_Log2_PPI_MPER	Max_Log2_PPI_MPER	22RV1_PROSTATE.Log2.PPI-MPER	697_HAEMATOPOIETIC_AND_LYMPHOID_TISSUE.Log2.PPI-MPER	786O_KIDNEY.Log2.PPI-MPER	A1207_CENTRAL_NERVOUS_SYSTEM.Log2.PPI-MPER	A172_CENTRAL_NERVOUS_SYSTEM.Log2.PPI-MPER	A204_SOFT_TISSUE.Log2.PPI-MPER	A2058_SKIN.Log2.PPI-MPER	A549_LUNG.Log2.PPI-MPER	A673_BONE.Log2.PPI-MPER	ACHN_KIDNEY.Log2.PPI-MPER	AGS_STOMACH.Log2.PPI-MPER	AM38_CENTRAL_NERVOUS_SYSTEM.Log2.PPI-MPER	AML193_HAEMATOPOIETIC_AND_LYMPHOID_TISSUE.Log2.PPI-MPER	ASPC1_PANCREAS.Log2.PPI-MPER	BT20_BREAST.Log2.PPI-MPER	BT474_BREAST.Log2.PPI-MPER	BXPC3_PANCREAS.Log2.PPI-MPER	C2BBE1_LARGE_INTESTINE.Log2.PPI-MPER	C32_SKIN.Log2.PPI-MPER	CADOES1_BONE.Log2.PPI-MPER	CAL120_BREAST.Log2.PPI-MPER	CAL51_BREAST.Log2.PPI-MPER	CALU1_LUNG.Log2.PPI-MPER	CAOV3_OVARY.Log2.PPI-MPER	CAOV4_OVARY.Log2.PPI-MPER	CAS1_CENTRAL_NERVOUS_SYSTEM.Log2.PPI-MPER	CFPAC1_PANCREAS.Log2.PPI-MPER	CH157MN_CENTRAL_NERVOUS_SYSTEM.Log2.PPI-MPER	COLO205_LARGE_INTESTINE.Log2.PPI-MPER	COLO704_OVARY.Log2.PPI-MPER	COLO741_SKIN.Log2.PPI-MPER	COLO783_SKIN.Log2.PPI-MPER	CORL23_LUNG.Log2.PPI-MPER	COV362_OVARY.Log2.PPI-MPER	COV434_OVARY.Log2.PPI-MPER	COV504_OVARY.Log2.PPI-MPER	COV644_OVARY.Log2.PPI-MPER	DBTRG05MG_CENTRAL_NERVOUS_SYSTEM.Log2.PPI-MPER	DKMG_CENTRAL_NERVOUS_SYSTEM.Log2.PPI-MPER	DLD1_LARGE_INTESTINE.Log2.PPI-MPER	EFE184_ENDOMETRIUM.Log2.PPI-MPER	EFM19_BREAST.Log2.PPI-MPER	EFO21_OVARY.Log2.PPI-MPER	EFO27_OVARY.Log2.PPI-MPER	EW8_BONE.Log2.PPI-MPER	EWS502_BONE.Log2.PPI-MPER
AKT1	ARNT	0.563836857	2.114357015	0.949164155	0.242618897	0.107451191	NaN	1.357324859	0.755133242	0.222562702	0.942195894	0.446461391	0.310126448	0.025161262	0.337913142	0.288839988	0.570410255	0.864020813	0.070356736	0.94262837	0.061156591	1.415550856	1.24093029	0.614481287	0.730731735	0.89315952	0.743310844	0.48113888	1.15305451	1.01780646	NaN	1.248152614	1.389903131	1.259675691	0.039010457	0.422999283	0.872823236	0.639559624	0.486273836	NaN	0.948977167	0.16225879	NaN	0.607508597	0.054605425	0.682330338	0.520228647	NaN	NaN
ARNT	CCND2	0.121913505	2.199626466	0.269734625	-0.059458216	-0.199596607	NaN	-0.231122035	0.387967626	-0.030247655	0.227604841	0.042806474	-0.083611417	NaN	-0.122541462	0.20263073	0.099701565	-0.041136546	0.090649178	0.402336676	-0.12628273	0.411502501	0.569782454	0.17585093	0.151276826	0.581549116	NaN	0.135152702	0.696326495	-0.100024518	NaN	0.83128476	0.273494195	2.06E-05	-0.106331289	0.113090822	0.646968516	0.251052262	0.868434318	0.152948736	0.257630841	-0.151598855	NaN	0.338305156	-0.177080265	NaN	0.215616106	NaN	NaN
AURKA	CCND2	-0.09823105	1.18984717	0.21493455	-0.075408312	-0.071133525	NaN	-0.13182411	-0.02666058	0.077617017	-0.17201026	0.151468308	-0.133305889	NaN	-0.116474262	-0.072568764	-0.140047	-0.117880911	-0.052605099	-0.119461441	0.040155153	-0.161658743	0.28909141	0.146519516	0.117258862	-0.184313955	NaN	-0.065979692	0.578001685	-0.152813389	NaN	-0.022299524	0.211773529	-0.02324918	-0.074875603	-0.188404497	0.28059358	-0.219156329	-0.023818938	-0.193905287	0.161085043	-0.16063594	NaN	-0.176325187	-0.185871441	NaN	-0.025240364	NaN	NaN
ARNT	CCNE1	-0.004338682	2.084738739	0.373637625	-0.222225265	-0.307291464	NaN	-0.112385266	0.008355709	-0.195163805	0.967751442	-0.078009281	-0.221774302	-0.0801002	-0.269532124	0.186627724	0.230891544	0.257031324	-0.035541158	1.118316945	-0.227934364	0.222395056	0.533822886	0.007465373	0.578132049	-0.138143386	0.143750607	-0.228365408	0.529259015	0.586463011	NaN	0.774102549	-0.210833472	0.476754966	-0.244164515	0.404385461	-0.365395417	0.106707984	0.704115288	0.043462623	-0.08466218	-0.320416121	NaN	-0.037179249	-0.196744963	-0.35672581	0.033540014	NaN	NaN
AURKA	CCNE1	-0.237686286	0.857411951	0.005841301	-0.255450107	-0.17863145	NaN	-0.277202813	-0.139791886	-0.152964379	-0.282688636	-0.207848004	-0.334640972	-0.261190168	-0.183057372	-0.236442208	-0.250637862	-0.224673494	-0.156004274	-0.277647219	-0.128626964	-0.282646944	0.097043165	-0.050542642	0.467693307	-0.224454756	-0.327240257	-0.195363751	0.407314925	0.483013756	NaN	-0.212789401	-0.291543606	-0.224406818	-0.289297314	-0.347715824	-0.388552274	-0.345965184	-0.171823081	-0.27633831	-0.012068419	-0.348617436	NaN	-0.005926964	-0.216619606	-0.35088662	-0.206885826	NaN	NaN
CCND2	CCNE1	-0.093679219	1.449840401	-0.011482166	-0.030217173	-0.204417092	NaN	-0.36047923	-0.111144162	-0.207578404	-0.012454097	-0.288170762	-0.373543673	NaN	0.100580103	-0.006886667	-0.065403837	-0.250868843	-0.086764894	0.142555551	0.641064241	0.220294947	0.254280186	-0.026589627	-0.098964484	-0.279128529	NaN	-0.31290356	1.117134965	-0.261336607	NaN	0.624852911	-0.221647591	-0.189281957	-0.172910386	-0.093679219	-0.443605701	0.588165978	1.231574285	0.091615573	-0.103283624	-0.027861738	NaN	-0.034533142	-0.298745913	NaN	0.023498164	NaN	NaN
AKT1	CDK4	0.432674429	2.44162765	0.161646279	0.802154625	0.244973088	NaN	0.93664844	0.603322078	0.932873382	0.66323659	0.162293002	1.142485513	0.233855695	0.329324838	0.157717	0.134251414	0.314200031	0.065025482	0.525097983	1.082718682	0.431492018	0.139178919	-0.030737608	0.707864607	0.317976038	0.546688094	0.186222435	0.602332753	0.497885742	NaN	1.212029365	1.751256774	0.487527451	0.15676307	0.335529268	0.71793823	0.128648588	0.468543458	NaN	0.57757734	0.724709899	NaN	0.497104109	0.038533342	0.4784954	0.157516734	NaN	NaN
ARNT	CDK4	-0.171142846	1.436031086	-0.291509373	-0.22709794	-0.316102996	NaN	0.283739662	0.080088817	-0.27404897	-0.004096514	-0.274221372	-0.260060166	-0.069638262	-0.232977325	-0.382887462	-0.358529865	-0.224265807	-0.262513892	-0.147634497	-0.262862887	-0.174672103	-0.410931517	-0.403261918	0.215438317	-0.248888269	-0.032052988	-0.270210066	-0.021560104	-0.077098034	NaN	0.746901728	0.637742301	-0.15140852	-0.204587136	-0.325295583	0.079269944	-0.338781965	-0.206977792	-0.023597544	-0.084712141	-0.306705237	NaN	-0.164107454	-0.143726192	-0.203821371	-0.255147261	NaN	NaN
CCND2	CDK4	-0.261706746	1.579501906	-0.319813605	-0.037719504	-0.373480478	NaN	-0.426837296	-0.047279917	-0.213769608	-0.007189772	-0.49105232	-0.418578779	NaN	-0.370279478	-0.361968089	-0.361569099	-0.184661103	-0.343157308	-0.147150073	0.40974689	-0.166081353	-0.478566824	-0.488498132	-0.088058371	-0.418161967	NaN	-0.354530215	-0.140853878	-0.256881819	NaN	0.593846963	-0.05819641	-0.211592907	-0.247439577	-0.277458849	0.000501522	-0.463768742	-0.343410016	0.254762744	-0.108121029	0.002326235	NaN	-0.136874566	-0.434211429	NaN	-0.336029251	NaN	NaN
AKT1	CDK6	0.312031481	2.086975739	0.563769768	0.772808003	0.01983142	NaN	0.085939456	0.223082237	0.698808614	0.215674831	1.214279145	1.046497843	0.106496319	NaN	0.279563443	0.546648164	0.192586564	0.068187121	0.525983756	0.378966035	0.136326321	2.064587519	1.026482504	0.711701054	0.228360455	0.244659917	0.205938037	0.449110368	0.213305664	NaN	-0.011286917	0.333951721	0.804404647	0.135624245	0.41158098	0.217951827	0.055780191	0.234697053	NaN	0.427249969	0.159534283	NaN	0.581499605	0.180989362	0.414115056	0.793022117	NaN	NaN
ARNT	CDK6	-0.184565627	2.14397979	0.113271274	-0.18133439	-0.195983161	NaN	-0.37870197	-0.211473704	-0.173358111	-0.312475388	-0.065897408	-0.202609067	-0.051201675	NaN	-0.168653405	0.42700378	-0.258399575	-0.175855182	-0.08357131	-0.164396	-0.30811645	0.550172596	0.02962013	0.582108543	-0.227191347	-0.221983003	-0.211457083	-0.105226168	-0.22604459	NaN	-0.166997367	-0.132486301	0.217936045	-0.119058751	0.440853668	-0.261239679	-0.294628784	-0.318177787	0.016260064	-0.156658175	-0.184565627	NaN	0.55602518	-0.220112898	-0.162905984	0.060259903	NaN	NaN
CCND2	CDK6	-0.222341583	1.495895346	0.075111373	0.030160352	-0.347937174	NaN	-0.274605288	-0.306404747	-0.089570436	-0.313305716	-0.094547682	-0.354274421	NaN	NaN	-0.153964423	-0.065709461	-0.206237159	-0.25053105	-0.082956482	-0.191077046	-0.303727186	0.272194146	0.003019244	-0.042676863	-0.341647516	NaN	-0.294998297	-0.208194188	-0.151097727	NaN	-0.17921296	-0.143486698	-0.145963498	-0.305456622	-0.052695432	-0.338682764	-0.404116109	-0.427898924	0.633813377	-0.179547079	-0.341575321	NaN	0.181948112	1.012775096	NaN	0.065061975	NaN	NaN
CCNE1	CDK6	-0.429294128	1.731129877	-0.253240108	-0.091950305	-0.454342795	NaN	-0.581778454	-0.481517831	-0.387555352	-0.575841868	-0.529151436	0.130925395	-0.586176499	NaN	-0.429294128	-0.01692404	-0.536565249	-0.419853102	-0.378314576	-0.387969095	-0.515793641	1.196110913	0.14090066	0.216914977	-0.457778276	-0.544318966	-0.397377756	-0.432457645	-0.487254284	NaN	-0.253981854	-0.399553995	-0.088479454	-0.581520268	0.132108933	-0.467024762	-0.560556692	-0.618237952	-0.081927856	-0.384762917	-0.616202526	NaN	-0.059402022	-0.420643131	-0.412770044	0.290780948	NaN	NaN
CDK4	CDK6	-0.507781591	0.847391317	-0.525269698	-0.104561201	-0.471617604	NaN	-0.672271027	-0.548119215	-0.252713971	-0.558018367	-0.746109143	0.066394736	-0.493087365	NaN	-0.508443035	-0.587708565	-0.457177794	-0.334534664	-0.325725926	-0.45482407	-0.493128099	-0.777331996	-0.660450157	-0.032938075	-0.570588723	-0.639877999	-0.452122016	-0.40700334	-0.47821696	NaN	-0.262583646	-0.515552912	-0.410387593	-0.515607921	-0.577082624	-0.541911565	-0.469478575	-0.619978026	0.110292825	-0.460802769	-0.583644356	NaN	-0.377871648	-0.557104583	-0.37740042	-0.598718621	NaN	NaN
ARNT	CDKN2A	-0.279651568	0.390919885	-0.279651568	-0.330381735	NaN	NaN	NaN	-0.320026836	NaN	NaN	NaN	NaN	-0.087680052	NaN	-0.242955207	NaN	NaN	NaN	NaN	-0.277123985	NaN	NaN	-0.137177415	-0.419813759	0.294234628	-0.024461997	-0.178734518	NaN	-0.219073684	NaN	-0.499131112	-0.544781036	NaN	-0.301745852	NaN	0.303492985	-0.426508363	NaN	-0.152184268	NaN	NaN	NaN	-0.528092436	NaN	-0.494913687	-0.25767919	NaN	NaN
CCND2	CDKN2A	-0.356701709	0.785780156	-0.330689275	-0.196928128	NaN	NaN	NaN	-0.459850468	NaN	NaN	NaN	NaN	NaN	NaN	-0.218860587	NaN	NaN	NaN	NaN	-0.567185786	NaN	NaN	-0.186564571	-0.431704382	0.567385104	NaN	-0.206567273	NaN	-0.393731386	NaN	-0.564392658	-0.557172181	NaN	-0.268838524	NaN	0.202123725	-0.617981946	NaN	0.533194971	NaN	NaN	NaN	-0.497843392	NaN	NaN	-0.387593933	NaN	NaN
CCNE1	CDKN2A	-0.65678162	0.60708159	-0.757498653	0.09277496	NaN	NaN	NaN	-0.700094765	NaN	NaN	NaN	NaN	-0.753264766	NaN	-0.55954108	NaN	NaN	NaN	NaN	-0.812373863	NaN	NaN	-0.182155618	-0.846741881	-0.670203662	-0.300797985	-0.75276406	NaN	-0.563708968	NaN	-0.865097482	-0.764068369	NaN	-0.466033036	NaN	-0.800727112	-0.877540943	NaN	-0.312070979	NaN	NaN	NaN	-0.081280524	NaN	-0.592098001	-0.762435194	NaN	NaN
AKT1	CDKN2B	0.710066633	2.171159893	1.6086817	1.54828587	NaN	NaN	NaN	0.725488842	0.92827849	NaN	NaN	1.407157739	0.400633639	NaN	0.266035591	NaN	NaN	NaN	NaN	1.077849506	1.371863668	NaN	1.371763661	0.545242492	1.111631755	0.850379105	0.525934603	NaN	0.983190174	NaN	0.470352754	0.753059853	NaN	0.152864143	0.268430199	0.826712969	1.148631042	NaN	NaN	NaN	NaN	NaN	0.561876085	NaN	0.329402911	0.782023626	NaN	NaN
ARNT	CDKN2B	-0.023678544	2.296378555	0.331309396	-0.262464982	NaN	NaN	NaN	0.178444294	-0.294037844	NaN	NaN	-0.314740801	-0.078421184	NaN	0.667288246	NaN	NaN	NaN	NaN	-0.284680298	2.296378555	NaN	-0.061857518	-0.057699556	0.341313624	0.05861506	-0.051216289	NaN	0.499687586	NaN	-0.150176753	0.170114261	NaN	-0.275097778	-0.409756469	0.398720653	0.048749414	NaN	-0.082429327	NaN	NaN	NaN	1.844111125	NaN	-0.332375186	0.005182149	NaN	NaN
CCND2	CDKN2B	-0.063088431	1.302942836	-0.059612227	-0.092919672	NaN	NaN	NaN	0.048108343	-0.236307146	NaN	NaN	-0.476031731	NaN	NaN	-0.110665503	NaN	NaN	NaN	NaN	0.733879098	0.094404457	NaN	-0.104849162	-0.093206394	0.742846659	NaN	-0.085301591	NaN	-0.348143469	NaN	-0.206967222	-0.021647007	NaN	-0.220077292	-0.354810031	0.645595909	0.528593911	NaN	1.029056797	NaN	NaN	NaN	0.065825249	NaN	NaN	-0.011004683	NaN	NaN
CDK4	CDKN2B	-0.523976157	0.411702405	-0.729713347	-0.237436737	NaN	NaN	NaN	-0.343126624	0.411702405	NaN	NaN	0.065211544	-0.630923635	NaN	-0.759101888	NaN	NaN	NaN	NaN	0.081718235	-0.591028443	NaN	-0.77323954	-0.429805661	-0.791974026	-0.560919459	-0.638220309	NaN	-0.538456847	NaN	-0.524115888	-0.27671272	NaN	-0.663169184	-0.646708227	-0.300245754	-0.786956505	NaN	-0.033247666	NaN	NaN	NaN	-0.523976157	NaN	-0.563777304	-0.705198086	NaN	NaN
CDK6	CDKN2B	-0.472951889	1.542350849	-0.360821406	-0.184152068	NaN	NaN	NaN	-0.594290215	-0.246327238	NaN	NaN	0.054549486	-0.543627089	NaN	-0.545569313	NaN	NaN	NaN	NaN	-0.486756982	-0.655836396	NaN	-0.01895007	-0.364460727	-0.63786982	-0.67898615	-0.53725404	NaN	-0.597851972	NaN	-0.246111887	-0.496468752	NaN	-0.617693559	-0.642027071	-0.599218213	-0.644567964	NaN	0.333670095	NaN	NaN	NaN	0.207932823	NaN	-0.425860342	0.243223138	NaN	NaN
CDKN2A	CDKN2B	-0.681854893	1.123073154	-0.817068981	0.03317381	NaN	NaN	NaN	-0.782501641	NaN	NaN	NaN	NaN	-0.701589623	NaN	-0.700350942	NaN	NaN	NaN	NaN	-0.919750355	NaN	NaN	-0.377459607	-0.813193083	0.340090434	-0.448104892	-0.631182622	NaN	-0.69820072	NaN	-0.810950528	-0.928352046	NaN	-0.560439618	NaN	-0.165937522	-0.969392312	NaN	0.207356726	NaN	NaN	NaN	-0.933583727	NaN	-0.691678349	-0.792159876	NaN	NaN
AKT1	CDKN2C	0.686480363	2.766217129	1.186979701	0.270652581	0.532030086	NaN	1.461424228	1.117033931	0.134305809	0.792839605	1.28584571	0.856727678	0.373291005	0.965081426	0.248136169	0.499624695	1.127990227	0.049112512	0.869730867	1.052220056	1.339432724	1.007851464	1.329421659	0.668731015	0.917368555	0.806103739	0.954551764	1.465092925	0.94712092	NaN	0.620976636	0.696568704	1.152971856	0.145221449	0.38146341	0.792059874	1.09738504	0.4411373	NaN	0.876574255	0.72898807	NaN	0.53103204	0.164218406	0.616639703	0.741307081	NaN	NaN
CCND2	CDKN2C	-0.336968737	1.626934233	-0.344001673	-0.589320009	-0.417419773	NaN	-0.692035288	0.060820589	-0.707913963	-0.315543475	-0.475597456	-0.653750568	NaN	-0.216800884	-0.395254423	-0.427341046	-0.501651318	-0.364963346	-0.168825205	0.475506512	-0.147482769	-0.070709076	-0.392511941	-0.402809957	-0.112316238	NaN	-0.384982806	0.782787611	-0.571697724	NaN	-0.336968737	-0.323679734	-0.524386832	-0.458489234	-0.421321561	0.404587809	0.448333615	0.895429976	0.742889124	-0.296414665	-0.309525176	NaN	-0.164391649	0.662588741	NaN	-0.282887745	NaN	NaN
CDK4	CDKN2C	-0.867183059	0.212717042	-1.042176196	-0.966690886	-0.993023964	NaN	-0.445864247	-0.695870968	-1.174030036	-0.683719957	-1.123993644	-0.453823634	-1.001489189	-1.004246546	-1.072524059	-0.9918525	-0.865869499	-0.935830282	-0.781339293	-0.225485088	-0.845135866	-1.108526333	-1.070787227	-0.490437683	-1.052529768	-0.890613276	-1.011192359	-0.683752219	-0.827963464	NaN	-0.682502813	-0.617026111	-0.876841034	-0.947700876	-1.009749047	-0.580058771	-1.106873997	-0.852073293	-0.320050527	-0.763017059	-0.665613027	NaN	-0.805237659	-0.859872288	-0.780935152	-0.980917508	NaN	NaN
CDK6	CDKN2C	-0.77940739	0.652406286	-0.670854284	-0.864034424	-0.783053551	NaN	-0.97003008	-0.943912306	-0.992151862	-0.910641265	-0.077474439	-0.363770821	-0.878698369	NaN	-0.855887831	-0.090944306	-0.861397815	-0.807908815	-0.684962256	-0.763625354	-0.89624603	-0.243702084	-0.356130249	-0.169391774	-0.905398607	-1.002860639	-0.902989297	-0.737616783	-0.875125897	NaN	-0.375069648	-0.820336099	-0.436130722	-0.862747687	-0.260134268	-0.841062735	-0.937991253	-0.940160066	0.04305243	-0.826583662	-0.892845919	NaN	-0.07952373	0.482705626	-0.709507638	-0.373671052	NaN	NaN
AKT1	EPHA2	0.735277516	2.062046427	0.818166694	0.880659393	0.775916215	NaN	0.842258427	1.200391773	0.971253045	0.936845496	1.305446184	1.341669588	0.422221517	1.586326224	0.014894844	0.568783996	0.29502685	0.067002318	0.909386779	0.830722847	1.201056097	0.414006387	1.404449406	0.724099514	1.156209207	0.88300947	0.726177582	0.692676163	1.008028039	NaN	0.959703732	1.351811946	1.251605475	0.161390954	0.420532974	0.863288903	0.797216136	0.480516099	NaN	0.942317831	1.172780258	NaN	0.610348735	0.188897894	0.684527893	0.806307974	NaN	NaN
ARNT	EPHA2	0.219529429	2.126934163	0.470479554	-0.061747118	-0.258432063	NaN	0.394712475	0.374147656	-0.078017815	1.096487945	0.032104551	-0.09807564	-0.059562156	-0.143061541	-0.083239002	0.399045896	-0.039346913	0.061872801	0.433936888	-0.105950295	0.753725732	0.00937594	0.145867812	0.768575323	0.595195595	0.281461802	0.152707977	0.256666118	0.750977912	NaN	0.537660956	0.893666624	0.82849208	-0.11957851	1.285845561	0.637089322	0.293523429	0.878788298	0.009596389	1.324627341	-0.171552735	NaN	0.414997173	-0.174224855	1.004511554	0.140544582	NaN	NaN
AURKA	EPHA2	-0.100573826	2.290202687	0.209288991	-0.077547927	-0.129721849	NaN	-0.198206778	-0.045484454	0.054908825	-0.191076037	0.670034059	-0.228925998	-0.163346923	-0.128922097	-0.063604571	-0.152534855	-0.104506786	-0.075289451	-0.109682038	0.074883237	-0.165047625	0.022139914	0.11478183	0.666304261	-0.18116838	-0.212211416	-0.050493551	0.246386808	2.290202687	NaN	-0.002633927	0.891398969	-0.085489221	-0.096850968	-0.231425396	0.271248599	-0.179621739	-0.014836837	-0.109023466	0.117525724	-0.1842213	NaN	-0.173853438	-0.18436366	1.011842648	-0.100049635	NaN	NaN
CCND2	EPHA2	0.155717584	2.017020188	0.202746602	0.185918861	0.094089703	NaN	-0.230939085	0.646437581	0.030723797	0.178704513	0.065423252	-0.234177081	NaN	0.294426505	-0.079913382	0.116390255	-0.002020346	0.178210754	0.409086594	0.376289165	0.424835522	-0.028833259	0.153510871	0.09145981	1.054095702	NaN	0.188514157	0.172847659	-0.151705715	NaN	0.491143952	0.203059281	-0.029264291	0.072039427	0.072422081	0.907112035	0.309627745	1.891561411	-0.07689739	0.230506787	0.193502024	NaN	0.383743879	1.188828803	NaN	0.155717584	NaN	NaN
CDK4	EPHA2	-0.187328294	1.402863347	-0.332175887	0.176697666	-0.476662297	NaN	0.113243338	-0.029618288	0.444948869	-0.074184424	-0.544134421	0.45685024	-0.43888944	-0.427457977	-0.115646292	-0.342465204	-0.187445552	-0.341050456	-0.104286601	0.129303783	-0.190678965	-0.400780762	-0.500892535	0.173488824	-0.386326381	-0.207581854	-0.320433613	0.021326951	-0.205064186	NaN	0.248963267	0.624038637	-0.221464123	-0.269570855	-0.407710213	0.023827858	-0.422754417	-0.253504422	-0.244993714	-0.157346058	-0.03764482	NaN	-0.121196796	-0.416209879	-0.149377624	-0.461184801	NaN	NaN
CDK6	EPHA2	-0.203110219	1.17198869	0.032887185	0.204465536	-0.414053622	NaN	-0.388091887	-0.324518313	0.087071792	-0.37614696	0.515612957	0.418863814	-0.40789426	NaN	-0.102933373	0.18959253	-0.193764509	-0.250602657	-0.041332983	-0.129240701	-0.322104649	-0.199484437	0.306991963	0.466288772	-0.316689817	-0.378407375	-0.255018259	-0.073714065	-0.318031154	NaN	-0.169765568	-0.214042226	0.192161152	-0.316912373	0.342151697	-0.332947898	-0.372290326	-0.390275941	-0.206736	-0.235813079	-0.356302066	NaN	0.245334766	1.069389515	-0.106613011	0.510365067	NaN	NaN
CDKN2A	EPHA2	-0.313994229	2.157458493	-0.339740834	0.061760257	NaN	NaN	NaN	-0.459396316	NaN	NaN	NaN	NaN	-0.471936901	NaN	-0.160605821	NaN	NaN	NaN	NaN	-0.495192249	NaN	NaN	0.008020704	-0.512466583	0.70876163	-0.080120616	-0.048088936	NaN	-0.354680445	NaN	-0.489511289	-0.605004748	NaN	-0.070613426	NaN	0.190089711	-0.541981982	NaN	-0.37458883	NaN	NaN	NaN	-0.500390018	NaN	-0.440984729	-0.538600137	NaN	NaN
CDKN2B	EPHA2	0.174834186	2.256414035	0.166746488	0.168217551	NaN	NaN	NaN	0.070878593	0.417962665	NaN	NaN	0.487641699	-0.272666164	NaN	-0.145535521	NaN	NaN	NaN	NaN	0.097849259	0.415689584	NaN	0.935098019	-0.147191029	0.753970141	0.118559041	-0.055488916	NaN	1.640706593	NaN	-0.146633281	0.058498393	NaN	0.017244739	-0.480603124	1.37682128	0.077893503	NaN	-0.299616604	NaN	NaN	NaN	0.12911888	NaN	-0.26998655	0.387822965	NaN	NaN
CCND2	ERBB2	-0.060756375	1.50590172	0.166427297	-0.089289378	-0.054385565	NaN	-0.228521295	-0.133083702	-0.165481531	-0.147460097	NaN	-0.199130133	NaN	0.05716712	0.137195578	-0.080473362	-0.178899695	-0.225250925	0.313110203	0.87321233	-0.252468512	0.368958633	-0.171129583	0.093791543	0.443134865	NaN	-0.17259424	-0.267568494	-0.060056528	NaN	0.130515491	-0.06240427	0.012136752	-0.019272174	-0.194024747	-0.076760259	-0.150105033	-0.221748947	0.702994561	-0.07476245	0.11480516	NaN	0.232463462	-0.2236853	NaN	0.116113142	NaN	NaN
CDKN2B	ERBB2	-0.231565087	1.007234398	0.011338512	-0.353544984	NaN	NaN	NaN	-0.358441238	-0.424578371	NaN	NaN	-0.340604357	-0.390684723	NaN	0.004879564	NaN	NaN	NaN	NaN	0.57481975	-0.523637761	NaN	-0.407442504	-0.14500347	0.1352544	-0.313136373	-0.351978443	NaN	-0.375779265	NaN	-0.155566405	-0.316650865	NaN	0.619603915	-0.356055834	-0.32666636	-0.371694631	NaN	0.386821978	NaN	NaN	NaN	-0.09190725	NaN	-0.342082776	-0.150491717	NaN	NaN
AKT1	FGFR4	0.521896114	2.036219475	1.085626815	0.759243351	0.762977159	NaN	0.676138053	0.523291491	0.953272869	0.611949762	0.934973082	0.475857895	0.30891034	0.573842234	0.282135269	0.551081994	0.274952727	0.062451538	0.924948555	0.646801972	0.489508289	0.586482632	1.387800453	0.714380509	0.429423226	0.363674182	0.549752557	0.426043739	0.143371294	NaN	1.014856337	0.725092808	0.556645907	0.121219588	0.41654001	0.402308064	1.160974017	0.139919617	NaN	0.647052247	0.523114843	NaN	0.324313314	0.184644841	0.242457828	0.526093519	NaN	NaN
ARNT	FGFR4	-0.056514751	1.050910062	0.434257358	-0.165740211	-0.326621176	NaN	0.115738805	0.068746648	-0.183431833	0.024864374	-0.073286008	-0.147740226	-0.060079827	-0.201734448	-0.1756513	0.28732898	-0.176846056	-0.044757876	1.050910062	-0.17632865	-0.036055118	0.048482232	0.031288951	0.471980198	-0.053194306	-0.100856392	0.034995232	-0.108028587	-0.257201068	NaN	0.445077662	0.233923586	0.013971136	-0.107361859	0.00745056	-0.102296436	0.140664866	-0.332442427	0.042432002	0.060842197	-0.22981867	NaN	-0.226994675	-0.200613429	-0.251576859	0.116990385	NaN	NaN
CCND2	FGFR4	-0.090974231	0.836084338	0.060557309	0.050398034	-0.014806278	NaN	-0.34102214	-0.029678406	-0.106375289	0.022254735	-0.103608115	-0.289573528	NaN	-0.08669053	-0.158493989	-0.02087082	-0.125051441	0.039705977	0.209972822	0.052696059	-0.030491078	-0.017093032	0.007544167	-0.020090178	-0.175699937	NaN	0.024646704	-0.208049585	-0.165607498	NaN	0.39344371	0.096345399	-0.101908318	-0.294125778	0.020955009	-0.182458856	0.531596518	-0.422233001	-0.089981189	0.035564243	-0.031311343	NaN	-0.197937784	0.148158117	NaN	0.03638922	NaN	NaN
CDK4	FGFR4	-0.425057028	0.603549229	-0.554782459	-0.086313332	-0.616702471	NaN	-0.206547501	-0.286453821	0.217136831	-0.248987243	-0.757918445	-0.408887124	-0.441194328	-0.531853189	-0.466978011	-0.537299118	-0.376337315	-0.510086277	-0.361724228	-0.211911624	-0.311676698	-0.644139317	-0.656729872	0.00399239	-0.49117388	-0.514175805	-0.493053267	-0.408420953	-0.485286099	NaN	0.085011175	-0.178319616	-0.346447873	-0.497330783	-0.484239621	-0.397147004	-0.657523533	-0.588132564	-0.355253129	-0.272699917	-0.302575706	NaN	-0.430180806	-0.49941018	-0.464239565	-0.498783088	NaN	NaN
CDK6	FGFR4	-0.378100394	0.634923176	-0.185991678	0.006425947	-0.499189973	NaN	-0.538869558	-0.433807991	-0.079691517	-0.463127029	0.007295886	-0.321612558	-0.410219781	NaN	-0.293779271	0.009096921	-0.353274612	-0.394948032	-0.277151576	-0.288310694	-0.412457699	-0.277246691	0.123881478	0.201060068	-0.403348475	-0.455006779	-0.401607738	-0.296125505	-0.324790295	NaN	-0.223260315	-0.36689538	-0.236903216	-0.32198078	-0.213185747	-0.368297666	-0.536821954	-0.428753988	-0.294632	-0.333954802	-0.447970263	NaN	-0.418801383	-0.031668743	-0.347022913	-0.214039354	NaN	NaN
CDKN2B	FGFR4	-0.320243346	0.715243282	0.173317736	-0.171687832	NaN	NaN	NaN	-0.338276577	0.18740562	NaN	NaN	-0.485566597	-0.483358752	NaN	-0.530414992	NaN	NaN	NaN	NaN	-0.250007833	-0.417356828	NaN	0.715243282	-0.318328428	-0.506605918	-0.54745196	-0.257501184	NaN	-0.594295861	NaN	-0.373639377	-0.124616449	NaN	-0.617162738	-0.561621267	-0.463677742	0.202532242	NaN	-0.417964676	NaN	NaN	NaN	-0.539796828	NaN	-0.44285007	-0.320243346	NaN	NaN
CDKN2C	FGFR4	-0.649400116	0.441577204	-0.133232419	-0.828459229	-0.647420763	NaN	-0.565488414	-0.683421353	-0.952441318	-0.596178383	-0.385021537	-0.709897915	-0.830900104	-0.695405544	-0.823897589	-0.402959679	-0.76151883	-0.213112219	0.383312911	-0.533930538	-0.6625401	-0.606771189	0.3290609	-0.243683011	-0.777968438	-0.870305156	-0.632723221	-0.773236701	-0.860843195	NaN	-0.530462281	-0.443443714	-0.678711944	-0.854785312	-0.614892916	-0.706534266	-0.101621151	-0.915545442	-0.710888654	-0.618670531	-0.643361589	NaN	-0.805542088	-0.400747312	-0.816380848	-0.595990062	NaN	NaN
EPHA2	FGFR4	-0.039963087	1.136906484	0.280106458	0.2100324	0.654618149	NaN	0.084163655	-0.052336806	0.52615238	-0.026144565	0.20921419	-0.140351322	-0.294877932	-0.119090592	-0.096185141	0.256590907	-0.092437405	0.288714065	0.252131847	0.10758056	-0.03781665	-0.16752873	1.041017624	0.370465247	-0.162586541	-0.24729068	0.043165307	-0.121120031	-0.32545199	NaN	0.365142085	0.177451933	-0.065825441	-0.322734342	-0.043002519	-0.190991186	0.253060534	-0.409839605	-0.123096821	-0.027034734	-0.07037173	NaN	-0.189469797	0.157338934	-0.239232869	-0.080685397	NaN	NaN
ERBB2	FGFR4	-0.184930596	0.810132708	0.159580948	-0.236952737	-0.234828489	NaN	-0.121588593	-0.211052683	-0.275917845	-0.278255023	NaN	-0.188827715	-0.252148965	-0.046047937	-0.225543727	-0.183788768	-0.253061108	-0.263696688	0.421604382	0.000978815	-0.333775555	-0.02417231	-0.292827271	0.290185123	-0.191438301	-0.1660868	-0.266936973	-0.293099784	-0.218952865	NaN	-0.007272071	-0.224625975	-0.115102543	-0.414805607	-0.298902416	-0.124303442	-0.254034022	-0.306233635	-0.13011395	-0.183103254	-0.169907403	NaN	-0.227553859	-0.230493695	-0.307825708	0.026917931	NaN	NaN
AKT1	FZR1	0.257249579	2.456233924	1.304612846	1.525631516	-0.016619261	NaN	0.395836701	0.103788682	0.620126153	0.876842621	1.611899072	0.003086579	0.386819947	0.970059189	0.259223798	0.265375367	-0.065437394	0.054901265	-0.04084622	0.38178935	-0.042196694	1.628067017	-0.02361167	0.641959044	-0.041425201	0.099933541	0.980562091	0.14411478	0.210766974	NaN	1.186153432	1.820328924	0.046422461	0.15007273	0.024535755	-0.020466739	1.125369015	0.050089714	NaN	0.134888005	0.102321484	NaN	0.328510693	0.170991153	0.197014561	0.073825111	NaN	NaN
ARNT	FZR1	-0.392950889	2.054827703	0.205065841	-0.355153224	-0.456827963	NaN	-0.386775189	-0.512417681	-0.374183893	0.729719755	-0.320232355	-0.531092944	-0.094875553	-0.44885157	0.202400129	-0.482866845	-0.628653272	-0.270663393	-0.58888939	-0.311380225	-0.739633924	0.28846226	-0.566630536	-0.076000133	-0.529345813	-0.500523567	-0.212537912	-0.62806147	-0.497942617	NaN	0.583668091	0.492264796	-0.686311752	-0.304343388	-0.70630211	-0.567116563	-0.09718635	-0.724099451	-0.494877639	-0.677213353	-0.415299484	NaN	-0.473373475	-0.303195905	-0.559349794	-0.432363188	NaN	NaN
CDK6	FZR1	-0.724965401	0.50338036	-0.531683527	-0.337411318	-0.581906908	NaN	-0.836431854	-0.771714302	-0.427139128	-0.835542813	-0.019154754	-1.029325905	-0.724965401	NaN	-0.694495317	-0.828604831	-0.726299156	-0.668746067	-0.72627565	-0.55287764	-0.73359613	0.44325233	-0.968211367	-0.448571446	-0.695837868	-0.792493763	-0.774881582	-0.876666783	-0.644193184	NaN	-0.324852842	-0.716164922	-0.985085924	-0.676889352	-0.953751989	-0.668845795	-0.799026032	-0.873107674	-0.926520976	-0.91622667	-0.776758105	NaN	-0.727829031	-0.171466393	-0.673972362	-0.866550093	NaN	NaN
CDKN2A	FZR1	-1.008116341	-0.121588969	-0.980676259	-0.144021787	NaN	NaN	NaN	-1.110359378	NaN	NaN	NaN	NaN	-0.922344225	NaN	-0.878944648	NaN	NaN	NaN	NaN	-0.990864507	NaN	NaN	-1.212758053	-1.021364942	-1.059510504	-1.170485322	-0.121588969	NaN	-1.033385966	NaN	-1.055851843	-1.129294805	NaN	-0.848709521	NaN	-1.041031819	-1.152118596	NaN	-1.147469452	NaN	NaN	NaN	-1.010653299	NaN	-0.952142241	-1.062834861	NaN	NaN
CDKN2B	FZR1	-0.795350327	1.088366312	0.116926586	0.662860875	NaN	NaN	NaN	-1.001711129	-0.643069999	NaN	NaN	-1.208792441	-0.693543123	NaN	-0.248106888	NaN	NaN	NaN	NaN	-0.81158459	-1.151761183	NaN	-1.103569561	-0.618240888	-0.993223779	-1.043908688	-0.658735199	NaN	-0.959059862	NaN	-0.680016994	-0.485294919	NaN	-0.775268043	-0.97278016	-0.947723271	0.125439488	NaN	-1.057443389	NaN	NaN	NaN	-0.884929992	NaN	-0.786213627	-0.974592704	NaN	NaN
EPHA2	FZR1	-0.459272537	1.008122422	0.012449877	0.011498436	-0.868147859	NaN	-0.418243134	-0.677782995	-0.253736579	0.589957326	0.227220948	-0.804392002	0.677096865	-0.011904326	-0.171469515	-0.51578691	-0.519347785	-0.459272537	-0.566490005	-0.366990204	-0.741988795	-0.502173933	-0.757164501	-0.224522658	-0.643284346	-0.683059586	-0.081955935	-0.64475991	-0.614342671	NaN	0.087724115	0.341584893	-0.782104141	-0.283486809	-0.772446039	-0.666385957	-0.018270798	-0.846756347	-0.476808668	-0.805960391	-0.73652726	NaN	-0.430314836	0.056452425	-0.541601457	-0.709620494	NaN	NaN
ERBB2	FZR1	-0.498923202	0.457073278	-0.133081353	-0.509785766	-0.749736014	NaN	-0.410044968	-0.561358009	-0.463573856	-0.607256632	NaN	-0.732956028	-0.50798787	-0.364545127	-0.168613964	-0.477922476	-0.407309271	-0.423775243	-0.679635817	-0.496203582	-0.57915156	-0.167230114	-0.563558949	-0.221333597	-0.675409986	-0.56856292	-0.488463451	-0.58270255	-0.424856623	NaN	-0.287887818	-0.523172045	-0.678157072	-0.451032005	-0.435855677	-0.550577927	-0.512954667	-0.670157588	-0.720774987	-0.660160022	-0.852717768	NaN	-0.475088519	-0.502903893	-0.630214146	-0.568412195	NaN	NaN
FGFR4	FZR1	-0.658131721	0.279427768	-0.031428504	-0.318396305	-1.035952808	NaN	-0.638730378	-0.816669584	-0.453704189	-0.539577689	-0.308248819	-0.92588359	-0.660463504	-0.585230298	-0.676093812	-0.770448638	-0.729203167	-0.677311389	-0.784175424	-0.566705406	-0.864553779	-0.556075875	-0.964541122	-0.415395165	-0.741890448	-0.790266236	-0.485195206	-0.839708243	-0.635015403	NaN	-0.099615229	-0.376057351	-0.923545671	-0.661285382	-0.847376979	-0.698381581	0.10569644	-0.736141492	-0.796803114	-0.923126618	-0.86329631	NaN	-0.591632723	-0.233225961	-0.565823558	-0.763523074	NaN	NaN
EPHA2	HGF	-0.076688011	1.398227302	-0.111663138	-0.038134709	-0.100943188	NaN	-0.141855431	-0.036999992	-0.043026678	0.118910085	-5.74E-05	-0.143721385	-0.017528739	-0.132381265	-0.023835439	-0.064252818	-0.048990357	0.301619678	0.32867236	0.044663005	-0.109213831	-0.013016406	-0.196579193	0.217751502	-0.06902991	-0.121362604	-0.091024193	0.030482532	-0.051851251	NaN	-0.088293449	-0.102461444	-0.121528862	-0.101121324	1.315160946	-0.055120369	-0.002423321	0.44544155	-0.020917964	-0.155621052	0.416294066	NaN	-0.092914438	-0.007810222	NaN	-0.088481618	NaN	NaN
CDKN2A	HIF1A	-0.246360547	0.845019669	-0.385953274	0.427969083	NaN	NaN	NaN	-0.332045422	NaN	NaN	NaN	NaN	-0.274202779	NaN	-0.334819216	NaN	NaN	NaN	NaN	-0.521609925	NaN	NaN	0.114372685	-0.402675567	0.31173972	0.011567196	0.029889031	NaN	-0.280256589	NaN	-0.428246567	-0.563065124	NaN	-0.112182945	NaN	0.241268435	-0.467491845	NaN	0.630576337	NaN	NaN	NaN	-0.516148456	NaN	-0.412318473	-0.245176848	NaN	NaN
BRAF	HRAS	-0.366828252	0.765022231	0.068878204	-0.3333175	-0.366828252	NaN	-0.759699606	0.765022231	-0.453495017	-0.345901631	0.137645224	-0.612188989	-0.485489297	-0.592830763	-0.474586613	-0.067673323	-0.396473962	0.244040175	-0.561244265	0.275684631	-0.68597745	-0.657555359	-0.462739634	0.32809401	0.305587194	-0.354711765	-0.370478007	-0.365831408	-0.048810416	NaN	-0.530803485	-0.333835254	-0.789070403	-0.677566327	0.015521075	-0.236264862	-0.66312573	-0.299125443	-0.724878675	-0.429635608	-0.41153518	NaN	-0.143402035	0.351291628	0.062526399	0.014406797	NaN	NaN
BRAF	KRAS	-1.549668476	0.501595126	-0.848865903	-1.193694404	-1.194545993	NaN	-1.647562659	-1.271594831	-1.443732143	-1.662402288	-0.745612456	-1.559868895	-1.779848706	-1.682821222	-0.558946793	-1.813889352	-1.559277776	-1.766850839	-1.657021916	-1.1486267	-1.66952134	-1.651635927	-1.31105398	-0.633321921	-1.793135298	-1.338440416	-1.74393144	-1.101913197	-1.799331391	NaN	-1.523695607	-1.12311731	-1.735071276	-1.736939782	-1.612842314	-1.562198563	-1.497813924	-1.455218986	-1.731558705	-1.319825605	-0.926177604	NaN	-1.098697675	-1.585007953	-1.513809991	-1.335123934	NaN	NaN
AKT1	LATS2	0.859140334	2.391250714	2.391250714	0.968259432	0.567921243	NaN	1.57046382	1.203395433	0.969503971	0.942386613	0.198189969	NaN	0.425250481	1.59222924	0.288446454	0.571222697	1.235961963	0.070553812	0.940230206	1.111395058	1.413124459	2.097183529	0.756935537	0.730542666	NaN	0.885939595	1.029007349	1.556013772	1.009950608	NaN	1.246212464	1.887546121	1.128947808	0.161021269	0.421671794	0.864069582	0.818411349	0.483877571	NaN	0.950305354	1.171090672	NaN	0.604662857	0.190716799	0.685186508	0.808477589	NaN	NaN
AURKA	LATS2	-0.103823891	2.493156717	0.152921427	-0.071612368	-0.030186176	NaN	-0.20627406	-0.024718864	0.046504242	-0.168570663	-0.158414238	NaN	-0.15154141	-0.109673459	-0.087172653	-0.136616938	-0.159466674	-0.001263465	-0.132443621	0.055621335	-0.173798624	0.29768433	0.181124325	0.344339437	NaN	-0.192533028	-0.09745977	0.615948436	2.493156717	NaN	-0.0028781	1.310804629	-0.045734507	-0.103823891	-0.21778552	0.28497036	-0.168236389	0.01400744	-0.186247783	0.18326706	-0.199979708	NaN	-0.192876363	-0.157243131	0.699795294	-0.081170597	NaN	NaN
CCND2	LATS2	0.210015118	2.218411319	0.14548718	0.191833134	0.150591933	NaN	-0.252392194	0.669803676	0.020983134	0.220822105	-0.216080529	NaN	NaN	0.34897806	0.173409177	0.138447176	-0.079404487	0.019671636	0.3728805	1.045746805	0.412425759	0.490675467	0.223640931	0.158585792	NaN	NaN	0.137726481	1.364142331	-0.143217109	NaN	0.856260517	0.184885429	0.017472167	0.059180648	0.093929482	0.91867364	0.348782973	1.934214504	1.334943837	0.308349067	0.170982605	NaN	0.339956745	1.07662202	NaN	0.175232073	NaN	NaN
CDK4	LATS2	-0.148115811	2.18576653	-0.412003662	0.184805247	-0.299661151	NaN	0.20635084	-0.002935847	0.756247647	-0.00872876	-0.340116784	NaN	-0.402503399	-0.353758546	-0.37288191	-0.309572719	-0.2768026	-0.205596828	-0.152888604	0.466518991	-0.207105712	-0.496591214	-0.426419563	0.135618386	NaN	-0.164775664	-0.383492784	-0.024444624	-0.191456672	NaN	0.613712917	0.950531434	-0.148115811	-0.27948432	-0.376159275	0.042181336	-0.407610713	-0.195378912	0.363515853	-0.03413353	-0.06652594	NaN	-0.181096016	-0.375258171	-0.129258982	-0.435065168	NaN	NaN
CDK6	LATS2	-0.161317966	1.658028019	-0.045051944	0.214501217	-0.316390363	NaN	-0.40678096	-0.298068734	0.07839949	-0.325540621	-0.336095954	NaN	-0.389423817	NaN	-0.18407977	0.308216546	-0.330299831	-0.133629171	-0.090263451	-0.161317966	-0.335225799	1.380914926	0.177715211	0.178237272	NaN	-0.3456918	-0.30906456	-0.114144514	-0.300670656	NaN	-0.169975643	-0.237171528	0.258464276	-0.325124107	0.369258524	-0.321449968	-0.362075424	-0.347989592	0.714358598	-0.13138419	-0.376849444	NaN	0.545364563	0.919137277	-0.079082918	0.548449858	NaN	NaN
CDKN2B	LATS2	0.287952921	2.10445512	0.934551666	0.270491725	NaN	NaN	NaN	0.103661499	0.863206862	NaN	NaN	NaN	-0.244961135	NaN	0.453484692	NaN	NaN	NaN	NaN	1.047706295	1.180219432	NaN	0.074605529	-0.049846236	NaN	0.166884297	-0.131030016	NaN	1.656444632	NaN	-0.147247586	0.031352251	NaN	0.296232585	-0.449053757	1.739931669	0.122822981	NaN	1.101808875	NaN	NaN	NaN	1.932303851	NaN	-0.245477922	0.427721925	NaN	NaN
EPHA2	LATS2	0.46281028	2.50318373	0.36658493	0.443680821	0.076604764	NaN	0.3312617	1.189738637	0.787735908	0.780113862	-0.225872931	NaN	1.79171283	1.459434864	-0.082379341	0.450827004	-0.076074393	-0.007616034	0.415226142	0.398164625	0.703268272	-0.075788756	0.31386709	0.313515258	NaN	1.368936262	0.287470592	0.27293984	2.400648838	NaN	0.533921402	0.774463298	0.637180666	0.307890626	1.266556857	1.672693597	0.40051887	2.001813125	-0.04824897	0.528146889	0.747059297	NaN	0.390046521	1.081171492	0.702354466	1.782302966	NaN	NaN
ERBB2	LATS2	0.047776056	2.352165373	0.257144298	-0.101486695	0.009651075	NaN	0.003747855	-0.123511771	-0.175947113	-0.162799409	NaN	NaN	-0.230775314	0.086450568	0.309481587	-0.029533222	-0.241185957	-0.1208081	0.602096414	0.918220677	-0.267994239	0.329834409	-0.123919718	0.316344829	NaN	-0.071920089	-0.200271092	-0.211106412	-0.145143476	NaN	0.160050778	-0.135397925	0.007068089	0.503661842	-0.246583389	-0.081186296	-0.082797438	-0.1455573	0.75500897	-0.04177596	1.785248096	NaN	0.208863867	-0.110888848	0.637444541	0.083987267	NaN	NaN
FGFR4	LATS2	0.014062618	1.140477742	0.460381532	0.222210467	-0.027383202	NaN	0.080913226	0.043586048	0.617989154	0.014062618	-0.341560715	NaN	-0.257488742	-0.044774105	-0.178124855	0.34207491	-0.220480939	-0.110218907	0.983748876	0.085123823	-0.075146267	-0.028123932	0.181788979	0.205411167	NaN	-0.238968317	-0.00147541	-0.123276588	-0.309801734	NaN	0.424075598	0.116785423	0.029305796	-0.327197079	-0.019290222	-0.183260325	0.230189992	-0.351666417	-0.057748132	0.12336613	-0.10553703	NaN	-0.235856648	0.296317991	-0.177614901	-0.00872953	NaN	NaN
FZR1	LATS2	-0.436655249	1.79737519	0.483625882	0.122648487	-0.675144267	NaN	-0.452666773	-0.654123116	-0.216750369	0.354394756	-0.613932985	NaN	0.67709374	0.114876525	0.180399838	-0.426264365	-0.708530314	-0.329609719	-0.610728937	-0.39632969	-0.756090934	0.643654425	-0.613217435	-0.003595761	NaN	-0.644772375	0.471545835	-0.68515842	-0.604124083	NaN	0.445693722	1.79737519	-0.678467411	-0.290623506	-0.750220473	-0.664658346	-0.034411284	-0.795214889	-0.653172674	-0.671995156	-0.774326562	NaN	-0.493285628	0.187225145	-0.47864805	-0.675463591	NaN	NaN
HGF	LATS2	-0.064485188	1.783508059	-0.154380535	-0.068845966	-0.016518145	NaN	-0.141168735	-0.01595341	0.01269011	0.116053959	0.001107372	NaN	0.007631669	-0.116487274	-0.105589673	-0.061272481	-0.103268579	0.055772673	0.32110851	0.032786118	-0.124951173	-0.015402876	-0.129614763	0.31883641	NaN	-0.11780932	-0.101575081	0.030694508	-0.042589419	NaN	-0.090603084	-0.122584846	-0.071739538	-0.09245582	1.783508059	-0.020109607	0.012777408	0.502879033	-0.078204358	-0.142772945	0.344821554	NaN	-0.092527064	0.084470149	NaN	-0.079009966	NaN	NaN
AKT1	MAP2K3	0.654936907	2.141238202	1.712021667	0.852086977	0.787024236	NaN	1.141071866	0.573844402	0.979387473	0.248114859	0.861853299	0.299265315	0.435701926	0.7462598	0.289036714	0.130639133	1.234059647	0.06858184	0.949202839	0.208257585	1.420995375	1.174625957	0.842758871	0.249812334	1.165082394	0.886719957	1.035625688	0.568163634	0.651524163	NaN	1.249702857	0.185989897	1.258104556	0.160466564	0.305897215	0.654936907	0.722809747	0.485507464	NaN	0.954849875	1.176995586	NaN	0.613183293	0.193541657	0.686645786	0.325861764	NaN	NaN
ARNT	MAP2K3	0.203138914	1.622340587	0.574182902	-0.02622378	-0.165186184	NaN	0.726541822	0.260359384	-0.031665073	-0.080143964	0.124904065	0.05486173	-0.047912074	-0.027034131	1.3524861	-0.088748716	0.438451386	0.102257873	0.619013405	-0.037589736	1.20103597	0.760792579	0.218712542	-0.019933872	0.632732986	0.314817432	0.153213653	0.194088877	0.314529244	NaN	1.045218724	-0.054687877	0.866481355	-0.129803772	-0.021178393	0.287827162	0.342240593	0.942603395	0.179779444	0.686956306	-0.13114577	NaN	0.792854485	-0.120102866	0.275880796	0.083773876	NaN	NaN
AURKA	MAP2K3	-0.071799148	1.130829017	0.208260148	-0.043689123	-0.028999261	NaN	-0.174711763	0.054330069	0.109889969	-0.095311052	0.462272649	-0.090562704	-0.11253652	-0.079762484	-0.081724174	-0.035569897	-0.160873724	-0.042139908	-0.072024486	0.003527652	-0.135780111	0.346187139	0.199746498	-0.050182081	-0.161551705	-0.188797815	-0.050245131	0.185522506	0.260395807	NaN	0.01169961	-0.086215959	-0.048282989	-0.113642952	-0.109654613	0.271188916	-0.136131196	0.037267788	-0.169348183	0.201994645	-0.144773273	NaN	-0.164861987	-0.130865036	0.279924389	0.0606583	NaN	NaN
CCND2	MAP2K3	0.176530582	1.973940062	0.201706634	0.229070944	0.229353886	NaN	-0.200530147	0.193619585	0.088084989	-0.082276201	0.180996135	-0.07294456	NaN	0.283799953	0.182193522	-0.089449223	-0.089396259	0.220404236	0.468279601	-0.063877537	0.463042281	0.55663415	0.251121667	-0.026980848	1.102324492	NaN	0.189312403	0.128693475	-0.043262343	NaN	0.901262229	-0.060121763	0.014315283	0.047100367	0.004609823	0.231129199	0.291102136	1.973940062	1.363246619	0.329175052	0.244908527	NaN	0.399587214	0.499717697	NaN	0.026960124	NaN	NaN
CDK4	MAP2K3	-0.153367067	1.48839708	-0.333604157	0.240605415	-0.29824299	NaN	0.30101334	0.041508832	0.547642372	-0.2267909	-0.401774635	-0.215307858	-0.296757343	-0.230282323	-0.362763779	-0.15637436	-0.29030892	-0.278816289	-0.025546429	-0.221318493	-0.127381936	-0.418433304	-0.402339188	-0.201156331	-0.318484938	-0.152566606	-0.319851646	-0.003584965	-0.015354557	NaN	0.945790556	-0.257440803	-0.154167527	-0.298924768	-0.152073781	0.054071437	-0.373056674	-0.149997209	0.395533497	-0.002319617	0.044046927	NaN	-0.086619307	-0.325454615	-0.021893194	-0.217057259	NaN	NaN
CDK6	MAP2K3	-0.141138152	1.234731037	0.032316611	0.261723973	-0.315198546	NaN	-0.338886296	-0.187027363	0.160369691	-0.141138152	0.261691062	-0.162486786	-0.299113046	NaN	-0.174304429	-0.189034946	-0.344919065	-0.20288757	0.032970146	-0.112100443	-0.283977889	0.541311242	0.300367016	-0.1731469	-0.267550761	-0.338066234	-0.254313026	0.018665407	-0.165584563	NaN	-0.16577993	-0.133406189	0.2534356	-0.339088283	-0.150261838	-0.186525501	-0.325028438	-0.307478044	0.75535597	-0.096618772	-0.293125771	NaN	0.633819745	0.361596845	0.005338434	-0.116686417	NaN	NaN
CDKN2B	MAP2K3	0.053510444	2.178248117	1.035503366	0.197315612	NaN	NaN	NaN	0.004844919	0.52569491	NaN	NaN	-0.264032876	-0.107644719	NaN	0.539809709	NaN	NaN	NaN	NaN	-0.247741729	0.895186541	NaN	0.199109447	-0.206307899	1.576043138	0.177150275	-0.054873169	NaN	0.0443128	NaN	-0.123028201	-0.229111357	NaN	1.356035639	-0.193345538	-0.003823164	0.083399462	NaN	1.329558073	NaN	NaN	NaN	0.522141183	NaN	-0.144368635	-0.166608848	NaN	NaN
EPHA2	MAP2K3	0.29391643	2.222518735	0.421746857	0.456148282	0.358669807	NaN	0.393523291	0.1784005	0.793680481	-0.110527687	0.400872104	-0.068587354	0.482644009	0.26316366	-0.081234799	-0.09882197	-0.085433328	0.488865995	0.509283267	-0.033375448	0.754402967	-0.031519195	0.418936921	-0.079659282	1.272310844	1.817303502	0.33983113	0.1830656	0.260645387	NaN	0.552919915	-0.075629858	1.068493178	0.29391643	-0.049967549	0.222565645	0.336913646	2.018066782	-0.028655241	0.630055386	0.823561749	NaN	0.450427853	0.504339255	0.282517869	-0.042196555	NaN	NaN
FGFR4	MAP2K3	0.008818427	1.006500522	0.545257307	0.263970314	0.255561433	NaN	0.170353189	0.11701592	0.65650103	-0.16748844	0.256269188	-0.116271905	-0.176524699	0.07534734	-0.171264666	-0.168165565	-0.235265562	0.606571823	0.459362401	-0.12738285	-0.002038718	0.04869383	0.302208182	-0.154979064	-0.079598816	-0.231647206	0.058825977	0.003762601	-0.197822647	NaN	0.445418927	-0.15625886	0.025784163	-0.339421223	-0.091461279	-0.042034809	0.183050732	-0.325710184	-0.023523086	0.159080315	-0.015215562	NaN	-0.155927174	0.369795649	-0.108870323	-0.060143584	NaN	NaN
AKT1	MAP2K5	0.530049661	1.927811129	0.834385006	0.504582554	0.16599105	NaN	0.234094055	1.180714053	0.521496479	0.869311176	1.468690154	1.374860643	0.412282348	0.628612183	0.278374899	0.548299553	1.198948553	0.060865287	0.378086766	0.307438289	1.355806658	0.276795108	0.354379579	0.716673231	1.130493492	0.746892512	0.412843286	0.899502417	0.376013884	NaN	0.598679237	0.206150151	0.634067388	0.158430819	0.410242938	0.677711684	0.425633738	0.422531078	NaN	0.641148067	1.040934133	NaN	0.50702651	0.180582625	0.131322826	0.698394645	NaN	NaN
CCND2	MAP2K5	-0.066886999	1.471556891	0.055385323	-0.013608024	-0.365420427	NaN	-0.308484592	0.48075955	-0.066886999	0.046533423	-0.130067379	-0.367735826	NaN	-0.05532767	0.047123385	-0.049297754	-0.238616912	-0.01471238	-0.204164184	-0.221151462	0.240560719	-0.299043372	-0.159543139	-0.003794661	0.871544285	NaN	-0.099883163	0.19865218	-0.174012718	NaN	0.02086244	-0.233578825	-0.134822941	-0.052681596	-0.065884204	0.041633868	-0.161305638	-0.291141577	0.505405555	0.00940825	0.055704463	NaN	-0.051726424	1.00896988	NaN	0.1161589	NaN	NaN
CDK4	MAP2K5	-0.415715361	1.597890149	-0.560958889	-0.293103858	-0.557272424	NaN	-0.59746258	-0.245533498	-0.407918161	-0.254595321	-0.783439421	0.223333421	-0.534435552	-0.571971157	-0.541646956	-0.569330035	-0.504917022	-0.575899447	-0.439709903	-0.482289966	-0.414852427	-0.593998287	-0.564820761	-0.059927136	-0.617370673	-0.386841166	-0.471240696	-0.251832316	-0.362047419	NaN	-0.277459042	-0.559719366	-0.389383989	-0.416578295	-0.598191248	-0.183303888	-0.572433577	-0.499517201	0.157166622	-0.301311833	-0.239503984	NaN	-0.293362315	-0.561106086	-0.557990057	-0.528154738	NaN	NaN
CDK6	MAP2K5	-0.360226964	0.943905565	-0.193647016	-0.205542317	-0.407688594	NaN	-0.480896333	-0.509458489	-0.259560009	-0.51763326	0.271511232	0.198920216	-0.465221547	NaN	-0.342386531	0.053501411	-0.541985469	-0.453153478	-0.349393971	-0.30427321	-0.50697301	-0.545912158	-0.394049973	0.006498505	-0.512759692	-0.512935928	-0.386692817	-0.315602662	-0.357374711	NaN	-0.20829649	-0.360226964	-0.197789816	-0.448644394	0.150539666	-0.42623047	-0.481953821	-0.465485823	0.28774432	-0.359320798	-0.507027421	NaN	-0.28389763	0.86018343	-0.438134894	-0.063161234	NaN	NaN
CDKN2A	MAP2K5	-0.574279016	1.258518406	-0.654701331	-0.481775292	NaN	NaN	NaN	-0.701933472	NaN	NaN	NaN	NaN	-0.588176643	NaN	-0.461218061	NaN	NaN	NaN	NaN	-0.590375511	NaN	NaN	-0.605396517	-0.682100178	0.504531938	-0.349288743	-0.574279016	NaN	-0.539892676	NaN	-0.676301001	-0.646201443	NaN	-0.437221119	NaN	-0.343055414	-0.731786797	NaN	0.061059438	NaN	NaN	NaN	-0.671203951	NaN	-0.659170404	-0.606724465	NaN	NaN
CDKN2B	MAP2K5	-0.289851967	1.834439884	-0.083606947	-0.371367406	NaN	NaN	NaN	-0.163292278	-0.438482479	NaN	NaN	0.302376251	-0.36619522	NaN	-0.354545416	NaN	NaN	NaN	NaN	-0.516450565	0.344231965	NaN	-0.508044896	-0.297700667	0.81292225	-0.232707381	-0.370956499	NaN	-0.476396713	NaN	-0.315522235	-0.525312717	NaN	-0.379937225	-0.676030467	-0.250842743	-0.459062727	NaN	0.157094467	NaN	NaN	NaN	-0.408450868	NaN	-0.52976804	-0.172016535	NaN	NaN
EPHA2	MAP2K5	-0.001650041	1.958088389	0.275484283	-0.016929656	-0.460382053	NaN	-0.311804779	1.057873341	-0.111757199	0.186817274	0.519571985	0.678286363	-0.004893354	-0.099351844	-0.10779176	0.252619592	-0.220571041	0.225224591	-0.185621828	-0.170317253	0.52813218	-0.203476759	-0.212969061	0.165976719	1.048122026	0.08582765	-0.082969108	0.122932501	-0.184512627	NaN	0.053876172	-0.262986811	-0.019212056	-0.001650041	0.853681241	0.031374252	-0.099622517	-0.274932234	-0.171469163	-0.056076223	0.401345359	NaN	-0.045119186	1.40052066	-0.33519308	0.077302667	NaN	NaN
ERBB2	MAP2K5	-0.18718106	1.707047241	0.153595895	-0.208986515	-0.36708732	NaN	-0.304631725	-0.279406155	-0.247225839	-0.326951585	NaN	-0.277995366	-0.309809534	-0.080813355	-0.030770317	-0.214312893	-0.359187502	-0.301475482	-0.293886297	-0.278919757	-0.39588424	-0.306241745	-0.225757206	0.168623057	0.438825176	-0.219526059	-0.251560805	-0.355388065	-0.182816553	NaN	0.035622416	-0.228779613	-0.147925783	-0.113018078	-0.369267304	-0.172290762	-0.20277357	-0.24117143	0.463576087	-0.206564568	0.295695201	NaN	-0.077457786	-0.294385107	-0.399875112	0.021137115	NaN	NaN
FGFR4	MAP2K5	-0.269204501	0.719977064	0.095852116	-0.174609501	-0.585131345	NaN	-0.481588789	-0.175627869	-0.280428426	-0.204383145	-0.016962079	-0.405293394	-0.36496313	-0.246793683	-0.324789429	0.07710033	-0.433945486	0.267168222	-0.407469566	-0.32543782	-0.275292967	-0.413156949	-0.390727321	0.035782901	-0.343403022	-0.407242827	-0.23380099	-0.316784264	-0.359752845	NaN	-0.147342606	-0.398338664	-0.192354032	-0.439760912	-0.237535441	-0.289962322	-0.327350054	-0.46573473	-0.245283908	-0.154388283	-0.248896333	NaN	-0.321075644	0.034531591	-0.350288796	-0.100210356	NaN	NaN
HGF	MAP2K5	-0.139479945	0.957884462	-0.204918328	-0.14748029	-0.157859358	NaN	-0.178094455	-0.131411404	-0.058333231	-0.005319298	-0.002182698	-0.254002072	-0.068891826	-0.227901569	-0.148301611	-0.106300625	-0.160048892	0.19876474	-0.023344077	-0.001774019	-0.21452146	-0.020483125	-0.209228792	0.185227755	-0.153641745	-0.182535385	-0.131744897	-0.077098537	-0.073823005	NaN	-0.144437135	-0.125714563	-0.147405521	-0.157311857	0.957884462	-0.075134044	-0.090184055	-0.065677668	-0.164044115	-0.239354541	0.246317829	NaN	-0.132835243	-0.036491768	NaN	-0.127383936	NaN	NaN
LATS2	MAP2K5	0.083059971	1.965181416	0.243023372	-0.007262859	-0.304395923	NaN	-0.332538818	1.089186134	-0.121673716	0.242300658	-0.390877211	NaN	0.026858016	-0.034518826	0.017297343	0.345810739	0.992781978	-0.130509075	-0.227529406	-0.196923079	0.727747363	-0.285891483	-0.120630063	0.266296999	NaN	0.123290341	-0.136238987	0.256201448	-0.170894166	NaN	0.053589837	-0.280813324	0.046999421	-0.01319955	0.885209923	0.045443469	-0.085342292	-0.234959841	0.525640479	0.052818491	0.36941859	NaN	-0.094628635	0.929745843	-0.319653313	0.103286987	NaN	NaN
MAP2K3	MAP2K5	0.042779249	1.741326015	0.33123751	0.03825693	-0.303198721	NaN	-0.257565897	0.127823874	-0.038684351	-0.211556751	0.26851284	-0.198503042	0.130193358	0.093952903	0.028820187	-0.166806742	1.741326015	0.890407567	-0.114595877	-0.068429314	0.808635542	-0.219152505	-0.091747951	-0.130278283	1.272472413	0.131938799	-0.082114346	0.083450822	-0.020840833	NaN	0.075472955	-0.084817128	0.042779249	-0.036579705	-0.181478107	0.204369471	-0.051949991	-0.19769591	0.560876824	0.091589155	0.471568488	NaN	-0.016786567	0.411033606	-0.258540416	-0.058852806	NaN	NaN
HGF	MAP2K6	-0.111631417	0.687080541	-0.192751437	-0.129581188	-0.149565447	NaN	-0.165680572	-0.065654985	0.009668505	0.040646556	-0.000536725	-0.138787412	-0.140143754	-0.129710969	-0.153026231	-0.073663417	-0.151468988	0.266954685	0.036062892	-0.070636972	-0.195957574	-0.016154378	-0.246900447	0.223116702	-0.116551092	-0.156067397	-0.160584821	-0.053726315	-0.09315082	NaN	-0.122882415	-0.153339912	-0.120894905	-0.09693194	-0.272281459	-0.064915096	-0.072820605	0.404770847	-0.133075366	-0.140390651	-0.042301501	NaN	-0.120518978	0.033232696	NaN	-0.115847772	NaN	NaN
MAP2K3	MAP2K6	0.102006614	2.056965929	0.495371198	0.136431162	0.356767657	NaN	0.089480405	-0.137679095	-0.133652442	-0.163837052	-0.114160704	-0.085113825	-0.240629038	-0.082633519	0.656675622	-0.097448812	1.142825682	0.966143782	-0.042712931	-0.133676195	0.86260482	-0.092046757	0.274074167	-0.094068333	1.848417768	0.390344164	0.448690452	0.113744744	0.167515167	NaN	0.030731421	-0.13968446	0.433473293	-0.243150922	-0.158113118	0.220642498	0.119390647	2.056965929	0.564664061	-0.227585831	-0.105168709	NaN	0.187384214	0.515557529	-0.239839945	-0.046835605	NaN	NaN
MAP2K5	MAP2K6	-0.210368285	1.54853654	0.105402507	-0.10961918	-0.52578578	NaN	-0.377883848	-0.424761449	-0.30908623	0.088223082	-0.383088824	-0.451607473	-0.400001513	-0.339334151	-0.170689584	-0.287803175	0.926055399	1.54853654	-0.224443574	-0.356912814	0.563636276	-0.32236	-0.384051371	-0.025184194	1.257663446	-0.002095947	-0.28319906	0.124850486	-0.255954314	NaN	-0.127868161	-0.382081429	-0.026279413	-0.358957019	-0.471101938	0.008413298	-0.173136903	-0.308312768	0.341593203	-0.411779921	-0.339633963	NaN	-0.157154394	0.304759805	-0.300453738	0.070281796	NaN	NaN
LATS2	MAP3K5	0.287945465	1.674519197	1.123515157	0.205086166	0.153504772	NaN	1.30939046	0.826880449	1.349717225	0.693765835	-0.275542096	NaN	-0.266509991	0.622508119	0.568820004	0.45158842	-0.022845822	0.021421322	0.613772784	0.131438536	0.377257756	0.529754167	0.053846689	0.329232318	NaN	-0.111496948	NaN	1.037468505	0.735096422	NaN	-0.135989449	0.336942122	0.522088566	0.454106926	1.609858097	0.023536336	0.289057279	0.338034459	0.43555889	0.415859719	0.375331199	NaN	0.112119462	0.442612499	-0.001843386	-0.187432892	NaN	NaN
AKT1	MAPK14	0.898782869	2.924537318	2.407271923	1.297125231	0.791976066	NaN	1.588177507	1.212182691	0.984400183	0.952080009	1.701469213	1.478883166	0.450445795	1.613282318	0.29316179	0.579523962	1.252344467	0.070947884	0.954361705	1.118130156	1.426218897	1.540820607	1.431004023	0.73337611	0.999681832	0.898761908	1.043607423	1.569716478	1.025999824	NaN	0.437709732	1.216655087	1.051361752	0.163607075	0.427730365	0.793910501	1.189617317	0.494105765	NaN	0.873699313	1.183505101	NaN	0.621466012	0.194549196	0.705239398	0.822403514	NaN	NaN
CDKN2A	MDM2	-0.160627395	1.669804263	-0.144945174	-0.194025549	NaN	NaN	NaN	-0.129354695	NaN	NaN	NaN	NaN	-0.122979215	NaN	-0.097709076	NaN	NaN	NaN	NaN	-0.265758524	NaN	NaN	0.276658279	-0.32603832	0.9659394	-0.228486888	0.635536509	NaN	-0.03017935	NaN	-0.302950009	-0.364846853	NaN	-0.215646995	NaN	0.383463239	-0.195808446	NaN	0.081267763	NaN	NaN	NaN	-0.163796047	NaN	-0.270171095	NaN	NaN	NaN
CCND2	MET	0.292926262	2.208490825	0.259070209	0.272669144	0.232533731	NaN	-0.183102669	0.723144601	0.10483224	0.278459341	0.213628057	-0.15583031	NaN	NaN	0.239262404	0.170069514	0.035136274	0.241579332	0.473060259	1.100829583	0.481112745	0.591194461	0.186590833	0.199818912	0.20205377	NaN	0.274402692	0.814933079	-0.035162349	NaN	0.938696133	0.260528417	0.061722941	0.106637494	0.164143096	1.015970841	0.106169936	2.007145251	1.424635601	0.346388428	0.274951136	NaN	0.409035821	1.038626199	NaN	0.283588752	NaN	NaN
EPHA2	MET	0.659688023	2.813337147	0.479908293	0.524250407	1.982041209	NaN	0.417745125	1.522917224	0.875081782	1.154790986	0.878105761	0.986687303	1.788982101	NaN	-0.069735858	0.482110481	0.029604187	0.508047408	0.51164985	0.444362266	0.77255703	-0.005839878	0.160029191	1.0390264	0.207255877	1.419509769	0.419944752	0.393086044	0.749560586	NaN	0.58866994	0.847126681	1.116147154	0.351269868	1.339126531	1.769245274	0.146081692	2.015978925	0.017088431	2.813337147	0.86098059	NaN	0.457547265	1.0421549	1.105039504	1.00613518	NaN	NaN
FGFR4	MET	0.12707399	1.111969848	0.606447317	0.320027791	0.954134095	NaN	0.19860964	0.119577469	0.720230098	0.087904145	0.438326727	-0.075591593	-0.181400127	NaN	-0.103093163	0.386620356	-0.07959746	0.629991985	1.111969848	0.149370219	0.016790918	0.086161431	0.066821406	0.565638569	0.095513262	-0.134235709	0.160218906	0.023110378	-0.186569968	NaN	0.482097162	0.214584241	0.093512596	-0.280660531	0.067848738	-0.086635638	0.009754106	-0.26202263	0.039795694	0.180037263	0.0250047	NaN	-0.146057538	0.42893256	-0.105683966	0.125852933	NaN	NaN
MAP2K5	MET	0.230691789	2.657385551	0.366440333	0.087833776	-0.293310108	NaN	-0.210149123	1.250993696	0.026197981	0.301191018	0.918754602	0.941581058	0.17229323	NaN	0.09461092	0.427447555	0.461895265	1.07828725	-0.109527322	-0.130078398	0.837035979	-0.201427267	-0.011458893	0.377124876	0.093592867	0.206759585	0.037101704	0.450832996	-0.012343696	NaN	0.117311393	-0.207358722	0.192386964	0.033894667	1.003034414	0.195907038	0.055037081	-0.013128465	0.690693115	0.160026415	0.413243798	NaN	0.000565482	0.909793232	-0.231210232	0.284970455	NaN	NaN
HGF	MSH2	-0.461001903	0.647579094	NaN	-0.492216428	-0.527729295	NaN	-0.572810325	-0.534750976	-0.466832666	-0.393790233	-0.008785433	-0.546192774	-0.4607114	-0.538081399	-0.403674601	-0.187050522	-0.271210455	-0.253305888	-0.226712882	-0.483093159	-0.552061504	-0.087220392	-0.526254124	-0.279383638	-0.456581155	-0.459808948	-0.402764509	-0.464653689	-0.487550329	NaN	-0.450556545	-0.339430033	-0.398240363	-0.473075884	-0.364006057	-0.479784986	-0.535121787	-0.077860006	-0.459691988	-0.513696596	-0.319776733	NaN	-0.486864918	-0.374867088	NaN	NaN	NaN	NaN
ARNT	MYC	0.201216281	1.121156838	0.630564952	0.215042181	0.087843863	NaN	0.179897318	0.309154429	0.215963859	0.192027207	0.268818037	0.26392046	0.035667756	0.293475264	0.087187364	0.221422166	0.251273778	0.090598792	0.386808773	0.037446502	0.598293938	0.274993404	0.484998093	0.220015322	0.173175259	0.648466605	0.457285565	1.121156838	0.357906512	NaN	0.198014797	0.083071116	0.159074959	0.018718752	0.267400927	0.066729885	0.248498259	0.634894256	0.305186225	0.567120931	0.130302479	NaN	0.262524936	0.059836225	0.08915927	0.443542605	NaN	NaN
AURKA	MYC	0.104019591	1.008793256	0.553921093	0.247422225	0.248611503	NaN	0.062180856	0.311416002	0.422359061	0.027479054	0.254496275	0.089782005	0.089697207	0.007558199	0.09504734	0.087866688	0.038646986	0.094258392	0.146243036	0.39195592	0.099480484	0.278219849	0.488184393	0.214098327	0.009848596	0.091303026	0.234851335	1.008793256	0.347775459	NaN	0.209142021	0.079858196	0.16715515	0.165139646	0.052135271	0.066167905	0.100789376	0.402470836	0.102586781	0.557178149	0.141646596	NaN	0.030261926	0.117737435	0.089590183	0.273832191	NaN	NaN
CCNE1	MYC	0.174573993	1.586453928	0.550322479	0.296047196	0.202232385	NaN	0.153730026	0.261993309	0.326375884	0.157145037	0.228870467	0.411169795	0.060816045	0.329887772	0.071736137	0.184116235	0.200857628	0.069477302	0.334628681	0.895059931	0.561368523	0.233357631	1.315994551	0.182385217	0.144633969	0.610839931	0.133630419	1.586453928	0.321136689	NaN	0.163714339	0.076258797	0.133184979	0.661163066	0.235830848	0.064855768	0.210602358	0.567992081	0.263102917	0.453558798	1.266623604	NaN	0.001365876	0.08925495	0.023675164	0.371158898	NaN	NaN
CDK6	MYC	0.130315351	1.316589249	0.483632074	0.306044851	-0.002592844	NaN	0.114075987	0.195328591	0.625805531	0.184155673	0.219359108	0.416245066	0.083301093	NaN	0.078293401	0.183903902	0.173073499	0.082842348	0.362928001	0.315357488	0.083345426	0.236678439	0.858560935	0.189601145	0.15515135	0.153656849	0.160160315	0.376210896	0.185968701	NaN	-0.008737159	0.07739642	0.137695549	0.060732908	0.243193075	0.063730128	0.030405504	0.156718709	0.255757737	0.351892479	0.096434316	NaN	0.23174417	0.078314232	0.080947383	0.379268036	NaN	NaN
CDKN2A	MYC	0.134712848	0.693999276	0.236859453	0.266033445	NaN	NaN	NaN	0.224882675	NaN	NaN	NaN	NaN	0.052570327	NaN	0.060941361	NaN	NaN	NaN	NaN	0.106146819	NaN	NaN	0.693999276	0.168041654	0.111575681	0.567557437	0.530190647	NaN	0.295011117	NaN	0.15738932	0.048293112	NaN	0.560268859	NaN	0.053937617	0.166140237	NaN	0.223632698	NaN	NaN	NaN	0.172785973	NaN	0.058450888	0.241229854	NaN	NaN
FGFR4	MYC	0.180156606	1.32470527	0.576660764	0.310336267	0.197471665	NaN	0.157002973	0.27170454	0.895695672	0.175272768	0.217840139	0.355068858	0.073991434	0.35187988	0.080274581	0.192161811	0.238410374	0.068444075	0.350837725	0.577187824	0.427774134	0.255096485	1.32470527	0.193486671	0.149902244	0.258653665	0.487948427	0.348203473	0.1223309	NaN	0.172170151	0.076448464	0.144532516	0.042568362	0.253279818	0.062791423	0.217082965	0.07606957	0.271659976	0.523102414	0.418408129	NaN	0.252927174	0.087577153	0.088728229	0.400672178	NaN	NaN
FZR1	MYC	0.073956514	0.731714199	0.49837289	0.258380941	-0.068305798	NaN	0.106115887	0.044373579	0.520439577	0.117371462	0.156864312	-0.080750366	0.047519222	0.274887446	0.05692271	0.148216287	-0.064903302	0.04215943	-0.077797981	0.288394625	-0.097434406	0.184225472	-0.111568343	0.156940896	-0.049015409	-0.003089692	0.518450341	0.000367455	0.154385324	NaN	0.139851162	0.064832959	0.115783924	0.360454671	-0.048453955	0.029216409	0.169916708	-0.092844569	0.054853351	0.00605565	-0.041278404	NaN	0.197844321	0.050378535	0.059990936	0.001725688	NaN	NaN
HGF	MYC	0.12540261	0.725663741	0.041379153	0.146281295	0.231600138	NaN	0.154660758	0.287681328	0.29741418	0.211614615	0.00336495	0.117102132	0.094119635	0.193810384	0.057535191	0.010719183	0.031549195	0.088357791	0.412709183	0.284897136	0.114961348	0.006592126	0.037972336	0.225528692	0.184672477	0.075418626	0.062321472	0.323524762	0.206761067	NaN	0.099856562	0.02507655	0.156621788	0.073609648	0.273049777	0.070097173	0.259620208	0.659775844	0.14595937	0.051415658	0.725663741	NaN	0.192034847	0.126498536	NaN	0.215316952	NaN	NaN
HIF1A	MYC	0.21822964	1.663963296	0.617378447	0.32949122	NaN	NaN	0.182166896	0.305188124	0.927962583	0.186656178	0.254919539	0.484519451	0.086850645	0.383461332	0.082154186	0.20895461	0.239469077	0.090802347	0.390479236	0.938762205	0.596839085	0.271569284	1.389488077	0.219253201	0.170386287	0.656334318	0.651330103	1.663963296	0.353628976	NaN	0.202629579	0.08250465	0.15811001	0.720139216	0.278095527	0.06598053	0.246263543	0.634489402	0.293140728	0.564754241	1.165008705	NaN	0.267786341	0.106340792	0.091742817	0.442352262	NaN	NaN
LATS2	MYC	0.214261632	1.655260753	0.607767942	0.332946779	0.238218511	NaN	0.175347422	0.295319612	0.934214729	0.192697182	0.160655874	NaN	0.076175681	0.375928694	0.08620185	0.222663016	0.242640534	0.091005873	0.383947498	0.938555233	0.596007081	0.268518785	0.654767709	0.219824829	NaN	0.650814968	0.638245757	1.655260753	0.350119717	NaN	0.195894745	0.079668978	0.157916943	0.724289153	0.263687927	0.064293058	0.241596737	0.620656349	0.291089114	0.571646266	1.441385174	NaN	0.258615191	0.103437985	0.091312547	0.414295078	NaN	NaN
MAP2K3	MYC	0.221392105	1.468252606	0.622058232	0.339642319	0.238797868	NaN	0.182544813	0.311980842	0.956269358	0.212936197	0.258934365	0.249917758	0.08606261	0.390561417	0.087384387	0.136435214	0.240738496	0.08529626	0.401637026	0.190265431	0.606372803	0.278409416	0.733200032	0.231777003	0.16799144	0.652452534	0.653602552	0.555106017	0.363912503	NaN	0.198784953	0.08721842	0.15772385	0.720534963	0.26450847	0.068227428	0.247195095	0.631246479	0.295803473	0.577136278	1.468252606	NaN	0.27631958	0.110477555	0.095823994	0.320902545	NaN	NaN
MAP2K5	MYC	0.196107458	1.03109948	0.575612218	0.316749551	0.137963839	NaN	0.163909505	0.25711307	0.45899851	0.16808792	0.212402156	0.413811164	0.069214294	0.345398577	0.076309497	0.186873721	0.205849282	0.062021497	0.339454229	0.250332758	0.565730819	0.258944187	0.248796483	0.195619258	0.137103485	0.620598188	0.361420346	0.812323012	0.343859877	NaN	0.176477291	0.079290467	0.138869904	0.471840613	0.239815095	0.061100215	0.223723909	0.399649146	0.262055892	0.518829567	0.84181339	NaN	0.245439802	0.077257854	0.090451622	0.395965843	NaN	NaN
AKT1	NF2	0.719076951	2.748144466	0.461848343	1.366258399	0.598658527	NaN	0.280796994	1.194931648	0.96697378	0.929552356	1.292279064	1.444044342	0.429078062	0.468924273	0.282530528	0.553653552	1.220886199	0.065223288	0.935020469	1.099832703	1.401338997	0.873870987	NaN	0.720867115	NaN	0.643966499	0.504848016	1.436924995	1.001085502	NaN	1.231577575	0.517778535	0.254413834	0.158616006	0.422240868	0.591360672	0.8883477	0.274218019	NaN	0.938881023	1.169187519	NaN	0.595327459	0.191120689	0.675054562	0.805715694	NaN	NaN
ARNT	NF2	0.149793621	2.529287104	0.097330997	-0.126158617	-0.226754851	NaN	-0.148229689	0.344839361	-0.105864702	1.099226666	0.004997184	-0.151180828	-0.05388001	-0.10076452	0.229085995	0.497871621	0.372836166	0.030081734	1.16465737	-0.170809006	2.529287104	0.385001408	NaN	0.718353166	NaN	0.2139025	0.118158418	0.674900608	0.716390648	NaN	0.90630287	0.109856121	-0.168623722	-0.174250248	-0.012647299	0.142821031	0.230218308	-0.193823862	0.144510357	1.251827914	-0.19232279	NaN	0.99271417	-0.145394706	2.08885074	0.133687223	NaN	NaN
AURKA	NF2	-0.150317218	1.741527318	0.08203406	-0.154004843	-0.102001092	NaN	-0.184196682	-0.074314462	0.017503034	-0.22149145	0.629944152	-0.280937994	-0.136177589	-0.107618923	-0.134146836	-0.215775035	-0.18452887	-0.094211989	-0.168387548	-0.034526433	-0.222649372	0.265127137	NaN	0.617989501	NaN	-0.232534003	-0.084683428	0.557549187	0.991561259	NaN	-0.098007584	0.057070325	-0.104825064	-0.185053084	-0.20838234	0.120991021	-0.233858344	-0.142928264	-0.200110437	0.097929565	-0.209298059	NaN	-0.212374019	-0.150112625	1.741527318	-0.106354962	NaN	NaN
CCND2	NF2	0.106562896	1.811577762	0.068153072	0.097457202	0.104808695	NaN	-0.209800318	0.603670222	-0.005871225	0.120564029	0.021223448	-0.292452377	NaN	-0.059454699	0.112538105	0.006425415	-0.157545301	0.142176693	0.311331659	0.929739359	0.325819514	0.337174398	NaN	0.041602145	NaN	NaN	0.060124525	0.823217603	-0.176485203	NaN	0.761874546	0.100973147	-0.150847947	-0.041775789	0.023471393	0.062468383	0.350672778	-0.281634534	0.163734696	0.202845088	0.161394566	NaN	0.278451712	-0.081522996	NaN	0.147782399	NaN	NaN
CCNE1	NF2	-0.01522217	2.01420024	-0.17273541	0.602543942	-0.232883799	NaN	-0.323266702	-0.137566103	-0.28134236	1.007877366	-0.384358652	0.34026573	-0.267704523	-0.278218527	-0.004977114	0.075928784	1.332592055	-0.134894685	0.883255849	0.534259322	0.096844993	0.087730798	NaN	0.962453356	NaN	-0.09192242	-0.320630055	0.611744264	0.351603941	NaN	1.520316346	-0.28949155	-0.386857572	0.85100402	-0.241282461	-0.435532215	0.141257669	-0.445482507	0.012462507	-0.209116956	0.564672948	NaN	-0.046775251	-0.153694339	-0.404542958	0.438063449	NaN	NaN
CDK4	NF2	-0.262635851	1.003095239	-0.355199636	0.044334231	-0.410510861	NaN	-0.407725247	-0.09498019	0.155308594	-0.161143112	-0.602204694	0.337857736	-0.356409002	-0.349631569	-0.463575792	-0.503657469	-0.38821431	-0.382861912	-0.226230271	0.331969456	-0.320413582	-0.540053684	NaN	0.110080956	NaN	-0.245287022	-0.368971932	-0.118614077	-0.26210766	NaN	1.003095239	-0.211811536	-0.40936882	-0.402490615	-0.352560763	-0.136413689	-0.512478763	-0.447060776	-0.078001788	-0.195513497	-0.082168917	NaN	-0.259236515	-0.36096727	-0.237684861	-0.46877875	NaN	NaN
CDK6	NF2	-0.257502118	1.06280145	-0.070403514	0.095113608	-0.388133598	NaN	-0.354839399	-0.385972979	0.041268102	-0.440212269	0.453530699	0.310720631	-0.351221363	NaN	-0.26654193	0.42758427	-0.432665959	-0.287309347	-0.156230374	-0.279244613	-0.42333049	0.108778011	NaN	0.409753717	NaN	-0.409421192	-0.297394567	-0.194540811	-0.359655652	NaN	-0.205709855	-0.216877712	-0.341675538	-0.436917372	-0.196471317	-0.302111365	-0.446674483	-0.295543134	-0.024218156	-0.27383381	-0.38856667	NaN	0.463562781	-0.23346148	-0.201205547	0.496631935	NaN	NaN
CDKN2B	NF2	0.063647154	2.524061395	-0.223050524	0.51432413	NaN	NaN	NaN	-0.003253705	0.132833773	NaN	NaN	1.06504752	-0.249402299	NaN	-0.121500142	NaN	NaN	NaN	NaN	0.931759685	2.524061395	NaN	NaN	-0.213099425	NaN	-0.205715547	-0.164136584	NaN	0.698322662	NaN	-0.306231144	-0.175171733	NaN	0.763625961	-0.429526166	-0.199217552	0.06487943	NaN	-0.141271347	NaN	NaN	NaN	0.67241396	NaN	-0.361240398	0.37611886	NaN	NaN
CDKN2C	NF2	-0.23224023	2.227948291	-0.524593892	-0.749036425	-0.477725707	NaN	-0.707616558	0.169496048	-0.805003218	-0.332512114	0.133804083	-0.235193758	-0.584367759	-0.585478215	-0.416052781	0.333571521	0.931835142	-0.176524239	0.51638974	0.652285616	1.713058086	-0.224910192	NaN	0.600919053	NaN	-0.528261366	-0.513540811	0.268765751	0.420661471	NaN	-0.458490278	-0.478104798	-0.730364841	0.49032219	-0.582736523	-0.4429392	-0.251669328	-0.768357356	-0.427678979	0.600248475	-0.362991765	NaN	0.242754517	-0.564625706	1.311664331	-0.223040609	NaN	NaN
EGFR	NF2	0.067860675	2.326620691	0.147529086	-0.020695657	0.341823345	NaN	0.046787669	-0.00654637	0.604115368	-0.041282769	0.008910945	-0.005142008	0.114618007	0.04943899	0.037358594	0.065512947	0.129307482	0.317268967	-0.002823725	0.038582078	0.043791614	-0.041530876	NaN	0.005779527	NaN	0.072549049	0.25076749	0.08281317	0.145507389	NaN	1.510714734	0.319879573	0.094848993	0.038106285	0.03202116	0.023404593	0.168786887	0.008322709	0.009319524	0.604579397	0.279072245	NaN	-0.035339081	0.210914561	2.326620691	0.067237922	NaN	NaN
EPHA2	NF2	0.3156913	2.372555377	0.061294388	0.346986994	0.011105134	NaN	-0.165405601	0.782424533	0.43417648	0.980707934	0.680723827	0.780691014	-0.086954995	-0.087469076	-0.094504657	0.311365683	-0.149427594	0.398952906	0.357631024	0.290712804	0.612217199	-0.104065083	NaN	1.17937208	NaN	0.067692312	0.077509876	0.2146848	0.991989422	NaN	0.416062616	0.070382019	-0.220574925	0.196014361	-0.05298421	0.056836148	0.356105177	-0.268180121	-0.063383186	1.162056795	0.733518545	NaN	0.33049375	-0.07600932	0.943763232	0.799919261	NaN	NaN
FGFR4	NF2	-0.106461172	0.905746364	-0.090238696	0.105418849	-0.105573149	NaN	-0.29541957	-0.048085252	0.275855663	-0.106193897	0.166012326	-0.305464038	-0.224259937	-0.177694819	-0.251474123	0.137250139	-0.323752331	0.247964941	0.905746364	-0.034487088	-0.184856904	-0.069325419	NaN	0.354662499	NaN	-0.301978115	-0.056218369	-0.199411905	-0.364108154	NaN	0.275276243	-0.053798896	-0.296427978	-0.4293798	-0.112392748	-0.166579907	0.194219301	-0.316095742	-0.086090388	-0.020843965	-0.117173714	NaN	-0.295788043	-0.166861302	-0.284424829	-0.049346273	NaN	NaN
LATS2	NF2	0.423971164	2.266576826	0.001089002	0.457778555	0.159126466	NaN	-0.17832476	0.812546787	0.422259319	0.693339275	-0.28495194	NaN	-0.071088128	-0.042008204	0.223605665	0.419904656	1.099892663	-0.011669465	1.142980285	1.259519245	1.400100685	0.344679042	NaN	0.335375433	NaN	0.104021085	0.026671632	0.871503537	1.00321889	NaN	0.827088879	0.056529888	-0.175478646	0.469358738	-0.031862913	0.065276276	0.389656291	-0.230726877	0.175132701	0.555261097	0.78690875	NaN	0.975330375	-0.027312137	0.655795861	0.83344288	NaN	NaN
MAP2K3	NF2	0.270430605	2.502222984	0.060236306	0.37555904	0.161205277	NaN	-0.123537172	0.207343379	0.496770576	-0.162843973	0.396974363	-0.146908873	0.021436716	0.039023667	0.230589443	-0.143600674	2.502222984	0.47157748	0.531555507	-0.104011096	1.06666402	0.407338115	NaN	-0.094672502	NaN	0.111404974	0.078184758	0.160359554	0.182247784	NaN	1.207908249	-0.068663944	-0.179183294	1.102461391	-0.042728297	0.195288451	0.333694579	-0.204862744	0.19905854	0.648174982	0.870579915	NaN	0.732078079	0.029519085	0.282071859	-0.030882869	NaN	NaN
MAP2K5	NF2	-0.093360786	1.585802815	-0.094651061	-0.120925159	-0.403728088	NaN	-0.260846365	0.603697551	-0.110162135	0.089866055	0.462180412	0.686241044	-0.153464343	-0.20906912	-0.076325293	0.168625569	1.585802815	0.179143979	-0.294375115	-0.308787269	0.614791095	-0.347022054	NaN	0.162428488	NaN	-0.059511814	-0.102050949	0.201285084	-0.230374732	NaN	-0.082990182	-0.264372734	-0.331039196	-0.137461478	-0.218010179	-0.028899484	-0.139816157	-0.34319426	0.004817384	-0.048812572	0.256391652	NaN	-0.157459113	-0.237667119	-0.389634472	0.106005428	NaN	NaN
MYC	NF2	0.212143356	1.327024016	0.438422209	0.308229256	0.225355434	NaN	0.204497629	0.285833536	0.903886886	0.159254712	0.207962324	0.37298924	0.096075461	0.396238303	0.082867815	0.240957112	0.219192565	0.126659879	0.372422749	0.898273353	0.553964714	0.239490537	NaN	0.218288173	NaN	0.565702854	0.453547696	1.327024016	0.332016758	NaN	0.186221556	0.086002494	0.189997293	0.709516223	0.252482921	0.055939444	0.22911753	0.19406409	0.306987286	0.575299828	1.267920887	NaN	0.246077478	0.128108311	0.096743085	0.399039276	NaN	NaN
AKT1	PDGFRA	0.823598999	2.879649247	2.358046383	1.566896493	0.76510946	NaN	0.510510011	1.186607657	0.951698734	0.917961279	NaN	1.431464589	0.413299692	1.571063663	0.273213194	0.547267656	1.206621618	0.062649697	0.926362863	1.094619345	1.108023466	1.951996701	1.388796858	0.711892608	1.133168008	0.866094243	1.014054913	1.533622221	0.997214052	NaN	0.516979186	1.86415484	1.229727959	0.15602123	0.411963049	0.843435439	1.087358923	0.472223063	NaN	0.931022039	0.721350847	NaN	0.588238034	0.184847652	0.671513661	0.792424357	NaN	NaN
CDK4	PDGFRA	-0.374111361	1.566136939	-0.646770703	-0.090135926	-0.589388496	NaN	-0.336752099	-0.208203797	0.553965161	-0.28321933	NaN	0.24293608	-0.521661287	-0.574747529	-0.649967611	-0.580051299	-0.466826978	-0.498135675	-0.339801796	0.275328219	-0.357309604	-0.713482408	-0.648548068	-0.032578435	-0.599103439	-0.409906326	-0.560370546	-0.233703213	-0.332658625	NaN	-0.322772722	0.733317274	-0.394276399	-0.509945116	-0.571411089	-0.184832063	-0.654168612	-0.415906465	0.131594094	-0.3064097	-0.149861969	NaN	-0.332857663	-0.497639277	-0.296295178	-0.602389179	NaN	NaN
CDKN2B	PDGFRA	0.229443205	2.066976872	0.652297794	1.12062216	NaN	NaN	NaN	-0.110194241	0.658251642	NaN	NaN	0.980937863	-0.348213437	NaN	0.228868474	NaN	NaN	NaN	NaN	0.53740296	0.160885658	NaN	0.737588498	-0.353617849	1.307338174	-0.086412204	-0.333256198	NaN	0.083255927	NaN	-0.279553142	-0.187551833	NaN	1.538095977	-0.6501494	1.649117361	0.114143904	NaN	1.472058283	NaN	NaN	NaN	0.280687205	NaN	-0.415274575	0.230017936	NaN	NaN
EPHA2	PDGFRA	0.376501443	2.525196655	0.220335213	0.265897914	0.712844444	NaN	-0.04591747	0.673206143	0.634754085	0.888090263	NaN	0.707423505	0.398268586	1.346800138	-0.125593166	0.245221139	-0.199946984	0.274326943	0.269948911	0.24461076	0.545910588	-0.208202001	1.284371357	1.683733802	1.05851482	1.513218263	0.163991011	0.131412946	0.39776655	NaN	0.001257917	0.624349079	0.744414484	0.110011843	1.091066969	1.497795816	0.256173756	1.487737703	-0.179691285	0.895613731	0.135857299	NaN	0.277600525	0.46742921	0.890908951	2.05952587	NaN	NaN
FGFR4	PDGFRA	-0.174462619	1.255085419	0.219498694	-0.016508827	0.567741388	NaN	-0.218226651	-0.134976937	0.439577338	-0.228128956	NaN	-0.380430312	-0.35100198	-0.249991383	-0.414614035	0.066115739	-0.400572967	0.089114229	0.797046036	-0.07965682	-0.215360364	-0.237184679	1.023741854	0.245649176	-0.328377575	-0.427508997	-0.165867394	-0.302881421	-0.423944955	NaN	-0.192748459	-0.061224834	-0.196804157	-0.516332345	-0.211314528	-0.360461616	0.256800697	-0.514685058	-0.262385756	-0.108906743	-0.179554795	NaN	-0.363098859	0.122016446	-0.327304995	-0.180201421	NaN	NaN
LATS2	PDGFRA	0.602780756	2.574133684	2.38181908	0.379153416	0.058971889	NaN	-0.069143312	0.70573112	1.750738451	0.608256445	NaN	NaN	0.42732462	1.359491086	0.500990724	0.355275747	1.023583207	-0.077273375	1.24644373	0.88468933	0.532244287	1.315530487	0.156184267	0.250575374	NaN	1.240059194	0.728396325	1.126438581	0.414329037	NaN	0.000277111	1.62210045	0.541601226	0.382808706	1.563525573	1.922126364	0.300734683	1.533836163	1.328524702	0.482652015	0.108348984	NaN	0.602465167	0.533801057	0.603375518	1.650085724	NaN	NaN
MAP2K3	PDGFRA	0.294136548	2.673431699	1.134450343	0.294136548	0.331387301	NaN	0.009056964	0.149096362	0.743758896	-0.223931624	NaN	-0.184657618	0.471801891	0.184561197	1.108450884	-0.171293357	2.474836335	0.348051724	0.453707776	-0.131662664	0.608028826	0.553725341	0.26564226	-0.155269295	1.759669248	1.559861173	0.572381073	0.090948191	0.141004802	NaN	0.016583648	-0.17803483	0.805670173	1.634571617	-0.164984047	0.136432445	0.244901393	1.571464355	1.505818561	0.585688196	0.200056915	NaN	0.672517075	0.474948467	0.241695012	-0.10370434	NaN	NaN
MAP2K5	PDGFRA	-0.089330733	1.494526467	-0.024472956	-0.223985464	-0.56483098	NaN	-0.420898308	0.472387134	-0.246534576	-0.028131154	NaN	0.598170557	-0.043310492	-0.231554139	-0.253361395	0.090853519	1.494526467	0.014849581	-0.391187664	-0.354372857	0.323467789	-0.503258315	-0.395204595	0.064788524	1.199210574	-0.115379569	-0.280380486	0.090613117	-0.295731329	NaN	-0.144223457	-0.441036836	-0.108034543	-0.237994681	0.697685061	-0.09949112	-0.277348449	-0.337072905	0.359003608	-0.144763001	-0.031202368	NaN	-0.232197704	0.272262835	-0.44312206	-0.031682203	NaN	NaN
MYC	PDGFRA	0.205096601	1.641491273	0.550535169	0.292459812	0.202136437	NaN	0.187367804	0.271222127	0.960049083	0.145463783	NaN	0.35828931	0.085947062	0.364105682	0.072738023	0.230809157	0.205468847	0.117493995	0.354990664	0.888770094	0.549540881	0.221374705	1.428572712	0.204158223	0.139402965	0.560562329	0.592666217	1.641491273	0.321979551	NaN	0.188759622	0.080316615	0.167283332	0.685625975	0.230435576	0.049551671	0.21624469	0.612376281	0.279958054	0.556059559	0.626782365	NaN	0.238070448	0.110385842	0.093273503	0.371707294	NaN	NaN
NF2	PDGFRA	0.335762269	2.552818555	-0.16734236	0.688202299	-0.032066911	NaN	-0.241705959	0.61468841	0.323704692	1.122987015	NaN	1.323079641	-0.113548116	-0.194611554	-0.027964081	1.411320965	2.483021442	0.222507229	0.934904671	0.768297761	0.417656783	0.123059516	NaN	1.100249679	NaN	-0.110354177	-0.081905406	0.731047242	0.350292263	NaN	-0.136189581	-0.110821003	-0.316151723	0.981000277	-0.200933283	-0.053896471	0.242210393	-0.357609259	0.02708578	0.857316846	0.095788837	NaN	0.533741431	-0.102608496	1.257890872	0.608767784	NaN	NaN
CDK4	RAF1	-0.203706304	1.095979569	-0.176096962	-0.219480602	-0.205204461	NaN	-0.279095989	-0.256012237	0.21941934	-0.282367629	-0.240661892	-0.224885659	-0.14624824	-0.213860063	-0.169213533	-0.163757436	-0.111215301	-0.143895885	-0.195369236	0.075632243	-0.228538871	-0.239029692	-0.192488463	-0.177514092	-0.053049528	NaN	-0.184852136	-0.266124597	-0.182778547	NaN	-0.173999859	-0.02946266	-0.25756866	-0.218827504	-0.122422496	-0.096945346	-0.180773488	-0.200309523	-0.237014261	-0.289690955	-0.161543069	NaN	-0.211915317	-0.121022804	-0.099769178	-0.191595713	NaN	NaN
CDK6	RAF1	-0.147872799	1.182460775	-0.174007949	-0.184431859	-0.258317217	NaN	-0.211514316	-0.181650605	0.175261029	-0.190334287	-0.269398111	-0.195819694	-0.075925764	NaN	-0.14754982	-0.193732234	-0.143891251	-0.115454525	-0.167532093	-0.00867213	-0.135622974	-0.27252952	-0.274039096	-0.14467042	-0.030415383	NaN	-0.155388642	-0.223362411	-0.133432494	NaN	-0.036431078	-0.094626397	-0.215242337	-0.117244956	-0.121133109	-0.062431385	-0.124070324	-0.148087443	-0.21206215	-0.234752533	-0.107629888	NaN	-0.206350918	-0.226317423	-0.063765507	-0.230032011	NaN	NaN
CDKN2B	RAF1	-0.237408635	0.759193312	-0.232949961	-0.251493876	NaN	NaN	NaN	-0.277597889	0.193234249	NaN	NaN	-0.249543863	-0.184899462	NaN	-0.237818105	NaN	NaN	NaN	NaN	0.04346281	-0.293069784	NaN	-0.322151384	-0.182953344	-0.062654588	NaN	-0.237274374	NaN	-0.225080258	NaN	-0.161313435	0.005302759	NaN	-0.300912059	-0.185785319	-0.107749047	-0.277207277	NaN	-0.266766848	NaN	NaN	NaN	-0.271146933	NaN	-0.225761236	-0.26804301	NaN	NaN
FGFR4	RAF1	-0.165510437	0.957801065	-0.182148934	-0.174385803	-0.061839563	NaN	-0.205148654	-0.199248172	0.324366692	-0.224911365	-0.272330148	-0.16422025	-0.111115192	-0.197682656	-0.133020355	-0.175672726	-0.033776755	-0.178584772	-0.187328077	0.210931821	-0.184909912	-0.22349268	-0.271916618	-0.128712214	-0.035638178	NaN	-0.17318804	-0.211956772	-0.111454125	NaN	-0.144922626	0.08911732	-0.183017843	-0.105327065	-0.064024238	-0.069587231	-0.21582133	-0.122668579	-0.163894868	-0.236438065	-0.127043696	NaN	-0.128228834	-0.207062635	-0.160682731	-0.186935088	NaN	NaN
KRAS	RAF1	-0.47311943	-0.067709279	-0.408200353	-0.420586881	-0.454442996	NaN	-0.602755611	-0.546508861	-0.618508398	-0.542710718	-0.554975085	-0.385435703	-0.469539752	-0.408540131	-0.452844111	-0.452283963	-0.57841818	-0.443171081	-0.394413548	-0.248632673	-0.460848403	-0.571796191	-0.497454565	-0.49087176	-0.102781123	NaN	-0.499232735	-0.486685896	-0.409190887	NaN	-0.29866711	-0.375237496	-0.563213041	-0.492170863	-0.539646331	-0.177545132	-0.487544059	-0.357467351	-0.494508397	-0.548282379	-0.313985902	NaN	-0.527963497	-0.385190958	-0.761676293	-0.456264901	NaN	NaN
MAP2K3	RAF1	-0.084290899	1.392098924	-0.104060488	-0.095719088	0.121184699	NaN	-0.077195923	-0.094483677	0.513808276	-0.048264093	-0.118713697	-0.052816325	-0.069477706	-0.106977138	-0.100492639	-0.028175362	-0.028134238	-0.101558571	-0.098908689	0.053164277	-0.118751752	-0.124170209	-0.148232901	0.067591213	-0.02122112	NaN	-0.093390585	-0.121745594	-0.084290899	NaN	-0.093975444	-0.006460468	-0.094280874	-0.130987057	0.079377659	-0.039807354	-0.096346546	-0.124769795	-0.107587427	-0.109442263	-0.081630676	NaN	-0.065523607	-0.124426726	0.361570477	-0.071618949	NaN	NaN
MAP2K5	RAF1	-0.177515078	1.177943926	-0.184249777	-0.158370122	-0.231457911	NaN	-0.169672807	-0.237594094	0.021615265	-0.25298684	-0.285733208	-0.201959765	-0.142159462	-0.206872541	-0.158862417	-0.187325349	-0.154765263	-0.203523941	-0.158408566	-0.052633367	-0.229253489	-0.204189673	-0.229881	-0.120115448	-0.049591046	NaN	-0.162818436	-0.244077469	-0.145080003	NaN	-0.133747877	-0.147719863	-0.207442561	-0.192922377	-0.133299085	-0.077179328	-0.176410935	-0.163556548	-0.198275199	-0.25145366	-0.142811012	NaN	-0.156970173	-0.22741504	-0.281416299	-0.197911534	NaN	NaN
NF2	RAF1	-0.134903354	1.5553139	-0.116042337	-0.150428465	0.047496045	NaN	-0.088582316	-0.17480777	0.423019354	-0.212501008	-0.204573302	-0.167864233	-0.085876581	-0.1430942	-0.1314276	-0.165894939	-0.082804558	-0.135712407	-0.150905303	0.218617732	-0.189074872	-0.180836402	NaN	-0.085261304	NaN	NaN	-0.113684584	-0.201406853	-0.145718034	NaN	-0.132488248	0.163717375	-0.07593876	-0.184837514	0.003258874	-0.055113566	-0.151365017	-0.121409316	-0.127745865	-0.207812224	-0.10964937	NaN	-0.141924268	-0.147557978	0.654292698	-0.176965441	NaN	NaN
PDGFRA	RAF1	-0.186253584	0.86859423	-0.207088511	-0.19168215	-0.050846015	NaN	-0.177095366	-0.217531754	0.308686678	-0.262550078	NaN	-0.193414655	-0.137151919	-0.207097418	-0.195599285	-0.190827478	-0.131695322	-0.176484688	-0.180927265	0.180857803	-0.199540184	-0.249805467	-0.26744606	-0.144165097	-0.047763436	NaN	-0.201786235	-0.238674111	-0.161976336	NaN	-0.128297409	0.061897116	-0.210037804	-0.235663558	-0.117786086	-0.090259156	-0.21392003	-0.179411692	-0.205890976	-0.253890234	-0.124659357	NaN	-0.181325225	-0.205980388	0.607007937	-0.231351019	NaN	NaN
AKT1	RASSF1	0.329994393	1.99219423	0.310812859	0.270198954	0.49644813	NaN	0.569847953	0.120664891	0.790162408	0.916991139	NaN	0.299254396	0.046833548	0.075505469	0.173124232	0.542097071	1.20068126	0.067792295	0.215353893	0.183979779	0.592713698	0.543546367	0.245104032	0.716100392	0.405243957	0.258244628	0.490025682	0.720020176	0.994692027	NaN	0.050811111	0.817841277	0.214287526	0.159726625	0.408520774	0.85034633	0.160925829	0.194288609	NaN	0.928082044	0.303788752	NaN	0.584198754	0.187481602	0.553445799	0.106070187	NaN	NaN
CDK6	RASSF1	-0.399285595	0.848222436	-0.307966757	-0.379273673	-0.438759671	NaN	-0.530231532	-0.418999733	-0.072430484	-0.543748982	NaN	-0.498073941	-0.298035743	NaN	-0.361490828	0.291899593	-0.539209721	-0.248150466	-0.430904787	-0.381251902	-0.452982586	-0.31322547	-0.495296394	0.031111638	-0.396847338	-0.406044311	-0.396618946	-0.273618924	-0.465605402	NaN	-0.141476523	-0.377325689	-0.482354391	-0.412377868	0.119864112	-0.459239826	-0.416306253	-0.432023899	-0.470313978	-0.355669664	-0.432362862	NaN	0.363119818	-0.547482969	-0.192156043	-0.494474243	NaN	NaN
CDKN2A	RASSF1	-0.614817849	0.498997563	-0.549144536	-0.641886388	NaN	NaN	NaN	-0.69301296	NaN	NaN	NaN	NaN	-0.576033127	NaN	-0.665053041	NaN	NaN	NaN	NaN	-0.575409504	NaN	NaN	-0.706243696	-0.684349702	-0.589268572	-0.705983442	-0.510783684	NaN	-0.549065274	NaN	-0.581553057	-0.775676524	NaN	-0.547349162	NaN	0.023848711	-0.671041174	NaN	-0.695791618	NaN	NaN	NaN	-0.755657498	NaN	-0.54278072	-0.651111973	NaN	NaN
FGFR4	RASSF1	-0.349225596	0.635976655	-0.330854717	-0.36160841	-0.306814584	NaN	-0.188353286	-0.44445203	-0.043947278	-0.230525176	NaN	-0.40948946	-0.369929584	-0.543110884	-0.326800174	0.016175485	-0.429080903	-0.414766173	-0.477193334	-0.404065299	-0.2166728	-0.180062034	-0.49265349	0.062551954	-0.277927618	-0.385660507	-0.170034414	-0.272439949	-0.464724968	NaN	-0.452593036	-0.028461226	-0.428309843	-0.403481812	-0.264413452	-0.319801303	-0.499268032	-0.366199057	-0.365572149	-0.100070656	-0.38262393	NaN	-0.388976092	-0.4753419	-0.275608967	-0.41293782	NaN	NaN
LATS2	RASSF1	-0.114330798	1.518992001	-0.203008112	-0.196585357	-0.017491539	NaN	-0.038139496	-0.337477341	0.11889434	0.602209936	NaN	NaN	-0.354078536	-0.41828119	-0.262221605	0.319832917	0.639899162	-0.149489249	-0.311675434	-0.282421876	0.016227151	-0.045874584	-0.225554068	0.289064399	NaN	-0.281523062	-0.069870252	0.102745561	1.02404804	NaN	-0.306423097	0.239241279	-0.274303541	-0.135252189	1.518992001	0.480532185	-0.296170197	-0.367951565	-0.241888879	0.342831321	-0.303408967	NaN	0.652264334	-0.30677729	0.034826414	-0.368237059	NaN	NaN
MAP2K3	RASSF1	-0.136773222	0.840500661	-0.144901352	-0.157957552	-0.015702704	NaN	0.04947117	-0.248271867	0.201756367	-0.226004462	NaN	-0.140899722	-0.281326501	-0.336860311	-0.252925002	-0.190265714	0.624116848	-0.219149206	-0.212543368	-0.063327044	0.092089846	0.029995862	-0.19569478	-0.131269656	-0.130870032	-0.272726978	-0.012002738	0.109455793	0.103940757	NaN	-0.294915752	-0.15324691	-0.278467166	-0.152742981	-0.197370307	0.172049374	-0.252554188	-0.333071371	-0.205325061	0.380387326	-0.212604091	NaN	0.654015258	-0.232217281	0.120398002	-0.193278842	NaN	NaN
MYC	RASSF1	0.153357597	0.935913894	0.283822879	0.26481145	0.209654612	NaN	0.1825732	0.097781	0.674717947	0.144878155	NaN	0.244302893	0.067381729	0.059370414	0.08583368	0.22315107	0.199207046	0.130658113	0.182782377	0.123114663	0.549118855	0.23238696	0.155908283	0.20978807	0.15096975	0.180002811	0.415513975	0.602881796	0.314256644	NaN	0.055983096	0.081645326	0.182078337	0.328888067	0.223077408	0.050116437	0.152862393	0.099641969	0.288537453	0.557384207	0.210679347	NaN	0.233503382	0.115934475	0.097825621	0.071323908	NaN	NaN
NF2	RASSF1	-0.255461239	1.361825175	-0.160824375	-0.302714721	-0.125233108	NaN	-0.272510012	-0.402861885	0.080035256	0.469155053	NaN	-0.415797712	-0.320320633	-0.41552848	-0.324016123	1.361825175	0.528567542	-0.305638229	-0.376074394	-0.393354377	-0.100141271	-0.086333528	NaN	0.131305926	NaN	-0.341377634	-0.05326692	0.020422346	0.789210542	NaN	-0.41169416	-0.079660072	-0.254210354	-0.25937889	-0.246414976	-0.01493183	-0.377213615	-0.319845655	-0.273806854	0.195784025	-0.31737326	NaN	0.578151448	-0.28963973	-0.074123475	-0.396168607	NaN	NaN
RAF1	RASSF1	-0.157858181	0.505817454	-0.159319666	-0.148879673	0.013291046	NaN	-0.170586189	-0.150596515	0.213235588	-0.265204665	NaN	-0.185522181	-0.073460686	-0.132114838	-0.116798306	-0.207301015	-0.14157441	-0.065724623	-0.12349377	-0.157600255	-0.190549012	-0.248654938	-0.203902034	-0.099338824	-0.044309315	NaN	-0.160181189	-0.234307813	-0.166653436	NaN	-0.074025992	0.06382673	-0.098630927	-0.156409252	-0.161720559	-0.089363289	-0.155560175	-0.144256637	-0.188842105	-0.271902549	-0.121897437	NaN	-0.178172153	-0.168543564	0.050724475	-0.135219938	NaN	NaN
EPHA2	RELA	0.520735017	2.096178862	0.427487377	0.445093277	0.199085426	NaN	0.41420104	0.991833527	0.857868214	0.747707102	0.850973212	0.980377474	0.31618438	0.922536668	-0.076769373	0.468937499	-0.03226625	0.512938825	0.500837169	0.449031186	0.633716818	-0.013446588	0.107409386	1.901576566	0.504668806	1.050593263	0.163905247	0.372017275	1.978781986	NaN	0.551367796	0.829560974	0.830067272	0.331644484	1.076830567	0.891976316	0.433399433	1.797884407	0.011495861	0.656511065	0.679306001	NaN	0.471179131	1.679134671	0.481393407	0.374240079	NaN	NaN
BRAF	SFN	-1.213479096	0.309623375	-0.771047971	-1.069723576	-1.331467425	NaN	-1.556428197	-0.777770816	-1.366752756	-1.136276976	-0.685446145	-1.471782186	-1.396513211	-1.590078402	-1.367890974	-0.808990437	-1.207312522	-1.510842688	-1.559341392	-0.6115613	-1.571285977	-1.573080791	NaN	-0.812296308	-0.695290959	-1.229674793	-1.293690472	-0.861203722	-1.473130938	NaN	-1.412505748	-0.665913819	-1.650277622	-1.597428731	-1.163813129	-1.079442765	-1.383936813	-0.538652192	-1.546480701	-1.224996934	-0.904893984	NaN	-1.395779809	NaN	-1.350123824	-0.782695856	NaN	NaN
MYC	SMARCA4	0.124519893	1.379123956	0.52520525	-0.018897461	0.187382379	NaN	0.152289468	0.066611029	-0.083213366	NaN	0.147185273	0.326571455	-0.002160875	0.352790369	0.062135072	0.211587177	0.167704947	0.018699021	0.324394887	-0.093067287	0.38020381	0.190600748	1.379123956	-0.0015991	0.119709964	0.521033965	0.548582571	0.784566615	-0.050841711	NaN	0.159398292	0.008449334	0.034286405	0.150546643	0.213475409	0.052373293	0.191310494	0.573731779	0.256258218	0.132184014	-0.028357425	NaN	0.208628714	0.102180919	0.073600084	0.334723863	NaN	NaN
RASSF1	SMARCA4	-0.564174706	1.2347278	-0.519804377	-0.572625261	-0.448849731	NaN	-0.399709383	-0.585447665	-0.485996214	NaN	NaN	-0.648259816	-0.118997935	-0.623597101	-0.662284681	-0.614418558	0.283658721	-0.490571466	-0.595080874	-0.424335904	-0.421167545	-0.453360627	-0.684273524	-0.67751474	-0.493184115	-0.666709698	-0.406049297	-0.160585934	-0.53727506	NaN	-0.617473928	-0.489704899	-0.558357005	-0.51946332	-0.6101139	-0.685018062	-0.685517573	-0.716594555	-0.573445453	-0.676920815	-0.64773351	NaN	-0.428069072	-0.553435277	-0.25999696	-0.655371262	NaN	NaN
AKT1	STK11	0.837587246	2.468327095	2.408466371	1.598469942	0.740193829	NaN	1.582487143	1.212741767	0.979580592	0.952837529	1.691810616	1.127506474	0.440699835	0.952584346	0.294926075	0.571628747	1.243546242	0.070750862	0.948208631	1.117339422	0.192714857	2.111550998	1.421103231	0.734696482	1.175099759	0.895663917	0.533658325	0.857098353	0.989744	NaN	1.252991604	0.855209724	1.092084174	0.16249944	0.429995786	0.874373896	1.179772228	0.489335259	NaN	0.958248897	1.179308777	NaN	0.619211801	0.193340065	0.690663301	0.797088731	NaN	NaN
ARNT	STK11	0.376387059	2.463917345	0.604805958	-0.029132215	-0.129246102	NaN	0.925705251	0.466357886	-0.028359928	0.584700249	0.093969806	-0.009947463	-0.03931239	-0.015103921	0.591548671	0.628227091	0.495668229	0.154238868	1.411191482	-0.085900434	-0.08148328	0.799240529	0.212106448	0.541120028	0.689051824	0.376387059	0.245501244	0.487927265	0.657598543	NaN	1.067377244	0.554192009	0.706213788	-0.106949542	0.212757453	0.723785112	0.36141367	0.99936134	0.199007117	1.119576924	-0.109964937	NaN	0.944325789	-0.121821111	1.746795285	0.290351693	NaN	NaN
CCND2	STK11	0.323260295	2.060935005	0.237413008	0.225565609	0.274727759	NaN	-0.19579922	0.747019823	0.09093284	0.312816862	0.146139718	-0.143964023	NaN	0.444304472	0.267214882	0.139640636	-0.037023338	0.293581033	0.461078779	1.127209821	-0.078113058	0.557417018	0.24014084	0.22757192	0.922245746	NaN	0.219603412	0.424835004	-0.040106939	NaN	0.925978221	0.3303667	0.082470579	0.100005531	0.237524345	1.013310514	0.771327594	1.093295641	1.385140479	0.35097813	0.279944125	NaN	0.443367862	1.309752817	NaN	0.327854216	NaN	NaN
CCNE1	STK11	0.278634532	1.941201328	1.026045873	0.963128912	-0.048301465	NaN	-0.066182898	0.071368815	-0.154969283	0.393585769	-0.246918382	0.538149184	0.408725271	0.334644523	0.300158767	0.283650455	1.516297907	0.091244364	1.146088704	0.7640908	-0.195274402	1.587013454	0.924800441	0.329073455	-0.104790367	0.297276043	-0.160134889	0.279643063	0.474436611	NaN	1.759658071	-0.132534242	0.518756374	1.508043712	0.047849597	-0.361531633	0.632569435	0.941187606	0.217290017	0.009159621	0.806607117	NaN	-0.024659479	-0.098715036	-0.316876944	0.306565865	NaN	NaN
CDK4	STK11	-0.055219357	1.222447206	-0.299989184	0.235410669	-0.224469221	NaN	0.314257452	0.126547729	0.855168841	0.119267215	-0.454608082	0.497105533	-0.260835325	-0.212589219	-0.24870549	-0.307559589	-0.213299658	-0.199939722	-0.037056549	0.568002788	-0.182035003	-0.417874012	-0.41040841	0.33853733	-0.221745753	-0.057837106	-0.194538974	0.140867301	-0.005985933	NaN	1.222447206	0.306219857	-0.035061133	-0.232848855	-0.135388883	0.134578173	-0.340851163	-0.063003724	0.430171973	0.036162306	0.095835768	NaN	-0.028766979	-0.328468283	-0.080326014	-0.241304806	NaN	NaN
CDK6	STK11	-0.069368352	1.972392773	0.065600202	0.256182598	-0.268084993	NaN	-0.331104751	-0.199909782	0.165350569	-0.22445865	0.619076887	0.560270143	-0.259264397	NaN	-0.072747486	0.635201339	-0.287892817	-0.129603466	0.024322597	-0.062503285	-0.129459571	1.811102713	0.443237414	0.374207253	-0.20084426	-0.253152264	-0.135661108	0.027984314	-0.160356049	NaN	-0.161387524	-0.069166792	0.362899986	-0.289537859	0.079506271	-0.226713118	-0.298499724	-0.233234941	0.786118224	-0.069859501	-0.258311412	NaN	0.692498679	1.220807567	-0.04641194	0.330868177	NaN	NaN
CDKN2A	STK11	-0.106008089	1.423389015	-0.280860139	0.546650155	NaN	NaN	NaN	-0.280941795	NaN	NaN	NaN	NaN	-0.237128644	NaN	-0.084173968	NaN	NaN	NaN	NaN	-0.417172515	NaN	NaN	0.153451143	-0.283357041	0.638009941	0.107951732	-0.069190086	NaN	-0.116973258	NaN	-0.440797277	-0.441698006	NaN	-0.027978636	NaN	0.335190731	-0.412744093	NaN	0.690506321	NaN	NaN	NaN	-0.389855482	NaN	-0.37653972	-0.203714706	NaN	NaN
CDKN2B	STK11	0.375712663	2.281989647	1.094963077	1.465420605	NaN	NaN	NaN	0.234254429	0.963830602	NaN	NaN	0.438065755	-0.054676172	NaN	0.357472453	NaN	NaN	NaN	NaN	1.481717604	-0.271032961	NaN	1.083561423	0.063943421	0.681657278	0.274440303	0.042918871	NaN	0.390437625	NaN	-0.098020562	0.250471006	NaN	1.461259324	-0.20449724	1.759612438	0.574566608	NaN	1.71299164	NaN	NaN	NaN	0.707133771	NaN	-0.207643432	0.279616901	NaN	NaN
ERBB2	STK11	0.138757798	2.110574294	0.350881553	-0.06818744	0.055721817	NaN	0.07227717	-0.049261394	-0.121097903	-0.075534827	NaN	0.003000727	-0.127672677	0.175166293	0.416473994	-0.027813129	-0.213103109	-0.119144229	0.702874909	1.009000118	-0.091515442	0.393488117	-0.113838638	0.481103676	0.743397843	0.007250125	-0.070399236	-0.106727896	-0.039790476	NaN	0.204460882	0.006439709	0.076455541	1.039184997	-0.130471745	-0.006832874	-0.020035735	-0.068830449	0.802621378	-0.000810392	1.245338132	NaN	0.318822998	-0.06485837	1.314205645	0.237290232	NaN	NaN
FGFR4	STK11	0.121660786	1.335371282	0.583997349	0.260410469	0.218782516	NaN	0.180944892	0.147394958	0.706525829	0.127202297	0.335978567	-0.056571477	-0.125750545	0.085812971	-0.071072127	0.343836442	-0.178763688	0.282361253	1.093523094	0.184817678	-0.136756301	0.048970872	1.335371282	0.393144816	-0.012935415	-0.147401078	0.12746486	0.013468923	-0.194183152	NaN	0.466737093	0.293401424	0.11962795	-0.285949414	0.137428965	-0.089366981	0.662841558	-0.271024233	-0.003256116	0.186047363	0.031996173	NaN	-0.105430323	0.365785478	-0.14617715	0.178531113	NaN	NaN
FZR1	STK11	-0.275444099	1.29687155	0.683001887	1.281757629	-0.592119643	NaN	-0.335731552	-0.518326958	-0.105248235	0.199516932	1.027874517	-0.634982172	0.263484294	0.145059606	0.230133042	-0.42380692	-0.636232585	-0.165780038	-0.5087816	-0.282986657	-0.421683639	0.750271845	-0.591678573	0.111511733	-0.539126546	-0.536667986	-0.095366284	-0.477071471	-0.395096414	NaN	1.29687155	0.177987803	-0.550612586	-0.230984705	-0.484123336	-0.559558079	0.433140299	-0.644642642	-0.582600336	-0.58472098	-0.575855021	NaN	-0.305232687	0.286374917	-0.43992056	-0.414503513	NaN	NaN
HGF	STK11	-0.026477822	0.944506739	-0.10577059	-0.049947183	0.019945427	NaN	-0.101367727	0.041259924	0.064510575	0.17609219	-0.000331111	-0.086191387	0.100132673	-0.043228813	-0.073672248	-0.060854309	-0.08681603	0.446260511	0.389844987	0.093996263	0.006499681	-0.011651229	-0.121009536	0.384707512	0.006235104	-0.086177711	-0.026895089	0.124657809	0.03142248	NaN	-0.077933656	-0.077041707	-0.041764961	-0.074688936	0.233777692	0.04354377	0.064209982	0.573170704	-0.057980959	-0.114760653	0.44047914	NaN	-0.032176981	0.116578377	NaN	0.021577127	NaN	NaN
KAT2A	STK11	-0.333216359	1.243707069	-0.523545453	-0.590916156	0.036516164	NaN	-0.265019089	0.017532491	-0.617301062	0.166062991	NaN	-0.385831842	-0.342861587	-0.542742345	-0.403011297	0.21464749	-0.514439365	-0.39945386	-0.584720867	1.243707069	-0.295145418	-0.636772568	-0.554945366	0.182425829	0.620542679	0.321162588	-0.442887626	-0.323982003	-0.512371645	NaN	-0.030839823	0.20795584	-0.225096487	-0.406379451	-0.079792351	-0.444503378	-0.546694266	0.760465431	-0.549164293	-0.061434926	-0.483036924	NaN	-0.547291389	-0.516296191	-0.450680824	-0.079146642	NaN	NaN
LATS2	STK11	0.650830713	2.190018796	2.017721389	0.587834383	0.305294433	NaN	1.44842725	1.155046475	1.419472619	0.58619527	-0.197539584	NaN	0.572060596	0.511831539	0.584672835	0.549014504	1.238781562	0.105917596	1.395597533	1.499144137	-0.090913483	1.580531128	0.359827978	0.519533456	NaN	1.499180226	0.190421793	0.455235102	0.612830046	NaN	0.985786625	0.500101283	0.69779411	0.617930124	0.200092719	2.012745931	0.540112061	1.132032503	1.548141211	0.690232498	1.289964871	NaN	0.932447528	1.204914832	0.776592091	0.4287155	NaN	NaN
MAP2K3	STK11	0.440774887	2.126552546	1.372237131	0.49186829	0.405270115	NaN	0.767093202	0.327627597	0.95385982	-0.03696154	0.486052599	-0.003941451	0.652440721	0.402655205	0.592283428	-0.070776083	2.126552546	0.418206873	0.656261903	0.020491331	-0.051549042	0.741896165	0.449593185	0.046704296	0.969135291	1.885036071	0.232141183	0.316658158	0.326352402	NaN	1.365372125	0.006449151	0.695617423	1.729158621	0.069971836	0.349925515	0.465984898	1.152378205	1.713469518	0.77339084	1.359951991	NaN	0.879514646	0.646551538	0.374544948	0.108016453	NaN	NaN
MAP2K5	STK11	0.175477796	1.766255574	0.342940418	0.035328066	-0.242647563	NaN	-0.232776422	1.020193245	0.015578274	0.349173698	0.818684201	0.547066532	0.214726337	0.122670403	0.130024425	0.373877448	1.766255574	0.23880811	-0.120855963	-0.098918627	-0.183327625	-0.239626171	-0.11856826	0.406190448	0.793514242	0.191199433	0.062268309	0.327419702	-0.020176896	NaN	0.101143864	-0.129701582	0.225299429	0.025971504	0.066926834	0.192799302	0.029885079	-0.021210811	0.642031985	0.165003137	0.421869803	NaN	0.051813037	1.425116327	-0.267522807	0.337137774	NaN	NaN
MET	STK11	0.788348876	2.676382775	1.261756574	0.710099207	0.410539803	NaN	1.448480554	1.207852835	1.503966458	0.635162979	1.620872819	0.772358844	0.646891639	NaN	0.638783261	2.051981799	0.694646511	0.428886018	1.480370575	1.797001655	-0.038272794	1.669647462	0.191150932	0.576286883	0.322438931	1.547599373	0.300267496	0.56459883	0.723394498	NaN	2.047656067	0.567226714	0.740155204	1.665546498	0.251024978	2.013491083	0.242976383	1.211748397	1.650139143	1.16583865	1.385094694	NaN	0.990640636	1.100958331	1.299538721	0.5158527	NaN	NaN
NF2	STK11	0.465206334	2.537497785	0.087198767	0.939444678	0.260872278	NaN	-0.097843895	1.064960627	0.563558154	0.506850078	0.762479378	0.625603673	0.08820593	0.064484288	0.314364417	1.683895318	2.056837827	0.35321785	1.197489884	1.424758897	-0.14101981	0.358953014	NaN	0.441500708	NaN	0.157671979	0.201215386	0.404249384	0.574516184	NaN	1.882724054	0.182199501	-0.093000853	1.241207573	0.142553519	0.208821935	0.527170221	-0.11585325	0.261890338	1.046480637	0.813175986	NaN	0.89021678	0.08918932	1.684066119	0.404357074	NaN	NaN
RASSF1	STK11	-0.025464363	1.618941736	-0.100167565	-0.174253391	0.087515208	NaN	0.071860075	-0.269185926	0.265331329	0.429286035	NaN	-0.176234287	-0.244840487	-0.324553636	-0.144870857	1.618941736	0.734991659	-0.114608038	-0.20257756	-0.182101228	-0.155407755	0.007694384	-0.206951747	0.404904051	-0.031006584	-0.195680534	0.131276127	0.329924108	0.497641108	NaN	-0.276372717	0.364744862	-0.178281464	-0.078720132	0.050248093	0.625779075	-0.239975888	-0.25411606	-0.150633747	0.4660186	-0.145093593	NaN	0.820349979	-0.159470561	0.141121126	-0.218969851	NaN	NaN
AURKA	TCF3	-0.494254965	1.228521641	-0.349935443	-0.530836684	-0.532429269	NaN	-0.512556974	-0.523646001	-0.430518002	-0.432421231	0.132239254	-0.592239578	-0.434492663	-0.281758877	-0.578726306	-0.491343795	-0.355900511	-0.470229046	-0.535137301	-0.459321238	-0.543947057	-0.246830912	-0.404344829	-0.2349119	-0.382431964	-0.612485194	-0.523403733	0.076099185	0.450223084	NaN	-0.535918358	0.62521476	-0.558562748	-0.51482848	-0.583514643	-0.233666525	-0.613533994	-0.478115867	-0.59440359	-0.376613185	-0.601151568	NaN	-0.423762044	-0.47713913	1.228521641	-0.486272953	NaN	NaN
EPHA2	TEAD2	-0.415905572	1.108822001	-0.609665363	-0.013151664	-0.352449274	NaN	-0.71800568	-0.473298622	0.367671426	0.142036087	0.276781965	-0.753956949	-0.756359595	-0.788503776	-0.165723479	-0.022270618	-0.328521202	-0.670010679	-0.524893943	-0.68725366	-0.212822387	-0.592851572	-0.586729383	-0.523874932	-0.49828592	-0.319687734	-0.10605457	-0.445898903	-0.651076523	NaN	-0.579762081	0.325088391	0.56506969	-0.611664604	-0.399490389	-0.19166378	-0.041712954	-0.00742658	-0.394521403	-0.692185046	-0.67302398	NaN	-0.404221693	-0.690777983	-0.119189252	-0.1299111	NaN	NaN
MAP2K5	TEAD2	-0.692660837	0.444089765	-0.922916477	-0.542548951	-0.845269517	NaN	-0.850413862	-0.713212308	-0.531289179	-0.311552276	0.225508834	-0.993408609	-0.85379453	-0.958795129	-0.663914191	-0.227521474	-0.811689841	-0.940080729	-0.692660837	-0.785711419	-0.476004504	-0.842071165	-0.687014046	-0.693555656	-0.774720066	-0.510073391	-0.626528053	-0.743338171	-0.702749814	NaN	-0.766684016	-0.747235352	-0.447564287	-0.817375828	-0.617685697	-0.330568224	-0.615266435	-0.629558979	0.068206602	-0.8421977	-0.882285255	NaN	-0.587731453	-0.924998691	-0.740179746	-0.302297646	NaN	NaN
MYC	TEAD2	0.113345368	0.880178373	-0.033255881	0.240543294	0.158845291	NaN	0.059293021	0.21610836	0.880178373	0.106493713	0.138001096	-0.027789352	0.075747055	0.025872336	0.060527836	0.190579312	0.161720951	-0.021068541	0.217030482	-0.082733313	0.488342131	0.073181965	0.109951538	0.17050726	0.113085438	0.500419035	0.51387147	0.180809151	0.164019509	NaN	0.155810488	0.069451317	0.133829756	-0.001069523	0.192449212	0.042946345	0.162586558	0.553850204	0.232379473	0.132722224	0.011516884	NaN	0.190302066	0.084348676	0.065654979	0.31931671	NaN	NaN
RAF1	TEAD2	-0.300931884	0.198147337	-0.261644481	-0.340467289	-0.229832477	NaN	-0.44292067	-0.374955397	0.130839812	-0.402609648	-0.414901134	-0.26584543	-0.19850975	-0.266311751	-0.300931884	-0.299905414	-0.240067475	-0.290249861	-0.260227533	-0.544270938	-0.324297732	-0.381232701	-0.334428402	-0.280383428	-0.079943281	NaN	-0.355552925	-0.359229937	-0.249614208	NaN	-0.209559252	-0.19196436	-0.363626464	-0.295021944	-0.294079844	-0.13739965	-0.393725353	-0.276592697	-0.342080038	-0.390075087	-0.199421522	NaN	-0.327144461	-0.243989385	-0.071843897	-0.339060134	NaN	NaN
FZR1	TERT	-2.467173871	0.432645372	-1.447952074	-0.795119266	-2.883945706	NaN	-2.372516137	-2.737385028	-2.114972745	-1.095641463	-0.435920004	-2.813014371	-1.213296013	-1.739687755	-1.890491384	-2.513156354	-2.840047682	-2.322719398	-2.881861425	-2.437262478	-2.867939868	-1.222878433	-2.808371127	-2.1158194	-2.910518357	-2.75875138	-0.821539024	-2.636865792	-2.615811455	NaN	-0.720519865	0.190510704	-2.749442619	-2.347632985	-2.893531194	-2.847949864	-1.181528932	-2.844172602	-2.703299683	-2.708058	-2.69813207	NaN	-2.473165967	-1.72338405	-2.513124481	-2.767766495	NaN	NaN
NF2	TERT	-1.531750688	0.824544414	-2.397557075	-1.441001901	-2.232713596	NaN	-2.557965303	-1.379180362	-1.771689782	-0.934932961	-1.564641019	0.096507546	-2.346009238	-2.34190252	-2.248849771	-0.6892095	0.478441329	-1.851345914	-1.159395401	-0.966526629	0.800856643	-2.022399319	NaN	-1.036750045	NaN	-2.270553198	-2.327222818	-1.38368853	-1.326638319	NaN	-0.397764062	-2.34093402	-2.611044478	-1.105973819	-2.45029846	-2.182014838	-1.934996365	-2.605346837	-2.135585837	-0.951311102	-1.577806494	NaN	-1.27951741	-2.338306296	-0.080509105	-1.529517371	NaN	NaN
TEAD2	TERT	-2.351322132	-0.089966563	-2.778069566	-0.85817273	-2.135608377	NaN	-2.734998611	-2.380884978	-0.912473416	-1.765920938	-0.089966563	-2.770526787	-2.746193773	-2.717948173	-2.583042547	-1.220609396	-2.506275865	-2.799602075	-2.515420563	-2.834306493	-2.231924864	-2.75441639	-2.560084429	-2.465146884	-2.470819862	-2.263776924	-0.431565816	-2.436699534	-2.611580675	NaN	-2.56653868	-1.228714593	-1.208618959	-2.696356995	-2.351322132	-2.037365352	-1.139584499	-1.830589367	-1.582456253	-2.615318443	-2.629590112	NaN	-2.431675472	-2.572378373	-1.969706872	-2.024812535	NaN	NaN
CCND2	TNFRSF1A	0.100799033	1.461549074	0.33031169	0.349905243	-0.065671957	NaN	-0.128212783	0.193822741	0.160207342	0.338350332	0.28692704	-0.040903131	NaN	0.528213239	0.051849052	0.279744653	-0.001605793	-0.074213686	0.572931753	0.054950082	0.57986509	0.637455759	0.019085625	0.281412233	0.054138403	NaN	0.169859784	1.461549074	0.026976556	NaN	0.100799033	-0.01030461	0.165211834	0.226049226	0.029659355	0.133433558	0.112252019	1.336956329	0.549939992	0.337149295	0.381250928	NaN	0.06587792	0.256979652	NaN	0.082150363	NaN	NaN
STK11	TNFRSF1A	0.229674505	2.100080579	0.347304205	0.402244874	-0.026344211	NaN	0.897216429	0.242536258	0.161798842	0.399048892	1.001677802	0.29930821	-0.008211243	0.698174708	0.083863646	0.323258703	2.100080579	-0.051741006	0.894653233	0.10323637	0.021140112	0.684526411	0.050801822	0.436936775	0.121333877	0.021254929	0.260206286	0.646822379	0.415135809	NaN	0.135126496	0.030433016	0.531261825	0.340423985	0.084784574	0.192841892	0.200321473	1.299774576	0.59013882	0.401689548	0.539326955	NaN	0.105760378	0.316432705	NaN	0.129315471	NaN	NaN
CDK4	TP53	0.175123141	1.266900825	0.172657052	0.720217826	0.205397701	NaN	0.825354831	0.463375372	0.097506462	0.56881309	0.134618965	0.605495254	0.154710997	0.222701234	NaN	NaN	0.273992763	0.1435697	0.063096319	NaN	0.364344225	0.04825226	0.037468149	0.556100788	NaN	NaN	0.009468603	0.3510005	0.113878484	NaN	0.061581472	0.144266065	NaN	0.108460518	NaN	0.619306633	0.02513945	NaN	0.236684467	0.495881572	0.585229265	NaN	0.132826207	-0.015460767	0.196661833	0.164402853	NaN	NaN
MDM4	TP53	0.095209214	1.681379727	-0.025792083	-0.23435971	0.147717647	NaN	-0.196003463	0.255640417	0.082106922	-0.214233081	0.366518099	-0.003642351	1.350431476	-0.158671795	NaN	NaN	0.209548307	0.106266314	0.04820284	NaN	0.207617576	0.153794675	0.030083833	-0.016005571	NaN	NaN	0.000467628	0.049540546	0.093663259	NaN	0.047865573	0.115358817	NaN	0.086183445	NaN	0.951472427	-0.230371424	NaN	0.181290641	0.422769091	0.015826857	NaN	0.093716046	0.41276807	0.147606606	0.126533864	NaN	NaN
NF2	TP53	0.274694708	3.144553187	0.377466408	1.343714258	0.216355661	NaN	0.274694708	0.491468484	0.104486497	1.092173353	0.450112893	0.634275205	0.411735537	0.428747808	NaN	NaN	0.27838326	0.144179934	0.06543393	NaN	1.663204438	0.775448518	NaN	0.584349159	NaN	NaN	0.010833407	0.370144823	0.117472219	NaN	0.064570353	0.159360953	NaN	0.110706833	NaN	0.541350798	0.861760559	NaN	0.261675692	1.809001804	1.192799212	NaN	0.142954373	0.432636993	0.209495708	0.189302274	NaN	NaN
AURKA	TSC1	-0.318807146	2.135570451	-0.100732337	-0.343535456	-0.334119068	NaN	-0.374093858	-0.318246651	-0.235354532	-0.322029807	0.391663838	-0.42170623	-0.300269487	-0.202549869	-0.358503956	-0.312816853	-0.257412693	-0.273497837	-0.332074459	-0.255360126	-0.367942244	-0.000299137	-0.208141113	0.37295833	-0.297506204	-0.43187497	-0.329164779	0.324359648	2.135570451	NaN	-0.301311775	0.976587687	-0.338923711	-0.377240471	-0.418275113	-0.018503145	-0.437331798	-0.250835889	-0.404744739	-0.117812115	-0.423829857	NaN	-0.318051215	-0.35762045	1.514337319	-0.2987974	NaN	NaN
CCNE1	TSC1	0.007044032	2.121817832	0.448534647	0.4282969	-0.622757083	NaN	-0.563932034	-0.50597565	-0.609684532	0.834708086	-0.681966725	0.058858074	1.860847544	0.611947134	-0.318868372	-0.166814023	1.058965293	-0.486068991	0.630887727	0.245039848	-0.181934351	1.077455252	0.354990603	2.121817832	-0.618830021	-0.218457786	-0.693041968	0.842349002	0.014260675	NaN	1.514816873	-0.700836059	0.02660926	1.36536147	-0.050944175	-0.767438121	0.26566999	0.946924643	-0.283233081	-0.526566821	0.247315173	NaN	-0.085774601	-0.619706979	-0.575637817	0.094487692	NaN	NaN
MYC	TSC1	0.18422726	1.635808696	0.513681891	0.264691065	0.171463102	NaN	0.149736894	0.227782016	0.916039533	0.124031871	0.164497821	0.318271734	0.070519165	0.332902182	0.063740519	0.206417765	0.166377314	0.09877634	0.319053545	0.849465365	0.505627984	0.188221371	1.370900916	0.177459063	0.117643065	0.526410341	0.546576815	1.635808696	0.284972519	NaN	0.160393323	0.074036157	0.146391481	0.637363863	0.204819011	0.045214437	0.184523153	0.580942847	0.247913352	0.518885285	1.28990185	NaN	0.198679753	0.080284442	0.074260205	0.331740886	NaN	NaN
NF2	TSC1	0.364159666	2.465875031	-0.293237216	0.480344127	-0.207751027	NaN	-0.480725574	0.560432369	0.154126216	0.959060754	0.340514648	1.948716704	-0.324518845	-0.317713055	-0.213152402	0.481959708	2.351164249	0.100972621	0.746631909	0.950628888	1.450702185	-0.075890726	NaN	0.897717987	NaN	-0.290883409	-0.2571805	0.55371337	0.594265804	NaN	1.465321291	-0.283673964	-0.491619163	0.792214104	-0.368175957	-0.193107214	0.029319839	-0.506677474	-0.156354883	0.952437775	0.354754708	NaN	0.633880699	-0.334684162	1.473702894	0.424424608	NaN	NaN
MYC	WT1	0.094641089	1.495113007	0.354088985	0.188162303	0.115795151	NaN	0.081321298	0.146769499	0.345282191	0.059829499	0.087463302	0.221008407	0.040394077	0.244544123	0.034974796	0.153007005	0.100243156	0.072583207	0.24730436	0.731082123	0.080029976	0.104790007	-0.19901042	0.11448111	0.066485025	0.319839528	-0.175819516	1.495113007	0.132811469	NaN	0.103173054	0.052514468	0.09937691	0.014822646	0.139770578	0.027925068	0.031689654	0.475628886	0.193465568	0.418617199	1.003886925	NaN	0.129400391	-0.022763118	0.043128093	0.258682964	NaN	NaN
AKT1S1	YWHAG	-1.867560628	0.765479923	-2.282906169	-1.979156741	-2.410860642	-1.247806852	-2.499086377	-2.222537602	-1.714737744	-2.096414906	-1.867560628	-2.741478059	-2.371629211	-1.666246077	-2.569487512	-2.154028664	-1.804562625	-1.700279059	-1.674513922	-1.729300089	-0.899595516	-1.640508888	-1.984441263	-1.096426369	-2.137939086	-2.665127708	-2.318473936	-2.126996218	-1.520098249	0.25235075	-2.362935536	-0.744496806	-2.75745204	-2.521798221	-2.066498761	-1.801072113	-2.088798127	-1.970277842	-2.259005055	-2.635222668	-2.398800262	-1.146571214	-1.635823914	-2.342464566	NaN	-1.757707335	-0.52944019	-0.646145493
BRAF	YWHAG	-1.119816258	0.056546045	-1.077852668	-1.010068771	-1.190293262	NaN	-1.47012835	-1.044104686	-1.303976453	-1.084349184	-0.6835951	-1.487098118	-1.213236361	-1.544962311	-1.339584948	-0.951064966	-1.062012918	-0.521975639	-1.513181193	-0.549620088	-1.534678797	-1.522390417	-0.832720111	0.056546045	-0.997829549	-1.456707477	-1.239847536	-0.955236894	-0.798798808	NaN	-1.340277421	-0.306921971	-1.488688479	-1.553955468	-0.894497594	-1.016644577	-1.332156259	-0.78559348	-1.427558603	-1.39591963	-1.179331894	NaN	-0.474344281	-1.179406284	NaN	-0.719792604	NaN	NaN
FOXO1	YWHAG	-0.819913242	0.034781538	-0.902643543	-0.822361693	-0.891355725	NaN	-0.870948081	-0.877201454	-0.136761673	-0.702298164	-0.914773325	-0.895399885	-0.749617691	-0.908280554	-0.816336301	-0.751365067	-0.837219879	-0.567084378	-0.833568699	-0.12094073	-0.882226484	-0.919319669	-0.7418816	-0.853727799	NaN	-0.809465409	-0.738387191	-0.93834525	-0.890997205	NaN	-0.813763742	-0.86441711	-0.84108566	-0.872970175	-0.722214246	-0.211283388	-0.870585234	-0.755186366	-0.803441984	-0.861147005	-0.904507395	NaN	-0.867006551	-0.781646761	NaN	-0.818462947	NaN	NaN
LATS2	YWHAG	-0.221074011	1.108963382	-0.414030302	-0.02897027	-0.355204944	NaN	-0.603694732	-0.307805758	0.105108123	-0.177936707	-0.623387888	NaN	-0.520508287	0.185038253	-0.536915447	-0.12740719	0.059262232	-0.362675594	0.162332516	0.189002092	0.974940515	0.205798051	-0.133579366	-0.048115448	NaN	-0.742129196	-0.411000551	-0.245660381	0.316347795	NaN	-0.439235583	1.108963382	-0.737324428	-0.534313245	-0.152052518	0.035291025	-0.118531213	-0.09869845	-0.346818393	-0.656492998	-0.550382683	NaN	0.216682493	-0.433013387	NaN	0.108135778	NaN	NaN
RAF1	YWHAG	-0.33628916	0.680134328	-0.324717691	-0.357724903	-0.267629098	NaN	-0.408326575	-0.412607938	0.101974258	-0.429413094	-0.432284987	-0.316511916	-0.26959955	-0.335693537	-0.33489137	-0.312206017	-0.3169571	-0.272293943	-0.309178835	-0.091589045	-0.368259569	-0.46916656	-0.379925419	-0.355578463	-0.100289584	NaN	-0.363590244	-0.3979673	-0.308575031	NaN	-0.235650901	-0.240917928	-0.430465655	-0.362740732	-0.355154642	-0.15265314	-0.410341517	-0.289908898	-0.35801263	-0.418032588	-0.240418894	NaN	-0.386831147	-0.278472692	NaN	-0.372347517	NaN	NaN
STK11	YWHAG	-0.099560935	2.064627475	-0.207262992	0.039854534	-0.263653215	NaN	-0.479895851	-0.139599346	0.225860282	-0.003848787	0.05464933	-0.649231768	-0.308095191	0.158224343	-0.345052754	-0.125942525	0.147774757	0.054500149	0.300275227	0.31338631	-0.42187265	0.312438722	0.037243289	0.179607123	-0.111333119	-0.596834197	-0.102376866	-0.032424899	0.189728779	NaN	-0.380013174	0.066948802	-0.604761423	-0.475140261	-0.145532954	0.167157638	-0.001818466	0.070634757	-0.268441584	-0.559207251	-0.345643304	NaN	0.410281167	-0.333426226	NaN	0.111424743	NaN	NaN
YAP1	YWHAG	-0.359832287	1.474767776	-0.497493404	-0.236478585	-0.638167343	NaN	-0.586549218	-0.478458382	0.048335065	-0.358905459	-0.099867639	-0.816205439	-0.514202954	0.154389225	-0.708705065	-0.33975994	-0.497789747	-0.120499934	0.054084854	-0.17780273	0.04731131	0.100182998	-0.217621893	-0.359832287	-0.415762909	-0.762617744	-0.581814894	-0.46168857	-0.201937508	NaN	-0.525383417	0.843951351	-0.87602415	-0.768449922	-0.282552284	-0.4646484	-0.347868519	-0.190506762	-0.531904778	-0.786149295	-0.569861691	NaN	-0.15754944	-0.438429786	NaN	-0.003218048	NaN	NaN
BRAF	YWHAZ	-0.280978644	0.989464205	-0.15996369	-0.442457605	-0.445894323	NaN	-0.962845213	-0.262474344	-0.645885414	-0.605181347	-0.022182221	-0.903759548	-0.689807587	-0.983886035	0.146564311	-0.152905034	-0.492374273	0.122588498	-0.958827476	0.307650291	-0.966726899	-0.623041035	-0.144555681	0.187330812	0.051365582	-0.403595058	-0.697235788	-0.10105324	-0.237895609	NaN	-0.708716236	0.28286876	-0.920875321	-0.97941227	0.940703331	-0.382288228	-0.771532586	0.404786018	-0.902519016	-0.617785903	-0.033568135	NaN	0.690595224	0.596928797	0.300162242	-0.120041646	NaN	NaN
LATS2	YWHAZ	0.703683251	2.696856855	1.340507291	0.493142483	0.189336878	NaN	1.389350113	0.354400657	0.236702692	0.703683251	-0.229942703	NaN	1.461352226	1.510104786	0.624881535	0.476499284	1.182301883	0.018408474	1.62689421	1.366778394	1.449559265	-0.209934238	0.277565172	0.380375162	NaN	0.367402883	0.831409654	0.448622238	2.123115636	NaN	0.179079415	0.915498935	0.627056923	0.544356359	1.538423823	0.375584043	0.400103078	0.989329436	1.471884611	0.604556393	1.162512287	NaN	2.042320506	1.089369574	0.674423761	0.76482758	NaN	NaN
YWHAG	YWHAZ	-0.158704993	1.794505296	-0.483009978	-0.158704993	-0.51390327	0.227008379	-0.666354621	-0.239526651	-0.193195238	-0.341781684	0.051318969	-0.923770715	-0.493074008	0.160589373	-0.696340877	-0.234931843	0.104097355	0.203718573	0.11158065	0.093634566	0.875218562	-0.553727867	-0.190069901	0.269815754	-0.370745814	-0.71422937	-0.457597582	-0.123316761	0.242486913	1.745070842	-0.362430584	0.390536061	-0.736588683	-0.602933631	-0.208938392	-0.053886078	-0.204871518	-0.071707122	-0.371418791	-0.791018912	-0.516492311	0.427381629	0.169662779	-0.447964623	NaN	0.101104833	0.915679193	0.843612625
FOXO1	A2M	-2.653028865	-1.990381945	-2.657129639	-2.630110633	-2.795690615	NaN	-2.756103184	-2.832635902	-2.406250083	-2.421072406	-2.651126829	-2.680322509	-2.019652549	-2.70223171	-2.805755986	-2.621008773	-2.740266046	-2.846357955	-2.713454251	-2.297379758	-2.834331794	-2.676048518	-2.735096429	-2.597464999	NaN	-2.856282631	-2.42508578	-2.743929149	-2.762010765	NaN	-2.623294825	-2.607001777	-2.652897357	-2.68249917	-2.779920795	-2.771691509	-2.596075995	-2.906792466	-2.539394298	-2.748522587	-2.655490823	NaN	-2.598173191	-2.56872328	NaN	-2.719813014	NaN	NaN
PTPN11	A2M	-2.363167767	-1.247481609	-2.192082731	-2.233314952	-1.811966534	NaN	-2.093440317	-2.172446868	-2.406250083	-2.249389452	-1.919113867	-1.912607474	-2.019652549	-2.059699928	-2.407849737	-2.447950861	-2.426479914	-2.458037781	-2.626007232	-2.909191058	-1.780023011	-1.920410748	-2.735096429	-2.478302063	-2.760550938	-2.281729162	-2.333619405	-1.848341315	-2.381418135	NaN	-2.149505008	-2.156419931	-2.364850228	-2.236661619	-2.779920795	-2.771691509	-1.915350158	-2.623342392	-2.784255147	-2.390819177	-2.380182938	NaN	-2.443933121	-2.56872328	NaN	-2.719813014	NaN	NaN
SOS1	A2M	-2.522757497	-0.511234442	-2.192082731	-2.785359633	-1.811966534	NaN	-2.5484586	-1.72173043	-2.406250083	-2.249389452	-2.758856272	-1.912607474	-2.019652549	-2.059699928	-2.828284411	-2.830138958	-2.426479914	-2.458037781	-2.626007232	-2.719468841	-2.745896605	-2.542406378	-2.735096429	-1.888711331	-2.917862669	-1.869564626	-2.333619405	-2.497242794	-2.381418135	NaN	-2.149505008	-2.156419931	-2.62686778	-2.236661619	-2.779920795	-2.771691509	-1.915350158	-2.623342392	-2.45915625	-2.390819177	-2.380182938	NaN	-2.443933121	-2.56872328	NaN	-2.719813014	NaN	NaN
STAT3	A2M	-2.558287605	-1.440058237	-2.86860928	-2.808127621	-2.243435635	NaN	-2.078905001	-2.211877013	-2.687136487	-2.85205145	NaN	-2.894686556	-2.706030504	-2.095217312	-2.407849737	-2.447950861	-2.426479914	-2.458037781	-2.626007232	-2.602131508	-2.19553812	-2.687008308	-2.735096429	-2.331430077	-2.857270108	-2.91064167	-2.333619405	-1.848341315	-2.441362957	NaN	-2.442471763	-2.156419931	-2.886823236	-2.83579774	-2.919548325	-2.771691509	-2.809400393	-2.623342392	-2.45915625	-2.894946897	-2.752103	NaN	-2.804744561	-2.56872328	NaN	-2.75214474	NaN	NaN
ESR1	ABCA3	-2.685693051	-0.678694406	-2.453358069	-2.777341277	-2.816494338	NaN	-2.672483827	-2.864661049	-2.699521719	-2.799792705	-2.763100221	-2.735121209	-2.509707438	-2.767287325	-2.040484012	-2.602043486	-2.249413612	-2.836045175	-2.722984344	-1.977986166	-2.188380773	-2.846799213	-2.396631933	-2.681495188	-2.375654521	-2.663814575	NaN	-2.592488346	-2.708072914	NaN	-2.179612933	-2.884557348	-2.881241234	-2.31792375	-2.80051296	-2.141556027	-2.855534044	-2.508636726	-2.62712093	-2.494033691	NaN	NaN	-2.685037895	-2.855050006	-2.622219124	-2.712485745	NaN	NaN
ARNT	ABCB1	-2.537935054	-0.444224499	-2.565408195	-2.651758024	-2.806031847	NaN	-2.600161644	-2.868217946	-2.591789267	-2.770139118	-2.635861472	-2.735737613	-2.861131827	-2.782510148	-2.508533234	-2.03261941	-1.953855858	-2.398616124	-1.263295885	-2.824165168	-2.585716271	-2.85700968	-2.310934486	-2.251711104	-2.486962304	-2.453704195	-2.374018479	-1.906880648	-2.616144936	NaN	-1.795492397	-2.873779823	-2.775128821	-2.854743073	-2.628269566	-2.660179648	-2.800613477	-2.461497205	-2.730677121	-2.771825539	-2.689869781	NaN	-2.278024324	-2.7836404	-2.187069578	-2.581526939	NaN	NaN
HIF1A	ABCB1	-2.440858343	-0.48206225	-2.565408195	-2.374255049	NaN	NaN	-2.600161644	-2.868217946	-2.463514894	-2.770139118	-2.635861472	-2.735737613	-2.196743707	-2.782510148	-2.508533234	-2.03261941	-1.953855858	-2.419297533	-1.420403549	-2.310147675	-2.585716271	-2.85700968	-2.173505327	-2.251711104	-2.486962304	-2.453704195	-2.05011002	-1.906880648	-2.616144936	NaN	-2.106617871	-2.873779823	-2.775128821	-2.163190748	-2.628269566	-2.660179648	-2.800613477	-2.461497205	-2.730677121	-2.771825539	-1.621536533	NaN	-2.278024324	-2.658535614	-2.187069578	-2.581526939	NaN	NaN
SP1	ABCB1	-2.645112938	-1.178494755	-2.593420013	-2.4864916	-2.473529919	NaN	-2.71077705	-2.868217946	-2.565208201	-2.770139118	-2.635861472	-2.735737613	-1.178494755	-2.782510148	-2.508533234	-2.193364048	-2.294012309	-2.836045175	-2.782720146	-2.408573043	-2.594543829	-2.85700968	-2.173505327	-2.675010772	-2.486962304	-2.830073071	-2.818730622	-1.906880648	-2.616144936	NaN	-2.765929159	-2.873779823	-2.775128821	-2.517092579	-2.814835987	-2.660179648	-2.838589699	-2.461497205	-2.730677121	-2.771825539	-2.217537364	NaN	-2.282051171	-2.658535614	-2.473710803	-2.581526939	NaN	NaN
ARNT	ABCG2	-2.03549478	0.363905597	-1.929676669	-2.651758024	-2.806031847	NaN	-1.525359978	-2.093240935	-2.591789267	-1.187654481	-2.441581833	-2.586949769	-2.861131827	-2.538362822	-1.179041877	-1.866128254	-1.915025053	-2.398616124	-1.137919112	-2.824165168	-1.071568928	-1.648333601	-2.310934486	-1.661276846	-1.842198399	-2.192382865	-2.374018479	-1.657998604	-1.652798626	NaN	-2.006166061	-1.542157082	-1.568059	-2.854743073	-1.459167138	-1.709353332	-2.215083226	-1.493213284	-2.30740343	-1.014641378	-2.689869781	NaN	-0.681311237	-2.7836404	-1.118230702	-2.33256935	NaN	NaN
HIF1A	ABCG2	-1.544429103	0.58633842	-0.572570146	-1.342341599	NaN	NaN	-2.002285496	-1.89223079	-1.838186992	-0.698270984	-1.005844615	-2.343911018	-2.196743707	-1.540482634	-0.391602545	0.58633842	-0.546409535	-2.419297533	-1.420403549	-1.026271215	-1.071568928	-1.277219314	-1.200535494	-1.859785562	-1.567731658	-1.161534213	-2.05011002	-1.399168007	-1.410292421	NaN	-2.106617871	-1.579469242	-1.75887508	-1.158669409	-2.297096474	-1.317968787	-2.16605671	-1.731432348	-1.261978832	-0.772247508	-1.615373045	NaN	-1.544429103	-1.920155993	-1.647611615	-2.393352536	NaN	NaN
ABL1	ABI1	-1.847482957	0.803493992	-2.26215241	-0.650563875	-1.844646785	NaN	NaN	-1.61203093	-1.35112024	-0.704738145	-1.660328067	-1.269513133	-1.341982735	-2.103112992	-2.188557444	-1.425407499	-2.149057345	-2.368866102	-2.476211866	-2.309158567	NaN	-1.678929535	-2.425851053	-1.877155264	-2.164319483	-1.463593776	-1.692274147	0.317466988	0.803493992	NaN	-0.709722442	-1.238600087	-0.002773112	-0.537844275	-2.126796615	-1.229638681	-2.665467767	-1.789560211	-2.086361341	-1.836673856	-0.559330371	NaN	-0.15910066	-1.9969584	-2.184557744	-1.969075539	NaN	NaN
BAIAP2	ABI1	-2.212653501	0.587160173	-2.106259651	-1.944860851	-2.217150392	NaN	-2.736633046	-2.729790798	-1.701140789	-2.170048493	-2.761474228	-0.249794898	-1.456156677	-2.764693154	-2.585170068	-1.151738361	-2.375243542	-2.026813738	-2.169232856	-2.177780849	NaN	NaN	-1.60641583	-1.283907542	-1.809798853	-2.916536621	-2.491534154	-2.622603292	-2.410676952	NaN	-2.003788178	-2.271967791	-2.332219612	-2.202204592	-2.256992891	-0.363483446	-2.784285431	-1.886062249	-1.296418905	-2.24089812	-2.650177414	NaN	-1.289346027	0.587160173	-2.580785961	-1.814124099	NaN	NaN
EGF	ABI1	-1.860830063	0.479023263	-2.18720545	-2.425852707	-2.477549647	NaN	-2.211564412	-2.478541089	-1.289731309	-0.401603925	-2.114117969	-2.132037991	-1.594585591	-1.767577451	-1.134862941	-2.429241397	-0.792462763	-1.893928224	-2.675941438	-0.401638569	NaN	-2.681272783	-1.907263858	-1.612820714	-0.278121283	-1.482841661	-1.566069733	-2.328249543	-2.001990723	NaN	-1.497230738	-0.803233698	-0.678574844	-2.485025971	-1.383551072	-1.938395968	-2.862690525	-0.844075336	-1.492870569	-2.559667905	-1.803266033	NaN	-1.196591073	-1.608518965	-1.912942807	-0.368610341	NaN	NaN
EGFR	ABI1	-2.591709391	0.271134085	-2.559729801	-2.824104474	-1.814232087	NaN	-2.68582465	-2.88965422	-1.96543208	-2.806613009	-2.665283195	-2.733453137	-2.580983714	-2.647887885	-2.780499615	-2.666218713	-2.484889961	-2.256011729	-2.791565637	-2.712824597	NaN	-2.85341917	-1.706175542	-2.696842906	-2.580514379	-2.632707686	-2.44293065	-2.590043988	-2.539450902	NaN	-1.007353534	-2.023721719	-2.536585971	-2.726695281	-2.763055433	-2.71494157	-2.539632824	-2.839594006	-2.714855622	-1.982458426	-2.364026425	NaN	-2.824868055	-2.31871765	0.271134085	-2.613049538	NaN	NaN
ATM	ABL1	-0.160078592	1.650075551	0.023966355	0.023125183	0.009843985	NaN	NaN	0.415194692	-0.257691564	-0.19198678	-0.029548039	-0.018343954	0.741114473	-0.222631126	0.03170207	0.164695943	-0.065774611	-0.215635759	-0.163629981	-0.020405366	NaN	0.075637072	-0.107426535	0.174285252	0.042779069	-0.170419403	-0.273594474	0.158903937	0.245423626	NaN	-0.233508396	-0.100447221	-0.267908823	-0.282694001	-0.188596995	-0.147948686	-0.276662525	-0.278420475	0.044925132	-0.105434321	-0.257937171	NaN	-0.217450527	0.101274559	-0.201838379	-0.302969923	NaN	NaN
CCNA2	ABL1	-0.447475136	1.420807922	-0.566763898	-0.689699461	-0.253497698	NaN	NaN	-0.049019076	-0.770197633	-0.787640189	-0.00762615	0.150277244	-0.442765232	-0.415143744	-0.472412008	0.229687502	-0.448050431	-0.741281275	-0.712867168	-0.566948509	-0.832024055	0.032196174	-0.675699027	-0.231586897	-0.565678301	-0.251944328	-0.075902694	-0.616789086	-0.046586712	NaN	-0.487775502	0.440292988	1.355854942	-0.709550328	-0.43065838	0.233786577	-0.870016168	-0.16594673	-0.497020957	-0.287891876	1.05307672	NaN	-0.875156324	-0.645756073	-0.534708362	-0.30584346	NaN	NaN
CDK2	ABL1	-0.188844507	1.912687571	-0.447711226	1.024240722	-0.142335708	NaN	NaN	0.039383855	0.095999337	0.995574837	0.073206465	0.388394463	0.43254159	-0.299240136	-0.645683264	0.314270247	-0.31519845	-0.613273663	-0.646543738	-0.571241793	-0.297101577	0.12272625	-0.577226195	-0.109401987	-0.488152792	-0.583291266	-0.603483372	1.90053725	1.320883934	NaN	0.852603038	0.559329524	1.500842317	0.984365693	-0.315215468	0.342481456	-0.790723026	-0.039262891	-0.324551467	-0.111547996	1.126466067	NaN	-0.636248013	-0.19053819	-0.572671867	-0.187150823	NaN	NaN
PTPN14	ACAD11	-0.869366017	1.775255384	-1.248628198	-1.111305554	0.399236913	-0.430719134	-0.517478075	-0.922609475	-1.598642102	-1.278982663	-0.554778174	-1.102275737	-1.297912506	-0.679145761	0.17459744	-1.335306649	-0.30331871	-0.549201119	-1.006846203	-1.420181545	0.324799864	0.544305107	-0.462158925	-0.935960866	-1.379361449	-0.994129459	-1.360919364	-1.559757272	0.130147181	0.403259411	-1.451784623	-1.146306057	-1.319873568	-0.684528277	-1.550421608	-1.042197772	-0.819639095	0.591274677	-1.204725668	-1.132884308	-1.15485067	0.81359942	-1.548006322	-0.304405934	-0.105210873	-1.155366426	0.303519803	0.43276362
SIRT3	ACSS1	-1.876914052	0.398800199	-2.443532357	-2.098138691	-1.943956692	-0.539280715	-1.578274783	-2.00374839	-1.229310917	-1.772733356	-1.512993312	-2.654398808	-2.662237141	-2.343944897	-2.443327091	-2.645531674	-2.116273588	-2.534676079	-2.753880093	-2.80965395	-1.944844244	-2.482656034	-2.211700932	-1.938401091	-2.047447149	-1.634619075	-1.596337069	-1.794777593	-0.119560319	-0.43095081	-1.383724388	-1.714349796	-0.906639795	-1.744361669	-1.859712802	-2.659106773	-1.718320425	-2.497553939	-1.934393239	-1.535686994	-1.912029824	-0.412972218	-1.259862699	-1.861648063	-2.335448458	-2.4593498	-1.301955299	-0.98043577
SIRT1	ACSS2	-0.889475531	0.896922467	-0.897843095	-0.49323238	0.249671111	NaN	-1.15025815	-0.754149433	-0.999251617	-1.090702789	-1.016299956	-0.913209373	-0.005781718	-0.880476697	-0.283353698	-1.321897694	-0.760618417	-0.144633584	-0.969664938	-1.472689588	-0.948699096	-0.555827577	-1.227448628	-1.128405092	-0.265443168	-0.943401582	-1.220767854	-0.779914353	-0.837962066	NaN	0.896922467	-0.767895518	-1.091273586	-1.010838929	-1.355047489	0.450411161	-0.118508327	-1.439566638	-1.089811896	-1.19207551	NaN	NaN	-0.931784007	-1.291164764	-0.494702951	-0.626672553	NaN	NaN
CFL1	ACTA1	-1.711936733	-0.412503289	-1.743701062	-1.212961754	-1.700992051	-1.88291546	-1.696488082	-1.720052741	-1.708232455	-1.750482471	-1.752097001	-1.664893028	-1.751594908	-1.711936733	-1.715990144	-1.721852328	-1.704331454	-1.739752025	-1.67177671	-1.730786071	-1.740576636	-1.521647331	-1.608452847	-1.635038324	-1.326030401	-1.72404264	-1.686758374	-1.763101591	-1.769483766	-1.853319127	-1.623905831	-1.671690234	-1.729335693	-1.720765341	-1.732581617	-1.670693146	-1.472888025	-1.493613203	-1.684927391	-1.613371218	-1.623224022	-1.93171558	-1.768238294	-1.688347665	-1.687291151	-1.709885989	-1.986924818	-1.915893098
FOS	ACTA1	-0.461107118	0.097839306	-0.492383574	-0.352382218	-0.664321012	NaN	-0.355864804	-0.686037125	-0.310467641	-0.803320659	-0.350910148	-0.347424934	-0.73771228	-0.719567425	-0.577287218	-0.499891655	-0.714743059	-0.782789535	-0.815538186	-0.36692294	-0.363968259	-0.617206701	-0.041069448	-0.383258537	-0.367021275	-0.30000449	-0.757983208	-0.62409479	-0.896188239	NaN	-0.5818018	-0.278834499	-0.121633476	-0.730993753	-0.172984045	-0.629840255	-0.309648995	-0.349536469	-0.54485205	-0.466294048	-0.680644975	NaN	-0.778406244	-0.609547776	-0.709816688	-0.10594963	NaN	NaN
JUN	ACTA1	-0.133320338	0.19877786	-0.119444166	-0.108481497	-0.16403625	NaN	-0.053252446	-0.287020834	-0.073864923	-0.446279446	-0.242431734	-0.134907875	-0.458456488	-0.015186019	-0.183822235	-0.069279524	-0.25334958	-0.035876386	-0.200851423	-0.101843075	-0.140745563	-0.158177356	-0.000852307	-0.159296664	-0.054479679	-0.111164843	-0.085099959	-0.33063248	-0.005664509	NaN	-0.405777957	-0.306345178	-0.07240058	-0.058978181	-0.324295241	-0.330298837	-0.065121923	-0.109357626	-0.332251612	-0.165106134	-0.182102062	NaN	-0.149252452	-0.284975544	-0.566665301	-0.094142587	NaN	NaN
ELK1	ACTA2	-2.430517581	0.707594808	-2.679452739	-1.724238608	-2.784369802	NaN	-1.601108794	-2.229449642	-1.907759315	-1.813026293	-2.147141582	-2.644549144	-0.52951139	-2.390714247	-2.792211367	-2.251542149	NaN	-1.747751267	-2.843718079	-2.577961341	-2.44770244	-0.173797382	-2.555333572	-2.751945016	-2.748921716	-2.042588293	-1.986294923	-2.153380902	-2.468088352	NaN	-1.941433903	-1.631152055	-2.201338733	-1.889214234	-2.880153924	-2.098655758	-2.70473661	-2.412865711	-2.690200592	-1.693221066	NaN	NaN	-1.953003167	-1.720319483	NaN	-2.643765008	NaN	NaN
MYOCD	ACTA2	#DIV/0!	#DIV/0!	#DIV/0!	#DIV/0!	#DIV/0!	#DIV/0!	#DIV/0!	#DIV/0!	#DIV/0!	#DIV/0!	#DIV/0!	#DIV/0!	#DIV/0!	#DIV/0!	NaN	#DIV/0!	NaN	#DIV/0!	#DIV/0!	#DIV/0!	#DIV/0!	#DIV/0!	#DIV/0!	#DIV/0!	#DIV/0!	#DIV/0!	#DIV/0!	#DIV/0!	#DIV/0!	#DIV/0!	#DIV/0!	#DIV/0!	#DIV/0!	#DIV/0!	#DIV/0!	#DIV/0!	#DIV/0!	#DIV/0!	#DIV/0!	#DIV/0!	NaN	#DIV/0!	#DIV/0!	NaN	#DIV/0!	#DIV/0!	#DIV/0!	#DIV/0!
SRF	ACTA2	-1.752094175	0.838922767	-1.534170032	-1.077283179	-2.284549059	NaN	-1.679677846	-2.485017434	-1.514828834	-0.975000636	-1.805365263	-0.640165382	-1.789119106	0.634010093	-2.100569763	-2.2390738	NaN	-1.218626668	-1.178404311	-2.085600369	-2.366933009	-1.909188708	-1.251284397	-2.489760791	-0.746655109	-2.176043091	-1.336731246	-1.359546834	-1.503369777	NaN	0.160030169	-1.933165877	-2.307428261	-1.215442466	-1.569524015	-1.200132297	-0.634389275	-0.801430999	-1.871820768	0.416626115	NaN	NaN	-1.417277071	-1.520116563	-1.592231223	-1.61615068	NaN	NaN
SAV1	ACTR1A	-2.517419863	-0.236247464	-2.521981455	-2.698233286	NaN	-1.577322739	-2.502572165	-2.149952725	-2.645726591	-2.229044063	-2.713563829	NaN	-2.795465661	-2.586940307	-2.651843562	-2.490278413	NaN	-2.815499512	-2.638587206	-2.836573423	-2.370453556	-2.534940266	-2.728010537	-2.491065836	-2.836031128	-2.882793518	-2.65029871	-2.567061749	-1.982464456	-1.64005513	-1.690630293	-2.743884674	-2.64188865	-2.397594596	-2.567066383	-2.210554594	-2.494313918	NaN	-2.512977922	-2.592334009	NaN	-1.213181225	-2.660911101	-1.945906487	-2.64749326	-2.526800249	-1.705789954	-1.807383764
TAZ	ACTR1A	-1.22690034	0.581842078	-1.253179145	-1.405282659	-1.307534541	-0.003994938	-1.163497505	-1.312752168	-1.394940731	-0.941308322	-1.318553384	-1.091908601	-1.499021108	-1.325067959	-1.267436065	-1.19745097	NaN	-1.484871722	-1.372080896	-1.527118691	-1.111118202	-1.185635733	-1.46756266	-1.219744026	-1.554236428	-1.580756969	-1.370962492	-1.252309883	-0.77793845	-0.100730035	-0.634781903	-1.461625701	-1.372594209	-1.150104373	-1.305351095	-0.923435713	-1.205056191	-1.439601474	-1.217039773	-1.328030996	NaN	-0.130317597	-1.39374881	-0.718239124	-1.440789567	-1.257567871	-0.167121106	-0.294755653
YAP1	ACTR1A	-0.957063678	0.831429023	-0.927179359	-1.105018932	-0.98194073	NaN	-0.796993488	-0.582466502	-1.036346187	-0.536364134	-1.102323845	-0.733904278	-0.707620789	-0.935243817	-1.014870876	-0.867745524	NaN	-1.09727048	-1.077799115	-1.083237867	-0.703928815	-0.962933421	-1.150349259	-0.782921524	-1.22362028	-1.152331444	-0.843776753	-0.812582191	-0.363525193	NaN	-0.715158361	-1.131963814	-1.028021117	-0.866707165	-0.961633027	-0.624835065	-0.915295027	-1.120892218	-0.67983608	-0.96507671	NaN	NaN	-1.007989103	-0.511443601	-1.007708449	-0.950463753	NaN	NaN
ABI1	ACTR3	-2.673271369	0.088226507	-2.738146747	-2.780421094	-2.888193421	NaN	-2.888719331	-2.789249075	-2.590412719	-2.492732242	-2.485149359	-2.822825809	-2.89477874	-2.602730878	-1.700399849	-1.912697627	-1.921871911	-2.53010632	-2.72964618	-2.284640022	NaN	-2.819502745	-2.859474374	-2.076675213	-2.861671606	-2.691464682	-2.756879147	-2.496059621	-2.568805877	NaN	-2.861798481	-2.620485858	-2.886640513	-1.640789251	-2.479566539	-2.823176527	-2.571741078	-2.84477936	-2.833781035	-2.881747869	-2.867039156	NaN	-2.330224829	-0.836972115	-1.722547814	-2.689121752	NaN	NaN
WASL	ACTR3	-2.541504071	0.088226507	-2.738146747	-2.780421094	-2.888193421	-1.746536581	-2.888719331	-2.789249075	-2.590412719	-2.492732242	-2.485149359	-2.822825809	-2.89477874	-2.602730878	-1.700399849	-1.912697627	-1.921871911	-2.53010632	-2.72964618	-2.284640022	-2.54584069	-2.819502745	-2.859474374	-2.076675213	-2.861671606	-2.691464682	-2.756879147	-2.496059621	-2.568805877	-1.998221484	-2.861798481	-2.620485858	-2.886640513	-1.640789251	-2.479566539	-2.823176527	-2.571741078	-2.84477936	-2.833781035	-2.881747869	-2.867039156	-1.331817525	-2.330224829	-0.836972115	-1.722547814	-2.689121752	-1.571645207	0.012915854
ACVR1	ACVR2A	-1.113469209	1.311286237	NaN	-0.51635769	-1.661608906	NaN	-1.474371735	-0.712926649	-1.315037451	1.311286237	-0.731294214	-1.010107106	-1.578528325	-0.948390636	-1.384861262	0.290486997	-0.265315562	-1.022281061	-0.123019612	-0.887796406	-1.295940417	-0.772888135	-1.073142085	-1.326670789	-0.845236935	-1.316251252	-1.010578137	0.364064649	-1.248717013	NaN	-1.723737499	-1.677240443	-1.653108372	-1.39712207	-1.81381982	-0.712253882	-1.389601406	-1.663782575	-0.190288724	-0.870486054	-1.115938365	NaN	-1.327206033	-1.595144636	-1.506859168	-1.825289401	NaN	NaN
SMAD7	ACVRL1	-0.293057213	0.368725909	-0.337111864	-0.207384099	-0.3667188	NaN	-0.518433347	-0.433278363	-0.471758297	-0.186290822	-0.145424778	-0.347521494	NaN	-0.448603613	-0.410991834	NaN	NaN	-0.391851056	-0.344188042	-0.433721079	-0.34346275	-0.347557644	-0.239414131	-0.287171279	-0.09106228	-0.440950481	-0.246425538	-0.532592936	-0.170787865	NaN	-0.296775793	-0.558240936	-0.47222692	-0.462791536	-0.315961305	-0.315555872	-0.414763353	-0.201994288	NaN	-0.244875416	-0.42344804	NaN	-0.394848348	-0.412707095	-0.02850548	-0.498103436	NaN	NaN
MYB	ADA	-2.118861084	-0.549206498	-0.907404574	-1.769745575	-2.381617451	NaN	-2.360499342	-2.653193837	-1.26882359	-1.74210516	-1.520859372	-2.17642913	-2.410359861	-2.281116918	-2.110122979	-1.933179728	-2.365837289	-2.438436376	-2.54257217	-1.687229099	-1.34675889	-1.927967482	-0.845972172	-2.622025511	-2.336010214	-1.583998731	NaN	-1.959826267	-2.451738955	NaN	-2.033566743	-2.344073113	-2.251838963	-1.573769549	-1.515567194	-2.071162843	-2.365567204	-2.593823652	-1.446332209	-2.273972529	-1.61675147	NaN	-2.062515619	-1.64179235	-1.858735733	-1.950768087	NaN	NaN
ARNT	ADM	-2.354853672	0.363905597	-1.929676669	-2.651758024	-2.806031847	NaN	-2.071802091	-2.093240935	-2.591789267	-1.314522407	-2.441581833	-2.586949769	-2.861131827	-2.538362822	-1.179041877	-2.596031066	-2.286608156	-2.66960357	-2.112265688	-2.824165168	-2.243494011	-1.976293654	-2.310934486	-1.661276846	-2.092267228	-2.443154508	-2.500086642	-1.859605094	-2.337869787	NaN	-2.431392455	-2.666001208	-1.946551171	-2.854743073	-1.097326043	-2.384866912	-2.673921473	-2.523652917	-2.30740343	-1.868421844	-2.689869781	NaN	-2.279292751	-2.7836404	-0.14687075	-2.336775261	NaN	NaN
HIF1A	ADM	-2.113293675	-0.044475543	-1.235256317	-1.880201546	NaN	NaN	-2.071802091	-1.913314465	-1.838186992	-1.314522407	-1.127041826	-2.343911018	-2.285738027	-2.216838239	-0.879958547	-2.596031066	-2.286608156	-2.66960357	-2.112265688	-2.539428193	-2.243494011	-1.976293654	-1.68453621	-1.859785562	-2.092267228	-2.443154508	-2.500086642	-1.859605094	-2.337869787	NaN	-2.431392455	-2.666001208	-1.946551171	-1.661150866	-2.297096474	-2.384866912	-2.673921473	-2.523652917	-1.472831187	-1.868421844	-1.857943904	NaN	-2.279292751	-2.032278537	-1.647611615	-2.393352536	NaN	NaN
MYB	ADORA2B	-2.062515619	0.206725557	0.004651823	-2.088367795	-2.381617451	NaN	-2.407420389	-2.653193837	-1.198256182	-1.554455528	-1.49131997	-1.758139605	-1.628480449	-2.281116918	NaN	-1.473298096	-2.365837289	-2.438436376	-2.54257217	-1.687229099	-1.34675889	-1.927967482	-0.590419516	-1.69852486	-2.336010214	-2.291704114	NaN	-2.850412936	-2.451738955	NaN	-2.033566743	-2.056599471	-2.251838963	-0.777321354	-1.515567194	-2.071162843	-2.365567204	-2.593823652	-1.732891542	-2.036816447	-1.503145899	NaN	-2.062515619	NaN	-1.858735733	-1.950768087	NaN	NaN
NLK	AES	-1.043291816	0.097861667	-1.024744243	-0.961615436	-1.094886718	NaN	-1.240918011	-1.317325529	-0.857716019	-0.750018816	-1.042236804	-0.495032668	-1.041105333	-0.867361012	-1.340885442	-0.708160901	-0.762029024	-1.255603893	-0.959713896	-0.820112249	-1.288192687	-0.576977	-1.316264	-1.356719561	-0.935477424	-1.079019308	-0.947993418	-1.349600317	-1.233085498	NaN	-1.264067836	-0.889550013	-0.428342706	-1.22023591	-1.121042458	-0.687241775	-0.715161384	-1.287677089	-0.694796026	-0.320910106	-0.76376529	NaN	-0.861691783	-1.096734387	-0.754911357	-0.711038988	NaN	NaN
FOXA1	AFP	-2.367622986	0.127047218	-2.88790891	-2.472552409	-2.201718749	-1.860197457	-2.698040243	-2.172841016	-2.648117138	-2.552134216	NaN	-2.649574058	-2.50491124	-2.744339983	-2.356978692	-2.548718587	-2.821786068	-2.880824804	-2.243459666	-2.290740821	-2.806929077	-2.175007189	-2.245828881	-2.088659369	-2.557423302	-2.702058225	-2.812574776	-1.795559754	-0.171310694	-1.217232572	-2.806253717	-2.696529461	-2.320464592	-2.908208257	-2.660812096	-2.632787594	-2.383385813	-2.322202441	-2.413256771	-2.574769159	-2.063251527	-1.579250679	-2.611777788	-2.842984219	-1.571894299	-2.451554019	-1.568061484	-0.979695167
JUN	AFP	-2.76927375	-0.943562738	-2.830459211	-2.666763181	-2.756544737	NaN	-2.87189804	-2.600597812	-2.830351951	-2.552134216	NaN	-2.826292435	-2.50491124	-2.861245642	-2.680787097	-2.742772776	-2.688179001	-2.857907464	-2.603225362	-2.887065396	-2.860085486	-2.664574242	-2.883053304	-2.587514559	-2.903783892	-2.863834274	-2.86799561	-2.571087023	-2.89318978	NaN	-2.279178703	-2.517531458	-2.823131187	-2.883634641	-2.660812096	-2.632787594	-2.55508791	-2.772284653	-2.378699549	-2.800408222	-2.808617849	NaN	-2.767156497	-2.506186497	-0.943562738	-2.839080376	NaN	NaN
TP53	AFP	-2.560891369	-0.953778828	-2.478242764	-1.879275138	-2.678382714	NaN	-2.405880693	-2.291832317	-2.76569021	-2.552134216	NaN	-2.646334776	-2.50491124	-2.134333274	NaN	NaN	-2.54481174	-2.650031447	-2.81315541	NaN	-2.07533042	-1.296147685	-2.788660934	-2.177272392	NaN	NaN	-2.890859129	-2.458235483	-2.750006311	NaN	-2.833098024	-2.719134169	NaN	-2.764526865	NaN	-2.632787594	-1.122973629	NaN	-2.563350407	-2.574769159	-2.063251527	NaN	-2.711223934	-2.356477841	-2.533961684	-2.681050454	NaN	NaN
NGF	AGAP2	-0.524033253	1.07009288	-0.319166322	-0.903233498	-0.266070663	NaN	-0.055120342	-0.69986996	-0.077101383	-0.693659659	-0.528184351	-0.855661355	-0.637485592	0.381471125	-0.895899426	-0.316037394	-0.295579799	-0.122589099	0.241486465	-0.365196266	NaN	-0.990687259	-0.854193792	-0.832685366	0.77952369	-0.93287789	-0.83778292	0.353717515	0.084746204	NaN	-0.734778385	-0.322561803	0.346826908	-0.623645082	0.824251169	NaN	-0.525908045	-0.830517023	-0.659947672	-0.662518493	-0.825994644	NaN	-0.922933275	0.421126157	-0.580969321	0.174937776	NaN	NaN
TP53	AIFM2	-2.60422393	-0.846346566	-2.478242764	-2.162127854	-2.678382714	NaN	-1.937321115	-2.291832317	-2.76569021	-2.402967775	-2.406886856	-2.213077187	-2.07813595	-1.676018456	NaN	NaN	-2.54481174	-2.650031447	-2.81315541	NaN	-1.50288984	-2.645317147	-2.788660934	-2.177272392	NaN	NaN	-2.890859129	-2.458235483	-2.750006311	NaN	-2.833098024	-2.719134169	NaN	-2.764526865	NaN	-1.839085439	-2.304026298	NaN	-2.563350407	-0.846346566	NaN	NaN	-2.711223934	-2.187210494	-2.533961684	-2.681050454	NaN	NaN
AURKA	AKT1	0.201180594	1.786746969	0.576821495	0.251594607	0.291219367	NaN	0.0588188	0.356700443	0.498084081	0.028415929	1.156661701	0.109743905	0.081874523	0.012289281	0.222059634	0.098545158	0.038442653	0.047345903	0.161293937	0.442659667	0.116727252	0.746337054	0.557920403	0.654174626	0.008078055	0.13252848	0.268499962	1.094955722	1.040478504	NaN	0.346047793	1.786746969	0.342576135	0.144032371	0.072034828	0.776471373	0.105211434	0.407973923	NaN	0.604805044	0.183713134	NaN	0.039367651	0.139371695	0.62049719	0.297224039	NaN	NaN
EDN1	AKT1	0.121599036	1.285935161	-0.035559625	-0.007757807	-0.040368921	NaN	-0.053673307	-0.053476588	0.273732548	-0.025898604	-0.042456379	-0.076671592	0.237324965	-0.057612444	0.253906135	-0.039585013	0.519370586	0.026527431	-0.054580463	1.069688866	0.044850268	-0.042850646	1.270561691	0.01771528	0.286664559	-0.035646473	1.021695913	0.08667632	0.293938366	NaN	0.780657113	0.600928064	-0.009569848	0.129016713	0.209202852	0.161324379	0.364915753	0.197180005	NaN	0.001174457	0.269141952	NaN	0.272726843	0.142145149	0.102319309	-0.024550538	NaN	NaN
ERBB3	AKT1	0.253006	1.790077548	0.634097875	0.514453665	0.051869854	NaN	0.283544913	1.06911247	0.474751391	0.067114915	0.902091243	0.332992945	0.362948041	0.17379824	0.072984429	0.293917993	0.180980848	0.01509528	0.110388545	0.266829499	0.717007931	1.613118721	0.150473287	0.33629251	0.116431674	0.252473987	0.026844682	0.602823277	0.240316797	NaN	0.516251123	0.330403504	0.253006	0.13756329	0.138216561	0.117664078	0.419879699	0.187646025	NaN	0.86296811	0.210342082	NaN	0.369801969	0.157237092	0.121898615	0.095835036	NaN	NaN
ESR1	AKT1	0.644896938	2.104035692	0.645907683	0.936425689	0.733755488	NaN	1.670394954	1.125430021	0.583624237	0.566728306	0.424020659	1.400199008	0.457030902	0.701075145	0.30167989	0.569689309	1.250116406	0.052651018	0.98675119	1.138549853	1.449717539	1.108673836	0.611863045	0.672824335	0.953218925	0.946968813	NaN	0.900451612	1.069243827	NaN	1.265935887	0.404701639	0.741752555	0.145138449	0.431337945	0.86526421	0.609590822	0.422416197	NaN	0.404154232	NaN	NaN	0.621252949	0.025538508	0.653833816	0.818452909	NaN	NaN
GAB2	AKT1	-1.890396058	0.022294756	-0.456453584	-1.31327757	-2.176441335	NaN	-1.213639028	-1.766757823	-1.93505524	-1.922940935	-1.249344386	-1.492168776	-2.42515948	-1.282138715	-2.647552848	-2.329468313	-1.593690557	-2.837858436	-1.890396058	-1.742403299	-1.442376055	-0.677253669	-1.502251264	-2.214869397	-1.875219027	-1.966300413	-1.77248362	-1.312476867	-1.802524379	NaN	-1.603800907	-0.832343598	-1.643456188	-2.764334317	-2.504883097	-1.999250903	-1.728730595	-2.509988388	NaN	-1.979557176	-1.57340544	NaN	-2.270957125	-2.680772088	-2.167110171	NaN	NaN	NaN
GRB10	AKT1	0.677254116	2.636680721	-0.010055786	1.408488419	0.681490743	NaN	1.126698139	1.060056459	0.867912163	0.910888004	0.273726956	1.240002871	0.385388044	0.532982495	0.268544767	0.51649543	0.52878274	0.034692336	0.676296437	1.088280818	0.985451847	0.917180825	0.396832598	0.628927296	0.95144937	0.88557659	1.056771432	0.068894279	1.0185706	NaN	1.191226612	1.960867141	1.186573567	0.132924693	0.39903178	0.793527713	1.113780773	0.099932811	NaN	0.858327972	0.045598099	NaN	0.548941346	0.150526398	0.588844476	0.767695141	NaN	NaN
GRB14	AKT1	0.834227469	2.660580426	1.47080129	1.455134503	0.651537521	NaN	1.535589986	1.025630431	0.837228251	0.870541332	1.525743033	1.279443897	0.369249884	1.469596145	0.255316295	0.482464063	0.47674566	0.026127959	0.896471278	1.062887091	1.355060497	1.41832849	1.274475064	0.603230254	0.914902222	0.849578126	1.013690283	0.99943888	0.986570849	NaN	1.157488455	1.313993509	1.143591218	0.12677882	0.382797665	0.762297147	1.075100304	0.363758841	NaN	0.823836472	0.730293027	NaN	0.520762427	0.138655666	0.564155317	0.735374169	NaN	NaN
IL2	AKT1	0.614958294	1.85451254	0.526092233	1.540607427	0.536716801	NaN	0.887608409	0.438498062	0.919894427	0.429186014	1.503509865	0.182204471	0.183661139	1.554585561	0.290522705	0.256854486	1.217877231	0.043995609	NaN	0.456975649	0.377442291	0.641440536	0.21439752	0.384274103	0.235264788	0.916186732	0.848803987	1.343372591	0.810178134	NaN	0.437706679	1.846793246	1.246004655	0.142740873	0.098145166	0.627464887	0.484652029	0.410835846	NaN	0.403937173	0.428778428	NaN	0.604826692	0.169761267	0.402707876	0.802058471	NaN	NaN
IL2RA	AKT1	0.776778589	2.772862278	0.776778589	0.256601022	0.592671204	NaN	1.626941	1.098957809	0.91022874	0.939851002	0.07669479	1.363477645	0.414917028	0.58405705	0.285207455	0.539766871	1.21091939	0.041823618	0.68958092	1.113833716	NaN	0.852359496	1.339231272	0.651327762	0.987093514	0.915621469	1.082177016	0.688156121	0.290158181	NaN	0.875014029	2.000916765	1.232065464	0.139599557	0.417174322	0.821752895	1.140065609	0.404723532	NaN	0.620880538	NaN	NaN	0.451914239	0.161693609	0.628357239	0.322936766	NaN	NaN
IL2RB	AKT1	0.358131051	1.786381814	1.022119952	0.373797606	0.710930568	NaN	0.337766784	0.208183644	0.841947618	0.291971232	0.850475383	0.498224202	0.415320128	0.153594627	0.124492861	0.542624098	0.084472547	0.048133078	0.387899421	1.112636625	0.21983742	0.653640277	0.372583389	0.358131051	0.985878954	0.146331456	0.301000555	0.568822629	0.130373125	NaN	1.218130796	0.340545571	0.274935765	0.141263459	0.08368916	0.277519859	0.391533219	0.401849446	NaN	0.223508213	0.219260693	NaN	0.148973342	0.164522424	0.614442607	0.48258698	NaN	NaN
IL2RG	AKT1	0.861297837	2.774790454	1.479397867	1.386562648	0.716861688	NaN	1.646267796	1.11076251	0.918159376	0.95070626	0.793889465	1.374876401	0.432547738	1.225337364	0.294055357	0.555816168	0.776937563	0.045376084	0.966443702	1.124761019	1.259043208	0.439607824	1.356822949	0.657394294	0.861297837	0.927117108	1.093015344	1.385488958	1.054075386	NaN	1.243194743	0.817716613	1.118697519	0.142556279	0.421721828	0.83401466	1.154051646	0.410073222	NaN	0.900314124	1.274591466	NaN	0.597769634	0.16855399	0.632421714	0.804705888	NaN	NaN
ITGA6	AKT1	0.40942575	1.890359436	0.099408923	-0.009139261	0.684227564	NaN	0.131535239	0.856871721	0.871901367	0.912252623	0.142081163	0.155732408	0.388676239	0.223525788	0.267746485	0.517740564	0.280096512	0.035684903	0.382200707	1.089295442	0.948258644	0.141939569	0.411802347	0.632396242	0.951418932	0.43800306	0.534561976	0.361016246	0.048596453	NaN	0.452981333	1.812292949	0.128547584	0.134410667	0.402678586	0.795718594	1.117972995	0.383901166	NaN	0.78905808	0.35333905	NaN	0.552838944	0.154393942	0.598246091	0.765280925	NaN	NaN
ITGB4	AKT1	0.829775917	2.719119415	2.344384762	1.496117494	0.692989488	NaN	1.594405684	1.070456388	0.877467788	0.910107642	1.572580042	1.324034048	0.387854893	1.488854765	0.267147484	0.523123761	1.169540501	0.035287958	NaN	1.09091736	1.178715826	0.49568969	1.31123232	0.07150653	0.956211769	0.892749236	1.062909698	1.511886785	0.480297077	NaN	1.201969289	0.537356183	1.195908805	0.133482113	0.404785689	0.798104858	1.059411617	0.387392497	NaN	0.103657243	0.854886778	NaN	0.558277951	0.154190645	0.600809694	0.769302377	NaN	NaN
JAK1	AKT1	0.181687459	1.86069409	NaN	0.323350923	0.260619088	NaN	0.469332098	0.08755247	0.410864699	0.075143265	0.10429399	0.834577834	0.225283332	NaN	0.301484891	0.249501352	0.015067448	0.050688434	0.982437611	0.548423834	0.223178988	0.108168049	0.145653543	0.668137517	0.12721653	0.315377608	0.121916259	0.21012301	0.207179118	NaN	0.109835227	0.257929035	0.136214923	0.145691171	0.131674505	0.100133032	0.202654703	0.031223402	NaN	0.124082068	0.104125704	NaN	0.49825893	0.12684315	0.214328888	0.299944633	NaN	NaN
JAK3	AKT1	0.900084091	2.779689957	2.394610393	1.539653201	0.717052609	NaN	1.644175417	0.486074594	0.91603592	0.945764868	1.612693047	1.37449789	0.422155652	1.437379498	0.289933088	0.551161982	1.183375406	0.044784614	0.736074804	1.125552512	1.426326834	2.183203076	1.170323348	0.655880051	1.001989619	0.927311162	1.092415346	1.552512573	1.053694124	NaN	1.239144123	1.667431502	1.249127372	0.142925443	0.42210014	0.834402221	1.151822971	0.413311596	NaN	0.894471338	1.274381084	NaN	0.595976352	0.165329639	0.54339101	0.804215992	NaN	NaN
LCK	AKT1	0.48212356	2.408169832	1.210468663	0.699231531	0.726945849	NaN	0.377000212	0.130532127	0.390060112	0.351421522	0.720167053	0.595714659	0.434139897	1.572810952	0.299923955	0.561864367	0.768642	0.046656772	0.971992536	0.131583965	0.572423775	0.393126004	1.367275904	0.38104359	0.1079926	0.940253683	1.102581529	0.586599087	1.05987718	NaN	1.254132299	0.432428338	0.526328271	0.144954162	0.367768154	0.695704714	1.040045689	0.417871078	NaN	0.164904321	0.144922786	NaN	0.608389136	0.169560124	0.652759983	0.065993892	NaN	NaN
MAPKAP1	AKT1	-0.012087245	0.883572521	0.061273562	-0.041301322	-0.047299916	NaN	-0.065308768	-0.059976286	-0.013632232	-0.045168258	-0.013296719	-0.072000251	0.062858943	0.044700917	0.004957794	0.073737463	-0.047198825	0.033897791	-0.046737116	0.691201886	-0.023267914	0.010054977	-0.06018513	-0.033598015	0.185710143	-0.051875461	-0.068773685	0.883572521	0.118862838	NaN	0.064536312	-0.089325724	-0.019738988	0.128271134	0.030713202	-0.027168892	0.027900255	0.13930134	NaN	-0.025348633	0.020822577	NaN	-0.003805573	0.019454563	0.121636117	0.004433921	NaN	NaN
PDGFB	AKT1	0.26829155	2.371624586	0.347744972	0.967089906	0.481119034	NaN	1.634242882	0.26829155	0.208513138	0.950136963	0.111014141	1.370897073	0.068286785	1.553219095	0.286981382	0.13753614	0.001961186	0.050295597	0.606936206	1.125750318	0.009605499	0.165617022	1.352737369	0.124482362	0.99677336	0.022070752	1.090012856	0.25772128	1.050640396	NaN	0.181275263	0.177807054	0.050108487	0.144216776	0.419260375	0.838658533	0.511501357	0.077616768	NaN	0.891257155	1.271432509	NaN	0.59956069	0.168352679	0.592146461	0.185332553	NaN	NaN
PDGFRB	AKT1	0.803239331	2.343412009	2.058010336	0.737859855	0.714186137	NaN	1.626878258	1.113372711	0.919701747	0.933987631	1.148024176	0.77569327	0.431551745	1.262028139	0.291701217	0.553389771	1.223126073	0.046952154	0.8034391	1.12950348	1.430151211	1.141485349	0.802365417	0.660795542	1.00598933	0.925952235	1.096211125	1.556098317	0.958081135	NaN	1.246081096	0.674727327	1.246590679	0.143847942	0.422478354	0.649086083	0.702278166	0.41388232	NaN	0.898808572	0.547232348	NaN	0.605577412	0.167144223	0.645652566	0.803039562	NaN	NaN
PELP1	AKT1	-1.884784017	0.022294756	-0.456453584	-1.31327757	-2.176441335	NaN	-1.213639028	-1.766757823	-1.93505524	-1.922940935	-1.249344386	-1.492168776	-2.42515948	-1.282138715	NaN	-2.329468313	-1.593690557	-2.837858436	-1.890396058	-1.742403299	-1.442376055	-0.677253669	-1.502251264	-2.214869397	-1.875219027	-1.966300413	-1.77248362	-1.312476867	-1.802524379	NaN	-1.603800907	-0.832343598	-1.643456188	-2.764334317	-2.504883097	-1.999250903	-1.728730595	-2.509988388	NaN	-1.979557176	-1.57340544	NaN	-2.270957125	-2.680772088	-2.167110171	-2.066338607	NaN	NaN
PIK3CA	AKT1	0.773153837	2.827402025	0.489525001	0.554447352	0.736771707	NaN	0.979504095	0.46564465	0.573504544	0.971800872	0.581199543	1.4057664	0.358484015	1.596885087	0.304796284	0.578466795	0.780932518	0.023857864	0.797444018	1.144028696	1.455457056	1.558286641	1.389097632	0.511640164	1.027594977	0.625452539	1.111887355	1.577241882	1.075830198	NaN	0.631090091	0.444851002	1.285131639	0.147348066	0.433028273	0.875469326	1.173590168	0.423361296	NaN	0.919559063	1.293608943	NaN	0.626440505	0.012090258	0.666445054	0.821554646	NaN	NaN
PIK3CB	AKT1	0.388116129	2.026043047	1.174654866	-0.049048897	0.295476728	NaN	0.361291781	1.01450215	0.685549931	0.858052132	0.057539906	0.213789614	0.362785532	1.450429373	0.244807754	0.475004954	0.830453255	0.023728798	0.544378167	0.124699982	0.150010273	-0.03650957	1.261458178	0.591198686	0.901867341	0.138657779	0.473907761	0.40202267	0.324115733	NaN	0.046421421	0.320797855	0.271406977	0.122854134	0.377540521	0.299659627	0.719312107	0.354473404	NaN	0.242150538	1.190011711	NaN	0.051388395	0.137833384	0.42980967	0.715919945	NaN	NaN
PIK3R1	AKT1	0.890985453	2.829553404	2.432652359	1.362352945	0.371343274	NaN	1.173949518	1.132616332	0.953976172	0.972735441	1.642474746	1.407617433	0.465424929	1.598589393	0.305768778	0.573086944	1.262405195	0.05167006	0.77986456	1.145004875	0.985393011	1.439130892	1.391565239	0.678055558	1.027988403	0.953843349	1.113071024	0.4642896	1.080703539	NaN	1.278771673	0.761025439	1.285701987	0.146980031	0.435091544	0.876598785	1.174688249	0.422227102	NaN	0.921228527	0.40323482	NaN	0.627734485	0.182975052	0.664741503	NaN	NaN	NaN
PRKDC	AKT1	-0.036402703	0.379879395	NaN	NaN	-0.050850684	NaN	-2.896689283	NaN	NaN	NaN	NaN	NaN	NaN	-0.066994908	NaN	NaN	-0.02907785	NaN	NaN	-0.084190535	NaN	NaN	NaN	NaN	0.056828627	NaN	NaN	NaN	-0.055663755	NaN	NaN	NaN	NaN	NaN	0.379879395	NaN	NaN	NaN	NaN	NaN	NaN	NaN	NaN	NaN	0.061520205	NaN	NaN	NaN
PTPN11	AKT1	0.724585898	2.733682782	2.186771905	1.572307992	0.736018244	NaN	0.80139484	0.727111081	0.951339392	0.971426874	1.638966295	1.404839992	0.460941176	1.593470423	0.304212472	0.573685697	0.651958388	0.051473788	0.993782072	0.012736227	1.455259521	2.216495345	0.90446383	0.418347901	1.028381722	0.639557178	1.112873814	1.576870341	1.076393347	NaN	1.276891204	0.829219194	1.28284799	0.146427803	0.433215965	0.438348501	1.172674462	0.421281259	NaN	0.917144199	0.569991101	NaN	0.627549702	0.180980726	0.66239583	0.456263037	NaN	NaN
RAC1	AKT1	0.500399665	2.151759667	0.388003321	1.573427373	0.737901166	NaN	0.747158276	1.131329114	0.955104747	0.487267443	1.460931992	0.635162151	0.058846022	0.177883057	0.306546301	0.575879	1.260568536	0.052258715	0.997673362	0.059236467	1.075300289	0.658937037	0.1693674	0.678987712	0.393878869	0.101901094	0.391892241	1.551352774	1.074944242	NaN	1.180114281	1.538909188	0.352740074	0.147716006	0.228643908	0.080969394	0.944620667	0.14577114	NaN	0.920857702	0.594636989	NaN	0.05524245	0.113653082	0.495874941	0.766291699	NaN	NaN
RBP1	AKT1	0.412511632	1.542513113	0.165710612	0.325186546	0.62461759	NaN	1.498693062	-0.128475384	0.804625918	0.190982142	-0.045953127	0.018277358	0.355452087	0.631564192	0.236059806	0.456727777	1.077489222	0.021024964	0.636338678	1.042077628	0.330848101	0.338333989	1.241394299	-0.024184198	-0.09802221	0.823958925	0.724052555	0.572154797	0.94774561	NaN	1.065919218	0.552399208	0.138406696	0.121168851	0.366378794	0.727874474	1.041586948	0.334596497	NaN	0.791140003	0.341135979	NaN	0.108279853	0.128343292	0.536942552	0.70462432	NaN	NaN
RHOA	AKT1	0.461941201	1.705933419	0.556752418	0.21597917	0.730922043	NaN	0.403407462	0.562600527	0.780589496	0.965992988	NaN	0.266509743	0.455855749	0.944508283	0.301289867	0.339163261	0.240020403	0.052062523	0.113899258	1.137961598	0.142303243	0.140167408	0.137936081	0.337253344	1.021493863	0.947542943	0.741900604	0.965531431	1.07018658	NaN	0.6959838	0.887215676	0.904079214	0.145875364	0.02526256	0.864695137	0.567873098	0.418440002	NaN	0.913607496	0.268178618	NaN	0.61995314	0.173377046	0.442115967	0.81631659	NaN	NaN
RICTOR	AKT1	0.310115952	2.029952903	0.213297067	0.460179793	0.657219981	NaN	0.895423528	0.9809563	0.214546522	0.145734671	0.041811681	0.246727489	0.371328996	0.452869342	0.256523909	0.484588172	0.304770694	0.030914344	-0.053200717	-0.025646608	1.319808601	0.08581446	1.275091996	0.604015715	0.918514007	-0.003393275	0.612139692	1.097847514	0.985571822	NaN	-0.062830379	0.330679661	0.414536528	0.127152043	0.384933985	0.75964682	0.156688232	0.366316637	NaN	0.706568619	0.155011805	NaN	0.523545635	0.0229718	0.282103503	0.201154115	NaN	NaN
SHC1	AKT1	0.829459259	2.686083321	0.829459259	1.559937139	0.729219302	NaN	0.283929109	1.124136372	0.94112357	0.181853289	1.631092886	0.797136782	0.450752333	1.582986367	0.300509504	0.539188022	1.145533676	0.049313036	0.983615321	1.137373103	1.443158467	2.206045045	0.726357729	0.667761913	1.021680668	0.947351592	1.107538908	0.1319644	1.069055202	NaN	1.261758562	1.033650809	1.273101951	0.144585516	0.429457477	0.861466143	1.168638435	0.417491671	NaN	0.481296443	0.940071086	NaN	0.178504296	0.172172792	0.654692308	0.796543707	NaN	NaN
SMO	AKT1	0.846864498	2.200331979	1.463766571	1.076400047	0.422135467	NaN	1.345043636	1.069880576	0.879450601	0.919444247	1.582928168	1.037671561	0.393389928	0.676153515	0.273325205	0.522917086	1.17583433	0.039450439	0.935943311	1.033874575	1.247649063	1.90665912	1.316636054	0.638159345	0.961164525	0.894933784	1.059025163	1.515768652	0.931622457	NaN	0.989328567	1.522080154	0.895573971	0.137378032	0.402295146	0.806030685	0.767433212	0.387586212	NaN	0.867978142	1.179717282	NaN	0.467004383	0.156222324	0.102401145	0.77110838	NaN	NaN
SOS1	AKT1	0.440896994	2.056322443	0.850253839	0.111380844	0.733944186	NaN	0.346562077	1.128198224	0.950396515	0.970678588	0.135640048	1.40224288	0.460159969	0.827185423	0.126397606	0.080577824	0.538717122	0.050492029	0.390419579	0.181923562	0.162367332	0.35616895	0.492377396	0.675255476	0.002744506	0.950601122	1.110110029	0.394332227	1.072634859	NaN	1.265344627	2.056322443	0.306086963	0.146611903	0.432089446	0.125775235	1.171208122	0.421848839	NaN	0.918259254	1.29257051	NaN	0.627180065	0.176983785	0.660260085	0.753272579	NaN	NaN
SRC	AKT1	0.463344024	1.647660107	1.093810915	0.031779905	0.737524778	NaN	0.784202659	0.33569708	0.941572774	0.339437978	0.320221175	0.291389256	0.463866943	0.622263706	0.306740617	0.086301053	0.228897864	NaN	0.996895943	0.508670628	0.020247808	0.561909066	1.166388383	0.035518841	0.893238077	0.37173239	1.114056674	0.618904831	0.05152652	NaN	1.281587787	0.63727105	0.949074141	0.147532048	0.433778895	0.413667263	0.290776746	0.423172326	NaN	0.300135529	1.295061495	NaN	0.62995004	0.184369442	0.667508753	0.728444992	NaN	NaN
STRN	AKT1	0.143264452	1.059625327	0.068558323	0.148393899	-0.017093817	NaN	0.628706664	0.540093109	0.187550828	-0.10319589	-0.11790673	-0.147129551	0.258665668	0.09865077	0.237895166	-0.04851569	0.263686024	0.021926805	-0.108672917	0.24922753	-0.01480954	1.021903232	0.416187192	0.581061915	-0.0884425	-0.000371044	-0.033032219	1.059625327	0.08422015	NaN	-0.111396016	0.291713702	-0.1592661	0.121543529	0.368539547	0.401348658	0.471764238	-0.049992472	NaN	0.094312238	0.875359209	NaN	0.265100813	0.130824993	0.539965852	-0.020008356	NaN	NaN
VLDLR	AKT1	0.044584455	0.700034772	0.056735948	-0.038015391	-0.004175169	NaN	0.015769256	0.093111102	-0.007854596	-0.008418466	0.037910125	-0.014860425	0.381060883	0.020222606	0.058694538	NaN	-0.040299967	NaN	NaN	0.094686307	NaN	0.044584455	0.009302026	0.063314046	0.070896172	-0.011928949	0.025446314	-0.004126059	0.160481929	NaN	0.051013251	0.023567077	0.019023844	0.129761907	0.295016785	0.035084707	-0.020961726	0.116007271	NaN	0.09079955	NaN	NaN	0.23577143	0.093251184	NaN	-0.003767123	NaN	NaN
AKT1	AKT1S1	-1.879886814	0.100751875	-0.451680291	-1.258083537	-2.107423934	NaN	-1.277609747	-1.667016171	-1.872090002	-1.923842133	-1.16854241	-1.39684047	-2.413817784	-1.235295267	-2.647465991	-2.306770314	-1.569493148	-2.813074886	-1.906047612	-1.751209725	-1.449721608	-0.749856827	-1.434080217	-2.142477552	-1.70650796	-1.999499151	-1.828873142	-1.301777332	-1.835167242	NaN	-1.589373836	-0.952020254	-1.623126849	-2.743837232	-2.500765132	-1.959472969	-1.694834173	-2.427480692	NaN	-1.917666974	-1.670370083	NaN	-2.254505522	-2.653770046	-2.103848231	-2.054018887	NaN	NaN
RHEB	AKT1S1	-1.667297945	0.357199401	-0.526177241	-0.523017476	-1.545116183	NaN	-0.162553488	-1.177887585	-2.33094612	-1.80095346	-0.746406516	-0.741865377	-2.540797198	-1.935469678	-2.377310286	-2.344344764	-2.557318434	-2.848712914	-2.358914842	-1.919670061	-0.788898869	-1.386126466	-2.5829238	-2.282226079	-0.397456445	0.35614487	-1.93713531	0.077175044	-2.721153494	NaN	-2.157014672	-1.896355347	-1.959556329	0.022231413	-1.965641823	-2.03157172	-1.251903891	-1.955956602	-2.24909504	-0.986607085	0.297857156	NaN	-1.623813318	-2.770959661	-2.280526803	-1.031630656	NaN	NaN
AKT1	AKT2	0.807635097	2.442562467	1.014054369	1.503429559	0.153911781	NaN	1.371867974	0.852637313	0.483376369	0.866025363	1.606991941	0.661664094	0.154992574	1.508553726	0.25015845	0.503673321	1.13310315	0.052508735	0.874762798	1.054700335	1.343685956	1.099287743	0.935161041	0.674639672	1.080205681	0.815150167	0.088730214	1.469737339	0.949527083	NaN	1.167616608	0.703800862	1.158667128	0.146902585	0.383023291	0.795337796	1.106446234	0.444295911	NaN	0.881157722	1.106258959	NaN	0.533428212	0.171195892	0.332612716	0.741823195	NaN	NaN
GRB14	AKT2	-0.220497725	1.807191548	-0.497113665	0.561983808	-1.410707089	NaN	-0.174355325	-0.732721261	-1.064754503	-0.038235402	0.845616951	-0.893291188	-1.351421407	0.80307218	-1.166442263	-0.301257867	-0.991598127	-1.06716126	0.002961671	0.559794708	0.175174302	-0.462826168	-0.621450422	-0.59175078	-0.007421296	-0.035241679	-1.460394764	-0.595407204	0.090256705	NaN	-0.044259196	-0.82382576	0.003633269	0.191110343	0.544982915	-0.209065661	-0.371857008	-0.199686816	-0.667961931	0.877549079	-0.801566085	NaN	-0.113046043	-1.381751372	-1.140786855	0.14358925	NaN	NaN
INS	AKT2	-0.078292557	1.855040593	-0.167562829	0.066789412	-0.853666673	NaN	0.082178071	-0.261337877	-0.577200121	0.394066286	-0.237379464	-0.35071963	-0.817871296	0.392622809	0.327600933	0.208746912	0.557756517	-0.581468637	0.682504486	1.030693497	0.643355399	-0.001188256	-0.128426356	-0.262369299	-0.150683684	-0.062620474	-0.93185306	0.846833982	0.279091372	NaN	0.407398023	-0.325638624	0.466260227	0.6433885	-0.224144505	1.089477406	-0.661784858	0.263236513	-0.391892221	0.29092711	-0.058927916	NaN	0.319022537	-0.709266124	-0.617885322	0.987757496	NaN	NaN
INSR	AKT2	-0.067781934	1.75441273	-0.170863347	0.073069277	-1.060809878	NaN	-0.00745269	-0.346187554	-0.755280028	0.27529252	0.64510429	-0.552363686	-1.016697447	-0.697121748	0.228190018	0.705293431	-0.257900146	-0.729686998	0.682463965	0.883884906	-0.116121065	-0.146251308	-0.270846252	-0.291369321	0.469737878	0.30233968	-1.102307006	0.407232213	0.914487265	NaN	-0.547695411	-0.507188435	0.311924726	-0.081460824	0.326067465	0.368748172	-0.401979724	0.040677979	-0.34269456	0.279550818	-0.02183645	NaN	0.177280055	-1.050686482	-0.857852892	1.31926151	NaN	NaN
PDPK1	AKT2	-0.69016255	0.998374954	-0.842048886	-0.751168247	-0.946576134	NaN	-0.490238194	-0.86401312	-0.581884891	-0.594336572	-0.381849332	-0.708991593	-0.94199579	-0.776476849	-0.788087968	-0.090106646	-0.328989839	-0.507394024	-0.734205658	-0.758709701	-0.66030662	-0.367606936	-0.786302824	-0.719231267	-0.653548209	-0.518453135	-0.835310238	-0.225649431	-0.777689488	NaN	-0.800043319	-0.567671681	-0.735185425	-0.760088901	-0.736784388	-0.782240037	-0.737711865	-0.79484918	-0.908485298	-0.672139724	-0.622788879	NaN	-0.671690509	-0.192484076	-0.58604498	-0.207476655	NaN	NaN
FLT1	AKT3	-2.091541736	0.385184168	-1.870377463	-1.719897807	-0.748069197	NaN	-2.447135902	-2.49543505	-2.371147861	-2.521849537	-1.344208785	-2.572575738	-2.245906711	-1.532786998	-2.288629077	-2.588165842	-1.730230866	-2.604329867	-2.294184505	-2.122124836	-1.04306702	-2.507955442	-2.078035363	-2.378617769	NaN	-2.41624282	-2.42168094	-2.534166506	-2.172973917	NaN	NaN	NaN	-2.508166708	-2.006369611	-2.231576118	-2.061315441	-1.843763075	-1.753143116	-1.611013425	-2.409777556	NaN	NaN	-2.210480355	-2.542133296	-2.300201134	-1.866969828	NaN	NaN
PDPK1	AKT3	-0.896130838	1.778997246	-1.019626363	-0.909875264	-0.247511394	NaN	-0.923483954	-1.033796633	-0.533200617	-0.936191929	-0.544004043	-0.991299461	-0.786278276	-0.931682374	-0.96734875	-1.125413398	-0.505103609	-0.660063798	-0.895358647	-0.915781176	-0.823427328	-1.029553857	-0.98157688	-0.902207246	-0.966487454	-0.869267396	-0.972828869	-1.040601302	-0.92662259	NaN	-0.953909859	NaN	-0.898945598	-0.914801051	-0.880959393	-0.924805256	-0.889078268	-0.964325652	-1.058794705	-0.839878724	-0.807942719	NaN	-0.840553877	-0.253820217	-0.751806609	-0.418460089	NaN	NaN
VEGFA	AKT3	-2.215841192	-0.527456216	-2.010593424	-1.393511987	-1.697309218	NaN	-2.447135902	-2.49543505	-1.971607813	-2.521849537	-2.607804695	-2.572575738	-2.245906711	-1.532786998	-2.288629077	-2.588165842	-1.730230866	-2.604329867	-2.294184505	-2.122124836	-0.872556798	-2.507955442	-2.078035363	-1.75264371	-2.623904752	-2.41624282	-2.42168094	-2.534166506	-1.819420913	NaN	-2.379276064	NaN	-2.508166708	-2.364421973	-2.231576118	-2.061315441	-2.200415392	-2.30194981	-2.467704555	-2.140788074	-2.234596924	NaN	-2.210480355	-2.542133296	-2.118698075	-1.866969828	NaN	NaN
LATS2	ALDH1L2	-1.180516326	0.773626592	0.215510764	-1.87760326	-2.257270701	NaN	-0.920522543	-1.121907316	-0.051457217	-1.596246348	-2.703904489	NaN	0.679410976	-0.783387966	-1.814144653	-1.950893234	-1.117004576	-2.452873403	-0.468265134	-0.982047214	-0.897180585	-0.831912995	-2.129344446	-2.042390115	NaN	-0.984494569	-1.504729443	-0.56536249	0.435910885	NaN	-1.458064572	-0.208442198	-1.72076947	-1.831650261	-0.661125391	-0.189467562	-1.994949313	-0.183637106	-0.868161889	-1.773848723	0.437498371	NaN	-0.001983434	-1.209306433	-1.59937919	-0.537016777	NaN	NaN
MAX	ALDH9A1	-2.091394593	-0.341010394	-2.142848601	-2.370486985	-2.502097827	NaN	-1.555956853	-1.414433019	-2.038572137	-2.380037798	-1.850327038	-2.000391997	-0.893036077	-1.973869345	-1.416071589	-2.714983914	-0.677696532	-2.164302136	-1.731791908	-2.254291211	-2.101229378	-2.406355129	-2.036077398	-2.264167466	-2.382702775	-0.341010394	-0.989398606	-0.752301456	-2.365637884	NaN	-1.155179182	-2.407011124	-2.22097165	-1.857405771	-2.395603733	-2.239724476	-2.129087085	-2.306250673	-1.096846702	-1.56684378	-2.319635896	NaN	-2.785725799	-2.586920997	-2.736155752	-1.591237532	NaN	NaN
MYC	ALDH9A1	-2.611612281	-1.030123858	-2.212915772	-2.524321955	-2.63609446	NaN	-2.662046646	-2.546478938	-2.038572137	-2.687389637	-2.629242526	-2.411705085	-2.770564882	-2.414895132	-2.844755524	-2.583883952	-2.571400214	-2.697734336	-2.429373441	-1.880116256	-2.253179887	-2.611612281	-2.036077398	-2.628014707	-2.712960616	-2.221544396	-2.161465467	-1.030123858	-2.483401779	NaN	-2.640015534	-2.809489296	-2.720026715	-2.076116656	-2.627793394	-2.825356862	-2.631409981	-2.306250673	-2.505526388	-2.207519212	-2.319635896	NaN	-2.559011921	-2.679350227	-2.71147845	-2.416788601	NaN	NaN
ARNT	ALDOA	-2.630794061	-0.52007629	-2.078053275	-2.651758024	-2.806031847	NaN	-2.699338226	-2.093240935	-2.724759011	-2.770638372	-2.441581833	-2.641628131	-2.861131827	-2.538362822	-2.789490573	-2.605322725	-2.581614016	-2.429883094	-2.674832597	-2.824165168	-1.202357719	-2.71651668	-2.310934486	-2.539732783	-1.842198399	-2.192382865	-2.374018479	-1.783585483	-2.214090157	NaN	-1.983243936	-2.690986338	-2.424286793	-2.854743073	-2.499185144	-2.869180764	-2.40940662	-2.694104014	-2.729770241	-2.472665617	NaN	NaN	-2.746247904	-2.7836404	-1.757015902	-2.526211754	NaN	NaN
HIF1A	ALDOA	-2.581614016	-0.236045234	-2.078053275	-2.394237475	NaN	NaN	-2.699338226	-1.89223079	-2.724759011	-2.770638372	-2.363276986	-2.641628131	-2.794188548	-2.25135068	-2.789490573	-2.605322725	-2.581614016	-2.429883094	-2.674832597	-2.100157285	-1.202357719	-2.71651668	-1.200535494	-2.539732783	-1.777500732	-1.78230349	-2.05011002	-1.783585483	-2.214090157	NaN	-2.106617871	-2.690986338	-2.424286793	-1.952494368	-2.499185144	-2.869180764	-2.40940662	-2.694104014	-2.729770241	-2.472665617	NaN	NaN	-2.746247904	-2.521746858	-1.757015902	-2.526211754	NaN	NaN
TAZ	AMOT	-1.159641868	1.4484977	-0.31754871	-1.642504713	0.308685962	-1.00650352	-2.391574818	-2.721949484	0.006915994	-1.719916888	-2.50328058	0.358079514	-1.045169952	-0.608491459	-2.537380027	-1.235866838	-1.278713752	-2.067173771	-1.573901283	-1.378102191	-2.443022263	-2.3718221	-0.789450587	-1.182990811	0.174691314	-1.124132988	-1.065550602	-2.114865501	-2.07900794	0.086107987	-1.935208096	-1.397050312	-0.527154187	-0.650330845	-0.006383617	-1.62172199	-1.839928627	-0.005154209	-1.037679775	-0.578343084	-2.098835388	-1.845685557	-0.762123718	-0.111643174	-0.336820059	-0.853511692	-0.434457853	1.413044024
WWC1	AMOT	#DIV/0!	#DIV/0!	#DIV/0!	#DIV/0!	#DIV/0!	#DIV/0!	#DIV/0!	#DIV/0!	#DIV/0!	#DIV/0!	#DIV/0!	#DIV/0!	#DIV/0!	#DIV/0!	#DIV/0!	#DIV/0!	#DIV/0!	#DIV/0!	#DIV/0!	#DIV/0!	#DIV/0!	#DIV/0!	#DIV/0!	#DIV/0!	#DIV/0!	#DIV/0!	#DIV/0!	#DIV/0!	#DIV/0!	#DIV/0!	#DIV/0!	#DIV/0!	#DIV/0!	#DIV/0!	#DIV/0!	#DIV/0!	#DIV/0!	#DIV/0!	#DIV/0!	#DIV/0!	#DIV/0!	#DIV/0!	#DIV/0!	#DIV/0!	#DIV/0!	#DIV/0!	#DIV/0!	#DIV/0!
AMOT	AMOTL1	#DIV/0!	#DIV/0!	#DIV/0!	#DIV/0!	#DIV/0!	#DIV/0!	#DIV/0!	#DIV/0!	#DIV/0!	#DIV/0!	#DIV/0!	#DIV/0!	#DIV/0!	#DIV/0!	#DIV/0!	#DIV/0!	#DIV/0!	#DIV/0!	#DIV/0!	#DIV/0!	#DIV/0!	#DIV/0!	#DIV/0!	#DIV/0!	#DIV/0!	#DIV/0!	#DIV/0!	#DIV/0!	#DIV/0!	#DIV/0!	#DIV/0!	#DIV/0!	#DIV/0!	#DIV/0!	#DIV/0!	#DIV/0!	#DIV/0!	#DIV/0!	#DIV/0!	#DIV/0!	#DIV/0!	#DIV/0!	#DIV/0!	#DIV/0!	#DIV/0!	#DIV/0!	#DIV/0!	#DIV/0!
TAZ	AMOTL1	-1.159641868	1.4484977	-0.31754871	-1.642504713	0.308685962	-1.00650352	-2.391574818	-2.721949484	0.006915994	-1.719916888	-2.50328058	0.358079514	-1.045169952	-0.608491459	-2.537380027	-1.235866838	-1.278713752	-2.067173771	-1.573901283	-1.378102191	-2.443022263	-2.3718221	-0.789450587	-1.182990811	0.174691314	-1.124132988	-1.065550602	-2.114865501	-2.07900794	0.086107987	-1.935208096	-1.397050312	-0.527154187	-0.650330845	-0.006383617	-1.62172199	-1.839928627	-0.005154209	-1.037679775	-0.578343084	-2.098835388	-1.845685557	-0.762123718	-0.111643174	-0.336820059	-0.853511692	-0.434457853	1.413044024
WWC1	AMOTL1	#DIV/0!	#DIV/0!	#DIV/0!	#DIV/0!	#DIV/0!	#DIV/0!	#DIV/0!	#DIV/0!	#DIV/0!	#DIV/0!	#DIV/0!	#DIV/0!	#DIV/0!	#DIV/0!	#DIV/0!	#DIV/0!	#DIV/0!	#DIV/0!	#DIV/0!	#DIV/0!	#DIV/0!	#DIV/0!	#DIV/0!	#DIV/0!	#DIV/0!	#DIV/0!	#DIV/0!	#DIV/0!	#DIV/0!	#DIV/0!	#DIV/0!	#DIV/0!	#DIV/0!	#DIV/0!	#DIV/0!	#DIV/0!	#DIV/0!	#DIV/0!	#DIV/0!	#DIV/0!	#DIV/0!	#DIV/0!	#DIV/0!	#DIV/0!	#DIV/0!	#DIV/0!	#DIV/0!	#DIV/0!
TAZ	AMOTL2	-1.159641868	1.4484977	-0.31754871	-1.642504713	0.308685962	-1.00650352	-2.391574818	-2.721949484	0.006915994	-1.719916888	-2.50328058	0.358079514	-1.045169952	-0.608491459	-2.537380027	-1.235866838	-1.278713752	-2.067173771	-1.573901283	-1.378102191	-2.443022263	-2.3718221	-0.789450587	-1.182990811	0.174691314	-1.124132988	-1.065550602	-2.114865501	-2.07900794	0.086107987	-1.935208096	-1.397050312	-0.527154187	-0.650330845	-0.006383617	-1.62172199	-1.839928627	-0.005154209	-1.037679775	-0.578343084	-2.098835388	-1.845685557	-0.762123718	-0.111643174	-0.336820059	-0.853511692	-0.434457853	1.413044024
LATS2	ANAPC1	-1.148317928	0.773626592	0.215510764	-1.87760326	-2.257270701	NaN	-0.920522543	-1.121907316	-0.051457217	-1.596246348	-2.703904489	NaN	0.679410976	-0.783387966	-1.814144653	-1.950893234	-1.117004576	-2.452873403	-0.468265134	-0.982047214	-0.897180585	-0.831912995	-2.129344446	-2.042390115	NaN	-0.984494569	-1.504729443	-0.56536249	0.435910885	NaN	-1.458064572	-0.208442198	-1.72076947	-1.831650261	-0.661125391	-0.189467562	-1.994949313	-0.183637106	-0.868161889	-1.773848723	0.437498371	NaN	-0.001983434	-1.209306433	-1.59937919	-0.537016777	NaN	NaN
LATS2	ANAPC4	-0.523460387	1.621533792	-1.124989208	-0.808096429	-0.440221025	NaN	-1.208529096	0.578321405	-0.445815219	0.109585032	-1.019374145	NaN	1.621533792	0.009462169	-0.029994797	-0.502092248	-1.192589855	-0.658963407	-0.815221677	-0.804228636	0.128231127	-0.891915141	-0.348715331	-0.244067265	NaN	-1.206278554	-1.001083015	-0.119641982	0.228161739	NaN	-0.108014762	-0.97249539	-1.199197106	-1.164414656	-0.569616492	0.837540624	-0.235506407	1.475867156	-0.360786337	-0.057731988	0.930678906	NaN	-0.573131801	-0.700813544	0.067413236	1.138903457	NaN	NaN
ETS1	ANGPT1	-1.860927725	0.574376464	-2.472444058	-2.538880593	-2.728982358	-1.983472971	-2.338607546	-1.651982525	-1.704333148	-1.996492289	-1.50749657	-2.313492287	-1.561901218	-1.551372699	-1.720535336	-2.156189081	-1.200986922	-1.647595294	-1.681297102	-0.959580583	NaN	-2.625544863	-2.093620059	-2.301813625	-2.446158111	-1.779679123	-1.853476437	-2.739961144	-2.317371023	-0.523785441	-0.639249743	NaN	-1.259563042	-2.162269388	-2.10745714	-2.38992014	-2.735938422	-2.095808724	-1.997031885	NaN	-2.197204409	-0.350344931	-2.440913613	-0.896454078	-1.593029416	-2.20927823	-0.055960797	-1.272968175
FN1	ANGPT1	-0.167000942	1.193932445	-0.494281434	-0.568491455	-0.636604594	NaN	-0.411120046	0.202400017	0.118273858	-0.053214879	0.268261194	-0.408351473	-0.11451473	0.322335905	0.104778678	-0.251041021	-0.185946999	0.120962152	0.124592452	0.137583726	0.149111833	-0.643972114	-0.165137484	-0.414494279	-0.445790311	0.141522875	0.062131376	-0.753098645	-0.388105534	NaN	-0.181690346	-0.281051037	-0.024629732	-0.282398088	-0.147564968	-0.462503839	-0.695448532	-0.174412785	-0.06745739	-0.630432136	-0.322735291	NaN	-0.461732085	0.391758563	0.287632422	-0.330710267	NaN	NaN
TNF	ANGPT1	-2.443844327	-1.130596213	-2.472444058	-2.762427577	-2.728982358	NaN	-2.338607546	-1.84418325	-2.452328872	-2.145926681	-2.197236515	-2.793605625	-2.098173867	-2.680443699	-2.282162354	-2.607762647	-2.477131913	-2.347443472	-2.362613046	-1.990617532	-1.712316948	-2.847266539	-2.093620059	-2.301813625	-2.614133428	-2.047465392	-2.749227984	-2.739961144	-2.378669022	NaN	-2.541815114	-2.546025686	-1.65367548	-2.502483801	-2.180107328	-2.595818929	-2.735938422	-2.095808724	-2.34605888	-2.629046927	-2.527112455	NaN	-2.440913613	-2.343228585	-1.593029416	-2.20927823	NaN	NaN
ETS1	ANPEP	-0.956272965	1.688420115	-1.547797028	-1.616052352	-0.777203466	-0.609071971	-1.491826034	0.601737978	-0.836962518	-1.269436715	-1.624287139	-0.947179792	-0.549468469	-0.409219225	-1.239044778	-0.995018776	-1.472123401	-0.816329213	-1.441868586	0.124324994	NaN	-1.288541356	-1.083398553	-1.386311885	-1.098544884	-0.651838409	-0.314941292	-1.548482596	0.76233274	0.258023289	0.526282307	NaN	-1.15704855	0.377660621	-0.017817202	-1.383960488	-1.677687254	-0.687716126	-1.382933786	NaN	-0.992357835	1.688420115	-0.714331751	-1.291981264	-0.61274309	-0.050746907	-0.494544029	0.295679448
MAF	ANPEP	-1.382030536	-0.360119943	-1.654762425	-1.750323661	-0.90847833	NaN	-1.63834011	-0.482691173	-0.964322491	-1.408057596	-1.764532985	-1.088816496	-1.214513879	-1.086072088	-1.382030536	-1.119393774	-1.608256688	-0.955845091	-1.571916969	-1.017568601	-1.09981871	-1.422782325	-1.419276924	-1.529410474	-1.241850468	-0.947857645	-0.692885481	-1.680224403	-1.437468835	NaN	-1.51007161	-0.65661467	-1.295523259	-1.662164592	-1.547407965	-1.521587271	-1.820031447	-0.749308873	-1.541031747	-1.20880999	-1.117519317	NaN	-0.361608375	-1.455822895	-0.763403517	-0.584073512	NaN	NaN
MYB	ANPEP	-0.544833925	1.237971517	-0.974847045	-0.985616906	-0.466898661	NaN	-0.958704949	-0.676697774	-0.268642227	-0.690900483	-0.990489287	-0.320127269	0.053511867	-0.410835597	-0.569841756	-0.371740693	-0.702370805	-0.510753979	-0.618494234	0.106653248	0.393001058	-0.644611216	-0.486886871	-0.769987413	-0.396867088	-0.04970455	NaN	-0.996863128	-0.525013104	NaN	-0.23694266	0.048437214	-0.436486271	0.909206057	0.266289329	-0.71403866	-0.931205865	-0.582680319	-0.821440573	-0.322231463	-0.379667546	NaN	-0.240861926	-0.797448125	-0.126785042	-0.112118353	NaN	NaN
ESR1	AP1B1	-2.483972235	-0.332233381	-2.748689994	-1.944860851	-2.59228266	NaN	-2.219348041	-1.535074646	-2.75552083	-2.328200463	-2.754237564	-2.628854013	-2.028731171	-2.175293505	-2.442545213	-2.212885289	-1.979921672	-2.836045175	-2.239508006	-1.782021193	-2.728505465	-2.790397837	-2.48151713	-2.160681515	-2.602306609	-2.011221678	NaN	-2.68202795	-2.879457184	NaN	-1.911845558	-2.798453393	-2.80314909	-1.771400922	-2.333798653	-1.929954882	-2.595936831	-2.721676358	-2.657853043	-2.494033691	NaN	NaN	-2.244214627	-2.855050006	-2.54620423	-2.595619724	NaN	NaN
FOXA1	AP1B1	-2.486427339	-0.104078253	-2.88790891	-2.472552409	-2.59228266	-1.860197457	-2.698040243	-1.535074646	-2.75552083	-2.517755494	-2.754237564	-2.649574058	-1.751364184	-2.744339983	-2.442545213	-2.548718587	-2.821786068	-2.880824804	-2.243459666	-1.782021193	-2.806929077	-2.790397837	-2.48151713	-2.160681515	-2.602306609	-2.011221678	-1.837675832	-2.68202795	-2.879457184	-0.7509748	-2.806253717	-2.798453393	-2.80314909	-2.908208257	-2.333798653	-1.929954882	-2.595936831	-2.721676358	-2.657853043	-2.51009399	-2.571945393	-1.785526385	-2.611777788	-2.842984219	-2.54620423	-2.595619724	-1.851063243	-1.653013542
SMAD7	AP3B1	-0.378946516	0.872964651	-0.564876172	-0.397879762	-0.346817527	NaN	-0.883323631	-0.44542424	-0.828976067	-0.383568563	-0.402875065	-0.640738168	NaN	0.148757011	-0.134570171	NaN	NaN	-0.439550027	-0.4353454	0.184702639	-0.801694338	-0.422987679	-0.502954243	-0.504458987	-0.303588586	-0.167132068	-0.414501159	-0.86586255	-0.43578312	NaN	-0.475328722	0.45201507	-0.541457066	-0.138892941	0.557313555	-0.738679996	-0.769983977	NaN	NaN	-0.448028768	-0.214226481	NaN	-0.407512	0.419449879	-0.430755619	0.238825645	NaN	NaN
E2F1	APAF1	-2.360509512	-0.001096903	-1.754014942	-2.392603202	-2.379805445	NaN	-2.760655842	-2.501624702	-1.255487539	-2.301773478	-1.820315605	-2.302855238	-2.02301117	-2.526577313	-2.615787295	-2.449140954	-1.779128537	NaN	-2.309133965	-2.378102191	-2.425431312	-2.320631727	-2.245175637	-2.547103337	-2.533119964	-2.501713587	-2.790341759	-2.271319542	-2.372497195	NaN	-2.593333091	-2.224990041	-1.463734179	-2.42870478	-2.589365274	-1.615081544	-2.28238791	-2.565774899	-1.882740653	-2.523253464	-2.499830182	NaN	-1.713102851	-1.954102154	-1.951540482	-2.200080207	NaN	NaN
TP53	APAF1	-2.562160427	-1.615081544	-2.478242764	-1.832753821	-2.678382714	NaN	-2.760655842	-2.431706328	-2.76569021	-2.043357335	-2.406886856	-2.302855238	-2.02301117	-2.526577313	NaN	NaN	-2.54481174	-2.650031447	-2.81315541	NaN	-2.250454459	-2.320631727	-2.788660934	-2.547103337	NaN	NaN	-2.890859129	-2.458235483	-2.750006311	NaN	-2.833098024	-2.719134169	NaN	-2.764526865	NaN	-1.615081544	-2.28238791	NaN	-2.563350407	-2.523253464	-2.499830182	NaN	-2.711223934	-2.167014711	-2.533961684	-2.681050454	NaN	NaN
DLG1	APBA1	-0.97658566	1.270771411	-1.067244274	-0.606656767	-0.333415547	-0.368503419	-1.223723685	-1.115143289	-1.187560572	-0.576864754	-0.904864878	-0.313926786	-1.082162547	-1.225354986	-1.210078997	-1.064532995	-0.669203875	-1.127588783	-1.17155261	NaN	-1.248491611	-0.90074875	-1.246989118	-1.290206241	-1.177871838	-1.258073942	-1.20919881	-1.156307657	-0.789183839	-0.370928089	-1.319836952	-1.384683919	-1.224989025	-1.228747176	-1.278525443	-1.111155198	-0.293127936	-1.247980291	-1.013878874	-1.18179396	-1.163155954	-0.131121271	-1.207056708	-0.512694828	-0.447341594	-0.945615044	-0.232334436	0.091853462
CUL1	APC	-1.019357944	1.115119844	-0.658292897	-0.969719404	-1.08286392	NaN	-0.909633151	0.287482911	-1.106681842	-0.711001888	-1.169760034	-1.035970768	-1.215902387	-0.718791633	-0.305081367	-0.793224304	-0.926752136	-1.214938298	-1.051629357	NaN	-0.431753114	-0.8219363	-1.0736298	-1.132171434	-0.085286213	-1.218939566	-1.222048061	-1.109702705	-0.380602946	NaN	NaN	-1.253084802	-0.722302693	-0.915048913	-1.018787067	-0.97673702	-1.246470495	-0.302687397	-0.632361598	1.115119844	-1.073495244	NaN	-1.070211928	-1.168203328	-0.486842517	-0.548885012	NaN	NaN
DVL1	APC	-0.477995367	1.952234661	-0.518307207	-0.869396566	-0.983032522	NaN	-0.753991971	-1.147243275	-0.690569059	0.434216824	-0.597140667	-0.942516592	0.617902219	-0.6238966	-0.9913455	-0.61658716	-0.843946075	0.592368322	-0.937756336	NaN	-0.128914997	-1.060467514	-0.773231032	-0.552480419	0.028321502	0.941242259	0.573244283	-0.970592089	0.331838926	NaN	NaN	0.791429244	0.739417341	-0.365010224	-1.02572127	-0.716187138	-0.538160881	-0.180293318	-0.360520588	0.961560697	-0.150449086	NaN	1.475052718	NaN	-0.036347051	-0.477214908	NaN	NaN
GSK3B	APC	0.029705866	2.430944408	-0.140170553	-0.494362171	-0.591839177	NaN	-0.351441485	1.319223773	-0.33164558	0.859543336	-0.213931957	-0.554555906	1.045038734	-0.191655284	-0.238718574	-0.056546866	-0.599016264	1.442220319	-0.434997398	NaN	0.305744634	0.641209142	-0.251278329	-0.125212258	0.468578991	0.671438371	1.015728942	-0.617940318	0.029705866	NaN	NaN	1.184061608	1.677278671	0.063243623	-0.015300417	-0.334871778	-0.143431107	0.21513551	-0.059982114	1.380797631	0.376778906	NaN	1.503486177	-0.395702523	0.180552448	-0.052668807	NaN	NaN
NOTCH1	APC	-0.10149191	1.356064731	-0.038652936	-0.162251476	-0.353638268	NaN	-0.155674095	0.171920501	-0.130244939	-0.159929583	0.134779274	-0.175599238	-0.15710067	-0.177865463	-0.133239824	-0.120824082	-0.143206614	0.562838544	-0.23472611	NaN	-0.081947053	0.193139737	0.007172586	-0.227079277	-0.227600942	0.06438724	-0.150858225	-0.265439692	-0.197540097	NaN	NaN	0.089573274	-0.071522941	-0.246103077	-0.18278351	-0.087017067	0.196128869	-0.177714879	-0.127692993	0.323959163	-0.261534725	NaN	-0.238392383	0.002147465	NaN	-0.129545021	NaN	NaN
PPP2R5A	APC	-0.599459117	1.493165645	-0.512470267	-0.869814678	-0.959219712	NaN	-0.768532643	-0.787505854	-0.700834074	-0.610901798	-0.599063794	-0.941655025	0.562722176	-0.611946844	-0.019834547	-0.190101565	-0.755154258	-0.743510782	-0.908534623	NaN	-0.124969162	-0.672208612	-0.755333161	-0.516654939	-0.08256376	-1.041341918	0.179186594	-1.023868173	-0.735060926	NaN	NaN	-0.599459117	-0.872570116	-0.415761882	-0.739352658	-0.720698383	-0.858125497	-0.175646165	-0.481051667	0.644444555	-0.043692004	NaN	0.032203943	-0.724971636	-0.112088531	-0.462031083	NaN	NaN
PPP2R5D	APC	-0.802507244	1.088905549	-0.54486968	-0.840425812	-0.949479962	NaN	-0.79294275	-0.972683875	-0.677378877	-0.587758005	-1.052858057	-0.925808133	-0.877033486	-0.642008896	-0.20794738	-0.353484487	-0.774893505	-0.737452941	-0.928365795	NaN	-1.003689647	0.228014871	-0.99338449	-0.587335433	-1.096723006	-0.368107887	-0.568459769	-0.949739395	0.314238903	NaN	NaN	-0.013255779	0.740958271	-0.963944726	-1.151119117	-0.954172775	-0.539083025	-1.025005849	-1.060759893	-0.508255691	-0.090525169	NaN	-1.117525679	-0.769527938	-0.753518384	-0.491565278	NaN	NaN
SKP1	APC	-0.817318227	0.678603553	-0.631836153	-0.982402431	-1.061288039	NaN	-0.860455132	-1.028697146	-0.790171154	-0.911114432	-0.747602694	-1.035051561	-0.275909283	-0.723001529	-0.965615122	-0.273767589	-0.98464874	0.07494748	-1.055485923	NaN	-0.87844193	-0.455549758	-1.013726667	-0.678094788	-0.907775791	-0.521588471	-1.14871925	-1.10743681	-0.398017351	NaN	NaN	0.678603553	-1.017351438	-0.945749326	-1.202055847	-0.789168708	-0.85776922	-0.505954388	-0.372631368	-0.085458496	-0.977144079	NaN	-0.955666272	-0.871037293	-0.110697052	-0.824691906	NaN	NaN
SP1	APC	-2.54882328	-0.995262563	-2.593420013	-2.591528188	-2.759871498	NaN	-2.71077705	-2.624260059	-2.565208201	-2.709954345	-2.170840055	-2.622313178	-1.178494755	-2.507401755	-2.407280326	-2.193364048	-2.765820503	-2.836045175	-2.782720146	NaN	-2.594543829	-2.640253701	-2.307265378	-2.675010772	-1.532156515	-2.830073071	-2.818730622	-2.71154436	-1.174635226	NaN	NaN	-2.534388615	-2.464930565	-2.517092579	-2.814835987	-2.463756882	-2.838589699	-1.969573795	-2.113194245	-1.761796063	-2.217537364	NaN	-2.282051171	-2.345516766	-2.473710803	-2.503436717	NaN	NaN
TP53	APC	-2.568142052	-0.284956497	-2.478242764	-2.591528188	-2.759871498	NaN	-2.363807518	-2.291832317	-2.76569021	-1.693617032	-2.406886856	-2.622313178	-1.274010657	-2.218583611	NaN	NaN	-2.765820503	-2.650031447	-2.81315541	NaN	-1.704523701	-1.296147685	-2.788660934	-2.177272392	NaN	NaN	-2.890859129	-2.71154436	-2.750006311	NaN	NaN	-2.719134169	NaN	-2.764526865	NaN	-2.332798443	-2.108448671	NaN	-2.563350407	-0.284956497	-1.707882474	NaN	-2.711223934	-2.345516766	-2.533961684	-2.681050454	NaN	NaN
XPO1	APC	-1.855544253	0.533137525	-2.08607005	-2.591528188	-2.759871498	NaN	-2.363807518	0.050359015	-2.274601988	-1.082648933	-2.170840055	-2.622313178	-0.849433296	-2.218583611	-1.586103137	-0.987574184	-2.765820503	-0.492897193	-2.718148087	NaN	-1.704523701	-1.264206682	-2.307265378	-2.14550076	-1.532156515	-0.184374678	-0.945875679	-2.71154436	-1.174635226	NaN	NaN	-0.73096952	0.095599836	-1.887822904	-0.798093683	-2.332798443	-2.108448671	-1.739037519	0.29965795	-0.284956497	-1.624356628	NaN	-0.003665723	-2.345516766	-1.491773674	-2.018768401	NaN	NaN
APH1A	APH1B	#DIV/0!	#DIV/0!	#DIV/0!	#DIV/0!	#DIV/0!	#DIV/0!	#DIV/0!	#DIV/0!	#DIV/0!	#DIV/0!	#DIV/0!	#DIV/0!	#DIV/0!	#DIV/0!	#DIV/0!	#DIV/0!	#DIV/0!	#DIV/0!	#DIV/0!	#DIV/0!	#DIV/0!	#DIV/0!	#DIV/0!	#DIV/0!	#DIV/0!	#DIV/0!	#DIV/0!	#DIV/0!	#DIV/0!	#DIV/0!	#DIV/0!	#DIV/0!	#DIV/0!	#DIV/0!	#DIV/0!	#DIV/0!	#DIV/0!	#DIV/0!	#DIV/0!	#DIV/0!	#DIV/0!	#DIV/0!	#DIV/0!	#DIV/0!	#DIV/0!	#DIV/0!	#DIV/0!	#DIV/0!
GSK3B	AR	0.77507414	2.480968299	0.440713477	0.245162781	0.195309106	NaN	1.65244884	2.042159807	2.357648289	1.518014044	1.335919226	1.724107935	1.800181697	0.74765847	0.428358817	0.560046378	2.421961819	1.440937004	0.39963744	1.11812052	0.660473659	1.005882589	0.643394469	0.435587929	0.543114771	1.347087632	1.505308344	0.310924668	0.670787996	NaN	0.631837968	2.480968299	0.393875667	1.54285626	0.684011776	1.142156518	0.886785595	0.172700403	0.116667331	0.40896272	1.441975274	NaN	0.315585079	1.412142038	0.241550661	0.396120099	NaN	NaN
KAT2B	AR	0.19603212	2.115037976	-0.006274579	-0.04174031	0.145030035	NaN	0.665941903	0.088168249	0.815220188	1.416540107	-0.202577876	1.603525985	1.658782394	-0.110233276	0.375753591	-0.042734906	0.530347943	0.033858425	-0.017580532	0.358487655	0.561339526	-0.227964815	0.755443965	0.279060461	0.288874101	1.241803003	1.171366175	0.241139374	1.583589932	NaN	-0.180541151	1.805771605	0.159611712	-0.053206184	0.670441147	1.016667821	0.485152507	0.11453178	NaN	-0.095176342	0.140033211	NaN	0.249059	0.835674305	0.068652856	0.311966	NaN	NaN
MAPK14	AR	0.868274567	2.546520546	0.525653388	0.320210647	0.254847708	NaN	1.993790545	2.372149965	2.271851287	1.628944074	1.438872	1.705216648	0.460851774	0.832001745	1.213416845	0.980971266	1.388140734	1.534046409	1.569830106	2.413377445	0.737753963	1.131750957	1.144660062	0.517966833	0.640762131	1.430163883	1.272042617	0.387797362	1.702543106	NaN	0.347562558	0.998109448	0.498325428	1.52744638	1.142969964	0.677632618	0.971369445	0.250758903	0.156396853	0.50459184	1.562933689	NaN	0.398540792	1.39586968	0.291258145	0.485167333	NaN	NaN
MAPK8	AR	0.201076493	1.357774384	0.204728888	0.295704099	0.01395236	NaN	0.350986454	0.004317193	0.246126318	0.167544469	0.173707953	0.279545481	0.087081743	0.538677278	0.615547725	0.394965392	-0.019206456	0.463672125	0.285427524	0.274327417	NaN	0.026840158	0.023521056	0.083112885	0.059641123	0.218457669	0.998984942	0.089979825	0.197129109	NaN	0.742446433	0.931324232	0.414936757	0.114311149	0.157070603	0.247895948	0.422317294	0.050359043	0.184935936	0.087067516	NaN	NaN	0.179578214	0.449000138	0.298556985	0.062091417	NaN	NaN
SIRT1	AR	0.638116358	2.409255756	0.399951181	0.218416645	0.164909063	NaN	0.511498911	0.788931979	2.032721629	-0.027224508	1.294397249	1.667332734	1.640644601	0.288893528	1.314120672	0.849041804	2.347806185	1.396428743	0.946272763	1.460219936	0.604762456	0.960046236	0.994957084	0.284281818	0.472368695	0.39678662	1.110487467	0.302567251	0.343633731	NaN	2.079494845	2.402393267	0.361459214	0.706441849	1.000457186	1.065687096	0.850243295	0.15320857	0.078287849	0.385105415	NaN	NaN	0.282040169	1.379505333	0.188549264	0.365708223	NaN	NaN
EPHA2	ARHGAP35	-0.79344349	0.52059293	-0.910201778	-0.638456051	-0.775139249	NaN	-0.262047105	-0.971848765	-0.823400068	-0.970756131	-0.979413649	-1.051796515	-0.819748813	-0.492910294	-0.219196031	-0.940830276	-0.5494879	-0.478397019	-0.904008361	-0.496183986	-0.883922261	-0.623098715	-0.912816403	-1.054442294	-1.026223807	-0.318741517	-0.802136015	-0.607722968	-1.034855663	NaN	-0.815697035	-0.959568036	-0.568146098	-0.266743267	-0.719935324	-1.016044629	-0.972344549	-1.110366569	-0.77569888	-0.811880857	-0.950871205	NaN	-0.818523906	-1.020698833	-0.183947086	-0.548761551	NaN	NaN
RAC1	ARHGAP35	-0.008480399	0.52617182	-0.134599335	0.030860641	0.115956437	NaN	0.463373379	-0.149639192	-0.028948979	-0.032283108	-0.126178366	-0.187181162	0.03206533	0.051735331	0.244768418	-0.225976924	-0.081547871	0.135446443	-0.211229957	0.000111742	-0.106453277	0.369492199	0.034923355	-0.265925816	-0.121366996	0.022118842	-0.0045383	0.119355516	-0.18450067	NaN	-0.064461964	-0.2244834	0.14720715	0.180199456	0.086786435	0.032862477	-0.231827391	-0.01020501	-0.01364351	0.128312044	-0.095074735	NaN	0.013021506	0.02737418	0.28515319	0.340163942	NaN	NaN
PAK1	ARHGDIA	-0.635607582	1.298068193	-0.356110676	0.598248217	-1.103249182	NaN	-0.477974779	-0.890362642	-0.136619883	-0.959688775	-1.323369475	-1.0131915	-0.832479375	-0.171663961	-0.950825451	-0.734653841	-0.29120828	-0.436836362	-0.78173099	-1.018323192	-0.734287507	-0.779818182	-0.876707274	0.088253055	-0.883787525	-0.098407931	-0.480141512	-0.561652026	-1.074326955	NaN	-0.319285769	0.057973182	NaN	-0.885688145	-0.084302685	0.02542929	-0.935849581	-0.575271852	-1.246090845	-0.443911935	-1.141090749	NaN	-0.5636944	-0.861799751	-1.063876507	-0.195965092	NaN	NaN
PRKCA	ARHGDIA	-0.537580117	1.309879637	-0.321275838	-0.228044757	-0.649299866	NaN	-0.453286562	-0.589404321	-0.697142817	-0.504959264	-1.139156769	-0.540434991	-0.659773204	0.079959388	-0.690618672	-0.36046187	-0.621514417	-0.5015566	-0.687486031	-0.656647989	0.057595073	-0.505662446	0.341964696	0.147577595	-0.735412427	-0.612433665	-0.678893674	0.060017382	0.956658148	NaN	-0.607810568	-0.07673617	-0.385357718	-0.607629285	-0.747859967	-0.191096046	-0.611290415	-0.708483475	-0.974803603	0.127809028	-0.902036256	NaN	-0.661568626	-0.669941529	-0.677788464	NaN	NaN	NaN
APC	ARHGEF4	-1.177390964	0.327074075	NaN	-1.122772567	-1.274629204	NaN	-0.981069872	-1.001915018	-1.281683929	-1.382577171	-0.802981823	-1.167131593	-1.26040319	-0.928701518	-1.492309329	-1.099581794	-1.079762134	-1.465935029	-1.119265824	NaN	-1.355726761	-0.934689951	-1.06270757	-1.069954815	-1.359187448	-1.082453522	-1.033503322	-1.22514061	-1.327682042	NaN	NaN	-1.174754922	-1.327562263	-1.263342604	-1.25392616	-1.214888659	-1.308775033	-1.423781125	-1.103726971	-1.255697894	-0.613440225	NaN	-0.766131887	-0.878539003	-1.47269203	-1.297872575	NaN	NaN
SCRIB	ARHGEF6	-0.986360971	1.228606952	-0.17398308	0.234960726	-0.611328164	NaN	-1.007786785	-1.191328683	-0.957810177	-1.032104366	-0.483312556	-0.959301398	-1.059536246	-1.060823816	-1.08581785	-0.79823668	-1.086804762	-1.034258148	-0.7970803	-0.066410547	-1.150049691	-0.801659092	-1.129428223	-0.436033856	-1.062182702	-1.176732483	-0.9371304	-0.796872892	-1.158302596	NaN	-1.138976219	-1.082884792	-1.08489448	-0.781992979	-1.182814035	-1.066632089	-1.198523999	-1.140930836	-0.814770337	-0.679496849	-1.209970921	NaN	-0.568965692	-1.072069795	-0.152494116	-1.088836583	NaN	NaN
SCRIB	ARHGEF7	-0.837159766	0.676496347	-0.863786539	0.384715562	-0.453491018	NaN	-0.848066464	-1.015261884	-0.765681546	-0.800387079	-0.309479979	-0.790457216	-0.926283311	-0.901369081	-0.889965594	-0.623615284	-0.926738342	-0.866222953	-0.183208042	-0.304215382	-0.978080234	-0.652754902	-0.960598644	-0.297803228	-0.865475098	-1.011458126	-0.806626428	-0.638583985	-0.92914203	NaN	-0.991316508	-0.924599906	-0.94932811	-0.582826792	-0.951344325	-0.912102384	-1.012347049	-0.896955363	-0.9946419	-0.703105654	NaN	NaN	-0.898528667	-0.904714056	-0.767341692	-0.891020765	NaN	NaN
TP53	ARID3A	0.187947357	2.148397169	0.252931774	0.964827403	0.130997328	NaN	0.71854535	0.417231834	0.096178871	0.577114067	0.351113747	0.489378877	1.298509013	1.682762212	NaN	NaN	0.198930541	0.14438442	0.051999618	NaN	1.022872053	1.303024159	0.048094034	0.520874583	NaN	NaN	-0.00136592	0.165295975	0.079291418	NaN	0.039669245	0.117282646	NaN	0.092976622	NaN	0.900010855	0.860687721	NaN	-0.012722965	1.827230404	0.906069851	NaN	0.110819519	0.133584964	0.178216303	0.122511272	NaN	NaN
ABI1	ARPC1B	-1.661608073	0.528221574	-1.624178013	-2.500476208	-0.028855872	NaN	-0.30072219	-0.414012136	-0.881757014	-0.618868205	-2.0335787	0.353883797	-0.33750623	0.001630061	-1.560627044	-1.535791553	-1.874343541	-1.827963891	-2.748238261	-2.383142154	NaN	-2.573405116	-1.762393531	-2.492884436	0.077657774	-2.05545412	-1.66655399	-2.32553302	0.528221574	NaN	-2.601331499	-1.026715192	-2.34681972	-1.61048597	-2.516457226	-0.816936695	-2.257847105	-1.107522145	-1.562715073	0.09041615	0.073484809	NaN	-1.969848314	-1.192526469	-1.937758891	-2.202222035	NaN	NaN
ACTR3	ARPC1B	-2.56312963	-0.716734838	-2.740769375	-2.795217513	-2.893861818	-1.75258167	-2.887890658	-2.786390156	-2.532956806	-2.530901679	-2.514307297	-2.845174015	-2.893588735	-2.627338959	-1.772223699	-1.888951447	-1.874343541	-2.513618498	-2.748238261	-2.383142154	-2.573517439	-2.820265485	-2.829832143	-2.492884436	-2.871335094	-2.702713284	-2.751870283	-2.472620137	-2.578307493	-1.996283214	-2.861986039	-2.6188492	-2.883794551	-1.61048597	-2.516457226	-2.836982341	-2.547263975	-2.855411167	-2.830771539	-2.88479483	-2.865755273	-1.288588626	-2.327322964	-1.192526469	-1.937758891	-2.692323625	-1.573491067	-0.716734838
WASL	ARPC1B	-1.426059133	1.528343526	-1.624178013	-2.500476208	-0.028855872	1.528343526	-0.30072219	-0.414012136	-0.881757014	-0.618868205	-2.0335787	0.353883797	-0.33750623	0.001630061	-1.560627044	-1.535791553	-1.874343541	-1.827963891	-2.748238261	-2.383142154	-0.264705192	-2.573405116	-1.762393531	-2.492884436	0.077657774	-2.05545412	-1.66655399	-2.32553302	0.528221574	-0.79580863	-2.601331499	-1.026715192	-2.34681972	-1.61048597	-2.516457226	-0.816936695	-2.257847105	-1.107522145	-1.562715073	0.09041615	0.073484809	-0.863898171	-1.969848314	-1.192526469	-1.937758891	-2.202222035	-1.286397259	-0.716734838
ABI1	ARPC2	-1.802740659	0.52514998	-1.973720635	-0.576860634	-1.995389132	NaN	-2.647727933	-1.410164605	-0.84016495	-2.147897693	-0.120473447	-2.651243948	-2.676490066	-2.083679682	-0.553885466	-2.594666278	-1.074823834	-2.128967387	-1.344328896	-0.88163744	NaN	-0.118724576	-2.198833507	-2.096585844	-2.581883196	-2.678302102	-2.088954251	-2.10901799	-1.493480831	NaN	-1.802740659	-1.73405506	-2.51246209	-2.187092853	-1.3444766	-2.714794252	-0.148508721	-1.758154599	-2.719249173	-2.476110273	-2.258950943	NaN	-1.995628404	-1.20864941	-1.392121706	-1.328563192	NaN	NaN
ACTR3	ARPC2	-2.547458628	0.042773067	-2.740769375	-2.795217513	-2.893861818	-1.75258167	-2.887890658	-2.786390156	-2.532956806	-2.530901679	-2.514307297	-2.845174015	-2.893588735	-2.627338959	-1.772223699	-2.594666278	-1.873620565	-2.513618498	-2.71583127	-2.288312859	-2.573517439	-2.820265485	-2.829832143	-2.096585844	-2.871335094	-2.702713284	-2.751870283	-2.472620137	-2.578307493	-1.996283214	-2.861986039	-2.6188492	-2.883794551	-2.187092853	-2.472847996	-2.836982341	-2.547263975	-2.855411167	-2.830771539	-2.88479483	-2.865755273	-1.288588626	-2.327322964	-1.20864941	-1.719949966	-2.692323625	-1.573491067	-0.601831592
ARPC1B	ARPC2	-1.975264419	0.258968911	-1.973720635	-2.494016399	-1.995389132	-1.442364204	-2.647727933	-1.410164605	-0.842373684	-2.147897693	-2.016336989	-2.651243948	-2.676490066	-2.083679682	-1.687403964	-2.594666278	-1.807008498	-2.128967387	-2.737863835	-2.378102191	-0.830441728	-2.593743424	-2.198833507	-2.474134901	-2.581883196	-2.678302102	-2.088954251	-2.267213433	-1.493480831	-1.504463633	-2.579713023	-1.73405506	-2.51246209	-2.187092853	-2.514339473	-2.714794252	-2.238913052	-1.758154599	-2.719249173	-2.476110273	-2.258950943	-0.831852703	-1.995628404	-1.20864941	-1.904922971	-2.144246396	-1.287364298	-0.690636398
WASL	ARPC2	-1.588958854	0.820428803	-1.973720635	-0.576860634	-1.995389132	-1.442364204	-2.647727933	-1.410164605	-0.84016495	-2.147897693	-0.120473447	-2.651243948	-2.676490066	-2.083679682	-0.553885466	-2.594666278	-1.074823834	-2.128967387	-1.344328896	-0.88163744	-0.830441728	-0.118724576	-2.198833507	-2.096585844	-2.581883196	-2.678302102	-2.088954251	-2.10901799	-1.493480831	-1.504463633	-1.802740659	-1.73405506	-2.51246209	-2.187092853	-1.3444766	-2.714794252	-0.148508721	-1.758154599	-2.719249173	-2.476110273	-2.258950943	-0.768141134	-1.995628404	-1.20864941	-1.392121706	-1.328563192	0.080519651	-0.601831592
ABI1	ARPC3	-2.046044728	0.489026629	-2.178499758	-2.101773465	-2.74000885	NaN	-2.129692098	-2.311307575	-2.597064472	-2.559549305	-2.140089545	-2.159070901	-1.082005497	-0.748281846	-2.07956541	-1.107258211	-1.885562347	-2.022040262	-1.473772173	-0.924241622	NaN	-1.532818829	-2.200466774	-2.474226271	-1.36790167	-1.988848487	-0.987188382	-1.721559172	-2.182763106	NaN	-2.148121423	-2.046044728	-1.775128821	0.134080497	-2.279912869	-2.322128273	-1.842237221	-2.380942859	-2.192542588	-2.55803304	0.079120344	NaN	-1.364491539	0.183923109	-1.365206381	-2.320439888	NaN	NaN
ACTR3	ARPC3	-2.55384398	-0.033863582	-2.740769375	-2.795217513	-2.893861818	-1.75258167	-2.887890658	-2.786390156	-2.597064472	-2.559549305	-2.514307297	-2.845174015	-2.893588735	-2.627338959	-2.07956541	-1.888951447	-1.885562347	-2.513618498	-2.71583127	-2.288312859	-2.573517439	-2.820265485	-2.829832143	-2.474226271	-2.871335094	-2.702713284	-2.751870283	-2.472620137	-2.578307493	-1.996283214	-2.861986039	-2.6188492	-2.883794551	-1.595183601	-2.472847996	-2.836982341	-2.547263975	-2.855411167	-2.830771539	-2.88479483	-2.865755273	-1.489418154	-2.327322964	-0.87640722	-1.719949966	-2.692323625	-1.573491067	-0.033863582
ARPC1B	ARPC3	-2.096604938	1.064134282	-2.178499758	-2.494016399	-2.74000885	-1.087014691	-2.129692098	-2.311307575	-2.597064472	-2.559549305	-2.140089545	-2.159070901	-1.082005497	-0.748281846	-2.07956541	-1.493638062	-1.885562347	-2.022040262	-2.737863835	-2.378102191	-1.386602802	-2.593743424	-2.200466774	-2.474226271	-1.36790167	-2.081151101	-1.720565246	-2.267213433	-2.182763106	-1.534309551	-2.579713023	-2.046044728	-2.330413203	-1.57293669	-2.514339473	-2.322128273	-2.238913052	-2.380942859	-2.192542588	-2.55803304	0.079120344	-1.489418154	-1.978569254	-1.176288677	-1.904922971	-2.320439888	-1.287364298	-0.690636398
ARPC2	ARPC3	-2.087123193	0.218351273	-2.178499758	-2.101773465	-2.74000885	-1.460723451	-2.621487597	-2.311307575	-2.597064472	-2.559549305	-2.140089545	-2.664868364	-2.659549547	-2.075126406	-2.07956541	-2.555399642	-1.885562347	-2.071374229	-1.473772173	-0.924241622	-1.386602802	-1.532818829	-2.215155283	-2.474226271	-2.569714583	-2.687495293	-2.090655668	-2.029957601	-2.182763106	-1.552093687	-2.148121423	-2.046044728	-2.484930756	-2.199213	-2.279912869	-2.732087989	-1.842237221	-2.380942859	-2.729348061	-2.55803304	-2.282579562	-1.489418154	-1.996336871	-1.18787188	-1.365307892	-2.320439888	0.011224861	-0.589143167
WASL	ARPC3	-1.823659327	1.31182113	-2.178499758	-2.101773465	-2.74000885	-1.087014691	-2.129692098	-2.311307575	-2.597064472	-2.559549305	-2.140089545	-2.159070901	-1.082005497	-0.748281846	-2.07956541	-1.107258211	-1.885562347	-2.022040262	-1.473772173	-0.924241622	-1.386602802	-1.532818829	-2.200466774	-2.474226271	-1.36790167	-1.988848487	-0.987188382	-1.721559172	-2.182763106	-1.534309551	-2.148121423	-2.046044728	-1.775128821	0.134080497	-2.279912869	-2.322128273	-1.842237221	-2.380942859	-2.192542588	-2.55803304	0.079120344	-1.489418154	-1.364491539	0.183923109	-1.365206381	-2.320439888	0.457402907	1.194495697
ABI1	ARPC5	-2.105558312	-0.136004677	-1.687091812	-2.075968866	-1.742493756	NaN	-1.952070627	-0.823403072	-2.374578312	-2.256535767	-1.200652269	-2.116317798	-2.084579441	-2.102076395	-2.315496753	-1.810982744	-2.266539856	-1.612333743	-1.087744265	-1.533338092	NaN	-1.058717267	-1.710610989	-0.855360274	-2.155593163	-2.680900968	-1.53320403	-2.368350854	-2.200514528	NaN	-2.345200812	-0.41500086	-2.356955471	-1.603714861	-2.222884255	-1.496114537	-2.743825659	-1.673128079	-2.478241074	-0.955080425	-2.109040229	NaN	-1.860540781	-2.732173342	-0.805912601	-1.412989131	NaN	NaN
ACTR3	ARPC5	-2.573280571	-1.009511101	-2.740769375	-2.795217513	-2.893861818	-1.75258167	-2.887890658	-2.786390156	-2.532956806	-2.530901679	-2.514307297	-2.845174015	-2.893588735	-2.627338959	-2.315496753	-1.888951447	-2.266539856	-2.513618498	-2.71583127	-2.288312859	-2.732653825	-2.820265485	-2.829832143	-2.01649725	-2.871335094	-2.702713284	-2.751870283	-2.472620137	-2.578307493	-1.996283214	-2.861986039	-2.6188492	-2.883794551	-1.603714861	-2.472847996	-2.836982341	-2.743825659	-2.855411167	-2.830771539	-2.88479483	-2.865755273	-1.529241907	-2.327322964	-2.732173342	-1.719949966	-2.692323625	-1.573491067	-1.793333131
ARPC1B	ARPC5	-2.109040229	0.171968271	-1.687091812	-2.494016399	-1.742493756	-1.174375846	-1.952070627	-0.823403072	-2.374578312	-2.256535767	-2.016336989	-2.116317798	-2.084579441	-2.102076395	-2.315496753	-1.810982744	-2.266539856	-1.758211456	-2.737863835	-2.378102191	-2.732653825	-2.593743424	-1.79732343	-2.474134901	-2.155593163	-2.680900968	-1.720565246	-2.368350854	-2.200514528	-0.81677748	-2.579713023	-1.120609463	-2.356955471	-1.603714861	-2.514339473	-1.496114537	-2.743825659	-1.673128079	-2.478241074	-0.955080425	-2.109040229	-1.529241907	-1.978569254	-2.732173342	-1.904922971	-2.144246396	-1.287364298	-1.793333131
ARPC2	ARPC5	-2.165901954	0.011224861	-2.009750679	-2.075968866	-1.917441079	-1.460723451	-2.621487597	-1.294060849	-2.374578312	-2.256535767	-1.200652269	-2.664868364	-2.659549547	-2.102076395	-2.315496753	-2.555399642	-2.266539856	-2.071374229	-1.439789151	-1.533338092	-2.732653825	-1.058717267	-2.215155283	-2.024565471	-2.569714583	-2.687495293	-2.090655668	-2.368350854	-2.200514528	-1.552093687	-2.345200812	-1.824431594	-2.484930756	-2.199213	-2.222884255	-2.732087989	-2.743825659	-1.713655039	-2.729348061	-2.470775759	-2.282579562	-1.529241907	-1.996336871	-2.732173342	-1.365307892	-1.412989131	0.011224861	-1.793333131
ARPC3	ARPC5	-2.218227441	0.445139671	-2.172671244	-2.097501459	-2.745428025	-1.174375846	-2.117475248	-2.247960819	-2.538245499	-2.575363677	-2.145909036	-2.167501983	-2.084579441	-2.102076395	-2.315496753	-1.810982744	-2.266539856	-1.969624453	-1.547918504	-1.533338092	-2.732653825	-1.52448447	-2.216477038	-2.455356622	-2.155593163	-2.680900968	-1.53320403	-2.368350854	-2.232912943	-1.570783821	-2.345200812	-2.092989636	-2.356955471	-1.603714861	-2.277401164	-2.297698958	-2.743825659	-2.304779734	-2.478241074	-2.598587777	-2.109040229	-1.529241907	-1.860540781	-2.732173342	-1.336820059	-2.285066109	0.382319703	-1.793333131
WASL	ARPC5	-1.896128084	1.172415553	-1.687091812	-2.075968866	-1.742493756	-1.174375846	-1.952070627	-0.823403072	-2.374578312	-2.256535767	-1.200652269	-2.116317798	-2.084579441	-2.102076395	-2.315496753	-1.810982744	-2.266539856	-1.612333743	-1.087744265	-1.533338092	-2.732653825	-1.058717267	-1.710610989	-0.855360274	-2.155593163	-2.680900968	-1.53320403	-2.368350854	-2.200514528	-0.81677748	-2.345200812	-0.41500086	-2.356955471	-1.603714861	-2.222884255	-1.496114537	-2.743825659	-1.673128079	-2.478241074	-0.955080425	-2.109040229	-1.529241907	-1.860540781	-2.732173342	-0.805912601	-1.412989131	0.382319703	-1.793333131
DNM1	ARRB2	-1.928334046	0.486895387	-2.575192918	-2.638020044	-2.708907448	-1.674185471	-2.440030466	-2.391590999	NaN	-2.753344627	-1.715790604	-1.77122856	-2.337944963	-2.081534834	NaN	-2.032634123	-2.512361714	-1.073147672	-2.18989876	-2.110688534	-1.566207351	-2.363621941	-1.108929351	-2.645559288	-1.39561644	-2.065484716	-0.684847948	-1.711848578	-2.241440645	-1.360944835	-2.573541789	-2.255452005	-1.939094795	-2.021951084	-2.348569159	-1.727897225	-2.764679761	-1.607182035	-2.165556779	-2.680792662	-2.342050049	-0.234970823	-2.194948677	-1.430199171	-2.066040807	-2.718118297	-1.284504942	-0.595926632
FYN	ARRB2	-2.42009465	0.18507453	-2.000956824	-2.247782616	-2.874622471	NaN	-2.318290714	-2.348415846	-2.222988702	-2.625910907	-1.942655859	-2.321909594	-2.326306988	-2.696502382	NaN	-2.145537212	-2.42460687	-2.803200669	-2.487990025	-1.648848007	-2.171270179	-1.968649332	-2.619796928	-2.317678999	-2.387704016	-2.420944406	NaN	-2.33929441	-2.578307493	NaN	-2.605594189	-2.115569475	-2.025967509	-2.352084294	-2.324814267	-2.674193345	-2.396184314	-2.72193604	-2.103268117	-2.29973971	-2.585621157	NaN	-1.302439999	-2.729087214	-2.268075699	-2.496722034	NaN	NaN
MAPK14	ARRB2	-0.900139099	0.784598441	0.444883875	-1.543047047	-1.281416788	NaN	0.680345551	0.389980107	-0.41512282	0.138917566	0.561560884	-1.019757322	-2.259710309	-0.167633558	NaN	-1.755247784	-1.245936444	-0.921037159	-0.546061156	-0.327914075	-0.200942603	-1.405066894	-0.843679066	-0.20593615	-1.728601731	-0.808638238	-1.482628977	-0.347322784	-1.03262663	NaN	-2.403058361	-1.736884289	-1.836703577	-1.205637272	-1.535312083	-2.022753975	0.450045411	-1.257068737	0.391213638	-1.950426393	0.183391468	NaN	-0.780558406	-1.24528573	-1.189876839	-0.823162005	NaN	NaN
RAC1	ARRB2	-2.272231841	0.032325902	-2.50480359	-0.7789157	-1.571001147	NaN	-2.147120179	-1.495101578	-1.709707763	-2.410089635	-1.429856128	-2.266103176	-2.838922268	-2.709077005	NaN	-1.581933511	-1.338167602	-2.553085891	-1.873091216	-2.85791905	-1.827068672	-2.239452962	-2.728993625	-1.749715977	-2.513256937	-2.822047747	-2.496026832	-1.33929441	-1.806036487	NaN	-1.704711629	-1.356771746	-2.580972785	-2.557250648	-2.711705556	-2.809483353	-1.958432242	-2.788145308	-2.807939562	-1.961534274	-2.275281037	NaN	-2.848613505	-2.753676912	-2.340444272	-2.123536759	NaN	NaN
SLC9A3R1	ARRB2	-0.719090068	1.696489309	-1.295589458	-2.059070376	-0.372279587	-1.226988046	0.766854544	-0.473142326	-0.574161226	-1.714736649	-0.711839437	-0.139200874	0.248635816	-0.143947442	NaN	-0.478916556	-1.00060541	-0.167625972	-1.626922014	-0.921134726	-1.110667453	-1.079396397	-1.350934702	-0.522176872	-0.464188495	-1.678958931	0.782903857	-1.959601526	-2.026618174	-0.850422475	-0.654921901	-1.862722837	-1.044732874	0.465000343	-1.318075314	-1.507346151	-2.084814073	-1.202575996	-0.468912943	-0.20440564	0.790532066	0.726571181	-0.369100303	-0.616453147	-2.446103127	-1.073488752	1.696489309	-0.533947999
CREBBP	ASCL1	-0.614419857	1.307460131	-0.058888774	0.131923958	-0.791744498	NaN	0.064264269	-1.113393631	-1.128835184	-0.894733264	-0.929866883	-0.109624203	-0.706516194	-0.813758053	0.394435653	-0.764926882	-0.528411463	-0.185730306	0.156414009	-0.463315543	-1.341105282	-0.691922192	-1.274321018	-0.185341612	-0.102082746	-0.217108384	-1.038805061	-0.264315359	-0.765691867	NaN	-0.356026782	-1.043432348	-0.887760616	-1.292621182	-0.592267703	-0.138369329	-1.373480464	-1.033645201	0.336076693	-0.1804082	NaN	NaN	-0.285504323	-0.585261442	-0.643653002	-0.158910047	NaN	NaN
HES1	ASCL1	-0.447447129	1.022618448	-0.527634947	-0.49419216	-0.364668647	-0.133373242	-0.462519509	-0.560518989	-0.490470623	-0.590231006	-0.240429069	-0.481450289	-0.474443254	-0.450300265	-0.523601894	-0.344467937	-0.455464755	-0.400098068	-0.219829867	-0.431046633	-0.611150863	-0.491923873	-0.647217129	-0.588783679	0.360803291	-0.385328922	-0.517378808	-0.489431433	-0.408907059	-0.001874813	-0.378939889	-0.447447129	-0.448127789	-0.432103586	-0.567227944	-0.481620366	-0.505389987	-0.433013829	-0.47920236	-0.53288507	-0.434822547	0.847065697	-0.515218072	-0.149652685	-0.644326256	-0.496029084	0.282457327	0.120623361
HES6	ASCL1	-1.237320576	1.88297502	-1.40297081	-1.45394281	-1.556105333	-0.351146201	-1.079207054	-1.683208827	-1.412309302	-1.495356595	-1.300001652	-1.581184216	-1.460711386	-1.020294995	-1.459743636	-1.265578219	-0.922913062	-1.420620576	-0.064049159	-1.462627587	NaN	-1.502063928	-1.490460035	-1.360774551	-1.363496946	-0.413886415	-1.231113964	-0.486799663	-0.99165226	-0.600971598	-1.385819335	-1.483039703	-1.145807313	-1.482282402	-1.224474262	-1.630747276	-1.59183295	-1.482058237	-1.249249637	-1.56555074	-1.329551061	-0.053836465	-1.399692162	-0.933977844	NaN	-1.235670756	-0.257754282	-0.436496197
PARP1	ASCL1	-1.125270943	0.223837596	-1.127649748	-0.92961642	-1.530367504	NaN	-0.067731277	-1.235367813	-1.244591912	-1.073015403	-1.155876117	-0.324447765	-1.220207897	-0.974551822	0.223837596	-0.909440514	-0.927959926	-1.335663101	-0.43402588	-1.07684141	-1.483001659	-1.117787644	-1.372711711	-0.275534872	-1.467961477	-0.824029029	-1.251585541	-0.431280279	-0.917299063	NaN	-1.486681114	-1.187411876	-1.023930539	-1.372393307	-1.375242222	-0.755482874	-1.536430506	-1.430958812	-1.154816518	-0.461262516	-0.828324961	NaN	-1.137726295	-0.602179692	-1.193394304	-0.946029377	NaN	NaN
TLE1	ASCL1	-1.142305963	-0.52719144	-1.186108723	-1.132521084	-0.78308528	NaN	-1.216836753	-1.212203889	-1.112674969	-1.20162987	-1.055471255	-1.198430832	-1.050322047	-1.118783447	-1.167342562	-0.71015266	-1.089260885	-1.063770311	-1.104346754	NaN	-1.252596833	-1.209178097	-1.177327513	-1.220719795	-1.045074759	-1.127987863	-1.123506664	-1.254849737	-0.948813282	NaN	-1.166440322	-1.123933653	-1.141735657	-1.135204606	-0.974464927	-1.070239081	-1.148293463	-1.097084013	-1.199603107	-1.264725554	-1.215597807	NaN	-1.166441736	-1.144475188	-0.705797541	-1.106458975	NaN	NaN
MAPK14	ATF2	0.46151576	2.433493352	0.736990214	0.863517718	-0.18773767	NaN	1.096296933	-0.197503902	0.624900165	0.878953427	1.396204565	0.269958323	0.196765841	1.866899887	0.691598909	0.073983855	-0.171264105	0.539713259	0.062106963	1.103978346	0.189971548	0.987513723	0.66131314	-0.160049698	0.456678885	-0.036325136	0.089107964	-0.237277482	1.223275347	NaN	0.121888804	0.708015448	-0.009552855	0.053123524	0.894393986	0.391851825	-0.173198982	1.174740824	-0.197308356	0.411182195	0.585481511	NaN	0.66414124	0.547563971	1.166823898	0.666395179	NaN	NaN
MAPK8	ATF2	-0.028725085	1.165007788	-0.091953769	-0.012491206	-0.068598852	NaN	0.086189339	-0.114246004	-0.003166454	-0.063331189	-0.105759606	0.042997256	-0.069712957	0.195735224	0.303051685	0.119247562	-0.124856063	0.212995891	0.084689728	0.036466532	NaN	-0.169378279	-0.129561232	-0.079661212	-0.097970187	0.050146034	0.076180739	-0.102937106	-0.032152571	NaN	0.457278048	0.634961024	0.054920147	-0.020759745	-0.066216328	0.000396755	-0.056889586	-0.113132019	-0.024631293	-0.109030364	NaN	NaN	-0.061626291	0.201316613	0.2983841	-0.126326104	NaN	NaN
MAPK9	ATF2	-0.380778337	1.540208449	-0.989613757	0.281864416	-0.757165806	NaN	-0.294566678	-0.756898994	-0.62584995	-0.382080245	0.129269114	-0.380778337	-0.513987653	-0.883792381	-0.042197418	-0.67067813	-0.698171374	-0.144079269	-0.565206311	-0.512774213	-0.47319415	-0.459100823	-0.815780711	-0.735422924	-0.210792024	-0.633510702	-0.581680895	-0.803148877	-0.556169041	NaN	-0.057485538	0.278502207	-0.632803534	-0.555080795	-0.304308049	0.093788487	-0.785785298	-0.625103534	-0.757430003	-0.926778854	-0.310552932	NaN	-0.005698207	-0.085094102	-0.759331717	0.012964221	NaN	NaN
PRKCA	ATF2	-0.091803595	1.317321989	0.164978716	0.264003379	-0.283593988	NaN	0.013390174	-0.343675262	-0.299984645	-0.040161865	0.333410194	0.056142923	-0.287172336	1.317321989	-0.252432469	-0.062217897	-0.296355431	-0.010310023	-0.197985493	-0.240049554	-0.023618232	0.108447798	0.417468895	-0.338877378	0.192071202	-0.179774468	-0.192838458	-0.41195359	0.895854253	NaN	-0.153658181	0.415952691	-0.184522523	-0.091783824	-0.372155535	0.232115385	-0.282765225	-0.258481744	-0.3257674	0.144663618	0.253264836	NaN	-0.232151197	-0.266874361	0.038946632	NaN	NaN	NaN
ATF2	ATF3	-2.512843529	-0.571999349	-2.882304069	-2.897050597	-2.863578121	NaN	-2.168648918	-2.685277701	-2.327084478	-1.659331493	-0.871361235	-2.8169153	-2.67371483	-0.571999349	-2.093412719	-2.885237954	-2.654179974	-1.821923444	-2.38486518	-2.621983031	-2.302893731	-2.883981961	-2.123197806	-2.663539053	-2.555293285	-2.560778826	-2.630215992	-2.716918113	-2.525197583	NaN	-1.738406017	-2.553832093	-2.916026988	-2.912050323	-1.186442064	-2.612534276	-2.686306113	-2.676517897	-2.651239105	-2.101022842	-2.860614113	NaN	-2.253136169	-2.01937361	-2.172488757	-1.755865231	NaN	NaN
TP53	ATF3	-2.715179052	-0.571999349	-2.882304069	-2.897050597	-2.863578121	NaN	-2.168648918	-2.291832317	-2.76569021	-1.693617032	-2.406886856	-2.8169153	-2.67371483	-0.571999349	NaN	NaN	-2.54481174	-2.650031447	-2.81315541	NaN	-2.060555308	-2.883981961	-2.788660934	-2.606431065	NaN	NaN	-2.890859129	-2.458235483	-2.750006311	NaN	-2.833098024	-2.719134169	NaN	-2.912050323	NaN	-2.612534276	-2.686306113	NaN	-2.563350407	-2.101022842	-2.860614113	NaN	-2.711223934	-2.167014711	-2.533961684	-2.681050454	NaN	NaN
KAT5	ATM	-0.226782541	1.482932418	-0.349766827	-0.31333758	-0.07680871	NaN	-0.026376019	-0.480694094	-0.258827867	-0.329291356	-0.014310818	-0.446412629	0.563153645	-0.248717751	0.730853829	0.072870499	-0.186923537	-0.298548851	-0.251851618	-0.070653509	NaN	-0.453840577	-0.158321386	-0.46041924	0.035335332	-0.209576825	-0.288109905	-0.225320246	0.2474453	NaN	-0.185456722	-0.091967945	-0.29476235	-0.299515526	-0.224195939	-0.169310202	-0.297277244	-0.228244836	-0.393752263	-0.137699943	-0.29129107	NaN	-0.233239665	0.560078208	-0.256270636	-0.307811875	NaN	NaN
UBE2N	ATM	-0.24054242	1.552424029	0.208003678	-0.086140076	-0.176930725	NaN	-0.154907364	0.192155858	-0.361405457	-0.247596148	-0.080864741	-0.093920681	1.1641733	-0.295250689	0.651322048	-0.010333773	-0.248084851	-0.342286009	-0.28589989	-0.172533123	NaN	0.020951209	-0.244547455	-0.0083832	0.167441368	-0.270639474	-0.398328661	-0.006781423	0.151267603	NaN	-0.284419215	-0.174412517	-0.370278352	-0.381498044	-0.298791166	-0.208641841	-0.398580401	-0.353292995	0.250594327	-0.239740688	-0.385471105	NaN	-0.307632476	0.869679727	NaN	-0.374964965	NaN	NaN
MYB	ATP2B1	-2.01607718	0.300628598	-1.733764904	-1.769745575	-2.381617451	NaN	-0.27648659	-2.653193837	-1.198256182	-2.133840592	-1.49131997	-2.526297087	-1.628480449	-2.281116918	-2.485184489	-1.397237547	NaN	-2.438436376	-2.54257217	-1.847779628	-1.493141863	-1.927967482	-0.590419516	-1.69852486	-2.336010214	-1.583998731	NaN	0.300628598	-2.640173876	NaN	-2.033566743	-1.315610988	-2.280150538	-0.777321354	NaN	-2.071162843	-2.365567204	-2.593823652	-1.772963471	-2.036816447	-1.503145899	NaN	-2.062515619	-0.131715381	NaN	-1.950768087	NaN	NaN
ESR1	ATP5J	-2.186285421	0.005284241	-2.241051247	-2.680155091	-1.949728034	NaN	-2.014357381	-2.220342053	-2.304842557	-2.328200463	-2.466973722	-2.091168682	-2.028731171	-2.455829821	-2.577937921	-1.831212317	-1.144693974	-2.836045175	-1.791787873	-2.52071811	-2.54147264	-1.780978726	-2.275300264	-2.778817813	-1.94821724	-0.756458625	NaN	-1.987780397	-1.60207193	NaN	-1.181567906	-2.492113638	-2.184361156	-2.642882428	-1.588457447	-2.244570048	-2.29144779	-2.508636726	-1.489119466	-2.494033691	NaN	NaN	-1.86505332	-2.855050006	-2.59096819	-1.783741935	NaN	NaN
FOXA1	ATP5J	-2.321282036	-0.116352953	-2.88790891	-2.680155091	-2.201718749	-1.860197457	-2.698040243	-2.220342053	-2.461884411	-2.517755494	-2.337860344	-2.649574058	-1.751364184	-2.744339983	-2.577937921	-2.548718587	-2.821786068	-2.880824804	-2.243459666	-2.52071811	-2.806929077	-2.175007189	-2.245828881	-2.778817813	-2.557423302	-1.662829524	-2.392920233	-1.812854036	-1.60207193	-0.7509748	-2.806253717	-2.696529461	-2.181406387	-2.908208257	-2.016825364	-2.244570048	-2.383385813	-2.322202441	-2.413256771	-2.51009399	-0.897756198	-1.579250679	-2.611777788	-2.842984219	-2.59096819	-2.451554019	-1.450927462	-0.982840108
CCNA2	ATR	-0.390191422	1.605449371	NaN	-0.411537817	0.82202653	NaN	-0.554492926	-0.006615007	-0.467270314	-0.499284174	-0.342437135	0.365263166	-0.436348147	-0.437308877	0.782541433	-0.522895313	-0.397266666	0.054970129	-0.138777637	-0.585050123	-0.560840759	-0.420891687	-0.567588214	0.665191975	-0.503398275	-0.048825207	0.106553018	-0.409494033	-0.485501904	NaN	-0.23510752	-0.038845798	0.136119021	-0.462066926	-0.531811585	-0.491224163	-0.475463101	-0.640941529	-0.406912001	-0.497856235	0.275710385	NaN	-0.545719321	-0.507061934	-0.018938117	-0.014031522	NaN	NaN
CDK2	ATR	-0.190211363	2.106267857	NaN	0.023196014	0.956906743	NaN	-0.488478974	0.098181183	-0.429253141	-0.181130655	-0.246711105	0.601499814	-0.38414678	-0.335437078	-0.537677862	-0.45289686	-0.368103645	0.191592662	-0.079794203	-0.366734672	-0.071935307	-0.322965266	-0.492203118	0.797710861	-0.44807755	-0.39670635	-0.48175098	2.106267857	-0.393562907	NaN	-0.171569487	0.087291668	0.276289127	0.32113527	-0.428005974	-0.410244778	-0.398408478	-0.533240481	-0.368689391	-0.429544579	0.340673519	NaN	-0.412741971	-0.024869181	-0.446978051	0.0929117	NaN	NaN
YWHAZ	ATR	0.071784047	2.057348695	NaN	0.250698944	0.678610289	NaN	-0.269944029	0.323104139	-0.256395235	-0.004423798	0.022658276	0.789794458	-0.220403157	-0.162631486	1.151720296	-0.212935102	-0.27375213	0.451318555	0.168567786	-0.314380476	0.157683072	-0.246867624	-0.358810506	0.71784149	-0.190741909	0.211203878	1.958694872	0.357244527	-0.202467206	NaN	0.101679506	0.343933504	0.489149097	0.585123052	-0.185234949	-0.116066671	-0.167118713	-0.285607776	-0.177923408	-0.233141724	0.650234015	NaN	-0.1210002	0.567470642	0.668853173	0.37428314	NaN	NaN
ATR	ATRIP	-2.135577288	0.699876187	NaN	-1.99772675	-0.956706665	NaN	-2.57702091	-1.828894247	-2.821606862	-2.227045402	NaN	-1.25582468	-2.515159638	-2.456167829	-1.052172939	-2.538934369	-2.801953266	-1.697002614	-2.080591169	-2.671324617	-2.144562848	-2.484425411	-2.767275494	-1.077715178	-2.441563965	-1.392940194	-0.013313114	0.699876187	-2.529689018	NaN	-2.222898513	-1.974638164	-1.68097588	-1.582841078	-2.525473417	-2.431561688	-2.452662823	-2.637916237	-2.486321783	-2.62066713	-1.741449143	NaN	-2.38477119	-1.592741935	-1.44201242	-1.895138787	NaN	NaN
CCNA2	ATRIP	-1.628643823	0.350631111	-1.208074755	-2.410157908	-0.227692439	NaN	-1.655473501	-1.187809253	-2.446089911	-2.532786785	NaN	-1.505184149	-2.147916112	-1.093791489	-0.885320771	-1.08396103	-2.253083022	-1.294941512	-1.970996223	-1.812670312	-2.656937348	-1.601862411	-2.019715852	0.350631111	-0.486587178	-1.932897303	-1.767121008	-2.321880617	-1.677295377	NaN	-2.172673985	-0.507225594	0.122567428	-2.424191375	-0.229873486	-0.341173284	-1.776015531	-0.490978664	-2.240771641	-1.991948173	-0.364934883	NaN	-2.673229622	-2.810594761	-1.901246867	-0.608607739	NaN	NaN
CDK2	ATRIP	-0.409486796	0.808721003	-0.668814916	0.525237693	-0.410838257	NaN	0.58030108	0.594299718	-1.644724909	0.689409412	NaN	-0.288965495	-0.55385335	0.702825286	-2.696179508	0.465448745	-1.306728128	-1.16943575	-0.428491559	-2.598245613	0.316115833	0.685621578	-0.549052377	0.151911519	0.463417041	-2.515009286	-2.798130803	0.144630392	-0.410548787	NaN	-0.886439871	0.077255928	0.024707624	-0.465985928	0.354490758	-0.087210784	0.547712309	0.602959256	-0.182302336	0.279122592	0.655974107	NaN	-2.836023465	-2.11382459	-2.791483994	0.207448223	NaN	NaN
YWHAZ	ATRIP	-0.674841145	1.701037831	-0.938028809	-1.448767099	-1.551512904	1.265296636	0.174193546	-2.005528132	-2.055233264	0.357189604	NaN	0.545097605	-0.915701179	-0.475640007	-0.345868163	-0.601773304	-0.633603963	-1.545440921	-0.710140566	-0.175481489	-0.436037063	-2.728489235	0.496420436	-1.490731812	-0.9647991	-2.081151101	0.636442115	-1.892420824	-0.092332876	0.480465528	-2.253673707	-1.487853768	-1.788529648	-1.60018192	-0.790091395	-1.895112769	-0.964407599	-1.329168631	0.118709349	-0.601972003	-1.161574463	-0.854201785	-0.107971284	0.006591499	-0.26671582	-1.601695811	0.572892434	0.418404491
ARHGEF7	AURKA	-0.411091635	1.314312256	-0.328719104	-0.429360857	-0.463467802	NaN	-0.449784496	-0.433034778	-0.3776692	-0.359175191	0.213625355	-0.492774544	-0.384000739	-0.241588791	-0.476429638	-0.394311636	-0.311645834	-0.411241965	-0.453408723	-0.362252913	-0.461332117	-0.117741062	-0.2446498	0.225373164	-0.324667499	-0.539508767	-0.416772075	0.118975348	-0.681217002	NaN	-0.432747171	0.940876815	-0.502244331	-0.481779493	-0.451598427	-0.156448545	-0.483314222	-0.542705311	-0.398084248	-0.254815193	NaN	NaN	-0.343567691	-0.432741225	-0.359048465	-0.369472389	NaN	NaN
AURKAIP1	AURKA	-0.570972548	1.059526125	-0.413415119	-0.59443864	-0.619541558	NaN	-0.572033013	-0.63936344	-0.563625023	-0.47992057	0.010845729	-0.645348889	-0.481529475	-0.312339176	-0.666554724	-0.534206551	-0.38832369	-0.571761912	-0.591299959	-0.548761048	-0.625211495	-0.291174597	-0.561242411	-0.090505854	-0.409041624	-0.680185861	-0.627411315	-0.068979361	1.059526125	NaN	-0.60514744	-0.267513775	-0.651640791	-0.607147257	-0.634891516	-0.404130554	-0.651456037	-0.643673456	-0.621294101	-0.48147163	-0.703087385	NaN	-0.445539322	NaN	-0.146575188	-0.581235669	NaN	NaN
GSK3B	AURKA	-0.175938924	1.844804549	0.101763761	-0.173326986	-0.15631244	NaN	-0.259100934	-0.144149399	-0.114464755	-0.23605692	0.552436452	-0.274794788	-0.211745774	-0.135689291	-0.174565753	-0.192014032	-0.203286732	-0.159659348	-0.135422257	-0.053402262	-0.224148762	0.234282679	0.136355351	0.587218999	-0.194999035	-0.25445777	-0.187262338	0.470481532	0.298587471	NaN	-0.09738895	1.319093257	-0.173839016	-0.231210026	-0.246589505	0.164681258	-0.260598797	-0.152596563	-0.212160653	0.063882383	-0.255270718	NaN	-0.214107358	-0.253651487	0.483246674	-0.157227095	NaN	NaN
PRKACA	AURKA	-0.060092932	1.012417791	0.020995	0.061995997	-0.047396768	NaN	-0.065844674	-0.15194362	-0.036770226	-0.067938644	-0.149733943	-0.104324282	-0.018295046	-0.039386055	-0.035691122	-0.034760933	-0.06530223	0.002306968	-0.039146874	0.075942032	-0.062967309	-0.166036104	-0.063969294	0.090434351	-0.107495891	-0.041714187	-0.032652716	-0.182919211	-0.12619876	NaN	-0.003011663	-0.030734489	-0.064473083	0.032937242	-0.055636913	-0.081034123	-0.051695454	-0.109833213	-0.075810087	0.016839043	-0.091541176	NaN	-0.033443498	-0.021253616	1.012417791	-0.063198987	NaN	NaN
FOXM1	AURKB	-1.386536095	-0.480376439	-1.373727555	-1.437275024	-1.214543149	NaN	-1.325174702	-0.907311025	-1.331320086	-1.214355804	-1.409759803	-1.453811965	-1.108087758	-1.332625243	NaN	-1.362572183	-1.182415978	-1.235316657	-1.144292241	-1.385687851	-1.515349312	-1.451265021	-1.031885213	-1.439498647	-1.535474852	-1.418987456	-1.405586415	-1.46325625	-1.166941756	NaN	-1.286142582	-1.455917183	-1.46202525	-1.600178943	-1.369686308	-1.024598306	-1.455147946	-1.570069826	-1.315839799	-1.395356615	-1.350828677	NaN	-1.314583765	-1.372820911	NaN	-1.508165397	NaN	NaN
APC	AXIN1	-0.167285666	2.050480768	-0.269889057	-0.65539368	-0.729213309	NaN	-0.443191536	1.302307989	-0.362351772	0.773558473	-0.347487502	-0.659397151	0.002988072	-0.304522599	0.169944358	0.873832808	-0.695049453	-0.330826718	-0.631294257	NaN	0.120887797	0.425944621	-0.559020213	-0.510321875	0.47011265	0.027257835	0.939694277	-0.700415138	0.631982383	NaN	NaN	0.92414541	1.180789825	-0.062534052	1.046387251	-0.559408701	-0.240531191	0.141395964	1.684669845	0.710698822	0.100999439	NaN	0.910383182	-0.477777731	0.234773027	NaN	NaN	NaN
CSNK1G1	AXIN1	-0.835454281	0.655942072	-1.216973906	-0.273779693	-1.43947574	NaN	-1.699233474	-0.44993591	-1.951337055	0.154941806	0.547725934	-1.721908111	-1.793500404	-1.319485019	-1.355505942	0.331583492	0.41205812	-2.19840439	-1.312732814	0.595765437	-1.067961779	0.499624093	0.179291905	-2.47029321	0.364246908	-1.835563049	-0.261681903	-1.712890592	-0.799982529	NaN	-0.555448081	-0.720636464	-0.601214657	-0.968921927	0.158576497	-2.632787594	-0.062665456	-0.566600205	-0.044969647	-1.075134836	-0.163298704	NaN	-0.852799058	-2.448468546	0.459518309	NaN	NaN	NaN
DVL1	AXIN1	-0.149545059	2.056879826	-0.062056118	-0.369238536	0.058548984	NaN	-0.066097512	-1.064413052	-0.341499885	0.935880174	0.356222325	-0.09053086	-0.17454022	0.291265248	-0.909564401	-0.578266314	-0.377679298	-0.509646477	0.300714226	-0.344990597	0.566678901	-1.010467051	1.673851967	-0.75960745	1.03789315	-0.171346339	1.332963151	-0.504093283	0.784979972	NaN	0.293332626	0.863856791	0.836491777	-0.329974403	-0.959209396	-0.836624473	0.928288937	0.963509356	-0.327364852	0.526347254	-0.106100459	NaN	0.718317895	NaN	1.101710008	NaN	NaN	NaN
NOTCH1	AXIN1	-0.084519483	1.404736252	-0.01907896	-0.058618198	0.523759108	NaN	-0.146402728	0.230272231	-0.119997716	-0.129877842	0.621237209	-0.193515049	-0.139346274	-0.174948887	-0.093863525	-0.109982523	-0.22213839	0.137850199	-0.009162474	-0.208762255	-0.051699597	0.223607548	0.181312918	-0.17954976	-0.212483669	0.147667023	-0.113865849	-0.087764041	-0.173417593	NaN	-0.213257279	0.12748156	-0.031904737	-0.232175388	-0.145542083	-0.264913378	0.27473781	-0.157421222	-0.110399597	0.39126992	-0.241660253	NaN	-0.200834234	-0.040793838	NaN	NaN	NaN	NaN
PPP2R5D	AXIN1	-0.680684587	1.682631663	-0.20301506	-0.932470948	-0.91901556	NaN	-0.106701366	-0.885499305	-0.416672457	-0.534257358	-1.056837908	-0.663042359	-0.786184641	0.26733483	-0.126417494	-0.316387435	-1.028665072	-0.576988269	-0.447274524	-0.866865419	-0.948530522	1.682631663	-1.029740798	-0.788676067	-1.053117437	-0.222421885	-0.492160998	-1.012745941	0.568784319	NaN	0.607481165	0.052079494	0.838141937	-0.938078094	-1.0880021	-0.774977769	-0.398245639	-0.975500152	-1.037713908	-0.395212889	1.422925445	NaN	-1.028240629	-0.764695891	-0.716043679	NaN	NaN	NaN
TGFBR1	AXIN1	0.100518828	1.707450555	0.491691403	0.685930295	-0.076332227	NaN	-0.004489721	1.117829267	-0.141190048	-0.169655509	0.297187895	0.52961736	0.326577301	0.017912	0.35794835	0.298754671	0.177259231	0.105376358	0.039667853	1.126041304	0.278847617	0.236753435	-0.236816307	-0.148503643	-0.023704923	-0.0326245	1.174677727	0.140400465	-0.110349299	NaN	-0.159647073	-0.226191755	0.100518828	0.787812086	-0.080020157	-0.190979694	0.210393763	-0.199985123	1.053085259	0.608302977	1.053437124	NaN	-0.128023339	-0.087470886	-0.122532675	NaN	NaN	NaN
TGFBR2	AXIN1	0.142790212	2.121656821	NaN	0.049410932	0.610832003	NaN	0.303243118	0.015905756	0.301351229	-0.207471218	0.474601121	-0.009624668	0.391818809	-0.145811336	-0.108594302	1.816510711	0.482120898	0.174530862	0.224365283	-0.103594452	-0.020485736	0.177937713	NaN	NaN	-0.145201585	0.198404673	-0.152299744	0.598398416	-0.165287491	NaN	-0.157401553	NaN	0.014345671	0.717848569	0.319265916	-0.27229085	0.261015349	-0.168021362	0.089208801	0.903263579	2.121656821	NaN	0.357801068	-0.071464179	-0.134320634	NaN	NaN	NaN
APC	AXIN2	-0.75909222	1.434216429	-0.582416849	-0.925704866	-1.007477842	NaN	-0.783115301	-1.189576479	-0.683420011	-0.528124527	-0.736201955	-1.028589372	-1.012596237	-1.040453585	-0.948773058	-0.94417895	-0.860060758	-0.338314906	-0.931568306	NaN	-0.949202891	-1.059868783	-0.947919246	-1.073376807	0.134960103	-0.908028052	-1.041672465	-1.036566611	-0.659470541	NaN	NaN	-1.152571181	-0.478288802	-0.550612179	-0.904863791	-0.726804101	-1.126193656	-0.179722537	0.766677252	-1.108905841	-0.724022294	NaN	-0.567771656	-0.690979853	-1.111784582	-0.467546535	NaN	NaN
ESR1	AXIN2	0.066979689	2.00895356	0.286932742	-0.158236318	-0.014784902	NaN	0.083849813	-0.273102987	0.226636851	0.233162483	0.121808466	-0.315474591	-0.085922262	-0.14750534	-0.022960609	0.024984036	-0.313576139	-0.017514536	0.234283303	0.434433689	-0.05909813	-0.119048468	0.059197917	-0.222840076	0.570763355	0.03557026	NaN	-0.293115943	0.280733085	NaN	-0.175356578	-0.117116724	0.368146963	0.332358614	0.04147189	0.29058765	-0.159764557	0.119458175	1.636400346	-0.007126093	NaN	NaN	0.413533357	0.006103972	-0.357645637	0.434141077	NaN	NaN
MED12	AXIN2	-1.38031229	0.385974906	-1.536482139	-1.500359413	-1.396946672	NaN	-1.185883406	-1.562861802	-0.570642463	-0.911496219	-1.184717465	-1.584731274	-1.657478629	-1.535944628	-1.38031229	-1.461003376	-1.547310561	-1.637244887	-1.72720341	-0.85054969	-1.39777566	-1.46672522	-1.391447171	-1.548878948	0.006876959	-1.291093162	-1.427860224	-1.621529112	-1.035818023	NaN	-1.67713712	-1.648998812	-1.694486709	-0.958576053	-1.308844838	-0.941125992	-1.58173316	-0.682449975	0.385974906	-1.466671458	-1.116543963	NaN	-1.499481232	-1.646092971	-1.468090047	-1.606103662	NaN	NaN
TBL1X	AXIN2	-2.245480292	-0.335051787	-2.105130484	-2.662601496	-2.540627117	NaN	-2.306922598	-2.716235627	-1.662592822	-2.018014068	-2.270829763	-2.790261478	-2.562247534	-2.691706373	-2.518089596	-2.503792935	-2.699904197	-1.785531475	-2.186854396	-1.936057372	-2.53661687	-2.605609974	-2.466293247	-2.699981374	NaN	NaN	-2.53591997	-2.867716691	-2.147360567	NaN	-2.593897813	-2.756179434	-1.943827562	-2.068504437	NaN	-2.039878756	-2.745867257	-1.103953124	-0.706501281	-2.612708693	-2.19967914	NaN	-2.004858949	NaN	-2.698263315	-1.961414873	NaN	NaN
TBL1XR1	AXIN2	-1.15254848	0.449058662	-0.895071965	-1.365154738	-1.292923607	NaN	-1.078333911	-1.465712041	-0.480176876	-0.817136139	-1.522672799	-1.468057296	-1.331322993	-1.38801385	-1.267153333	-1.280867504	-1.49833454	-0.628592115	-0.982658742	-0.786005185	-1.415699166	-1.351006665	-1.580057714	-1.441340146	0.449058662	-1.193051462	-1.33999976	-1.489628705	-1.16433206	NaN	-1.382834735	-1.463541315	-0.759399729	-0.905653296	-1.195696263	-0.846284395	-1.487173849	-0.102007672	-0.674809438	-1.509162641	-1.483976341	NaN	-0.832333532	-1.266484041	-1.362746155	-0.751670987	NaN	NaN
TCF7L1	AXIN2	-1.16860129	0.457908377	-0.914563892	-1.384929602	-1.313985223	NaN	-1.117126394	-1.488953704	-0.647146816	-1.052541489	-1.130963785	-1.497057168	-1.317856925	-1.439749494	-1.301085599	-1.268768027	-1.447243606	-0.953906204	-0.992681848	-0.770471306	-1.320336233	-1.380259391	-1.324120079	-1.468809749	0.03849916	-1.217661409	-1.358565872	-1.540292609	-0.976362189	NaN	-1.387031233	-1.474499275	-1.359897829	-0.890907956	-1.238267647	-0.859631543	-1.499237067	-0.542576035	-0.757331617	-1.388142199	-1.04608655	NaN	NaN	-0.765458829	-1.377853048	-0.903671278	NaN	NaN
TCF7L2	AXIN2	-0.665667294	1.030893131	-0.837797741	-0.462304311	-0.814769091	NaN	-0.552175309	-0.751449792	-0.721211578	-0.589266774	-0.138713795	-1.007170817	-0.861530263	-0.786954688	-0.627149468	-0.567739353	NaN	NaN	-0.793320034	-0.315435739	-0.805699702	-0.834639203	-0.848580406	-0.703668256	-0.548935295	-0.700870144	-0.920437088	-0.933553166	-0.522877765	NaN	-0.909430436	-0.615257008	-0.299537109	-0.709206208	-0.691801859	-0.425070256	-0.763425629	-0.800062087	0.330201295	-0.863061196	NaN	NaN	-0.372901913	-0.287099327	-0.913404888	-0.301735279	NaN	NaN
TNIK	AXIN2	-1.117082861	0.727666046	-0.970717019	-1.481988685	-1.375912972	NaN	-1.165097656	-1.538408758	-0.549369061	-0.892251447	-1.166101786	-1.570435253	-1.388398573	-1.514212206	-1.349168907	-1.347616322	-1.5566398	-0.705616639	-1.060245132	-0.828265635	-1.37719857	-1.43999061	-1.364926295	-1.521692455	-0.414294303	-1.272114364	-1.411057156	-1.581467572	-1.020564718	NaN	-1.45778083	-1.536000507	-0.823736029	-0.941993169	-1.287954771	-0.925092319	-1.558106721	-0.352657142	-0.277634074	-1.446789041	-1.117259054	NaN	-0.903120267	-0.825661643	-1.446906603	-0.828675415	NaN	NaN
AKT1	BAD	0.824362947	2.653811695	1.691372	0.465115957	0.713646073	NaN	1.462044164	1.117631114	0.892214301	0.860182445	0.680741822	1.363813432	0.376841613	1.504177183	0.247528932	0.498557376	0.752154584	0.049712426	0.869520822	1.051806261	1.223817362	1.454953915	1.334601898	0.670111867	1.074008803	0.809811409	0.953704863	1.464486028	0.947321587	NaN	0.409219541	1.795602934	1.152760487	0.145782045	0.381170744	0.790623437	1.098471444	0.440939657	NaN	0.878768165	1.099168445	NaN	0.53063229	0.163806913	0.612721525	0.663001135	NaN	NaN
PRKACA	BAD	-0.397209371	0.459986803	-0.442783472	-0.391713437	0.29375343	NaN	-0.485978319	-0.45775205	-0.391176323	-0.476257593	-0.586164186	-0.425978731	-0.332182818	-0.456788609	-0.397209371	-0.3356537	-0.473993824	-0.384545519	-0.27413323	-0.400837063	-0.447244072	-0.5332618	-0.462032799	-0.325800903	-0.314851168	-0.450541564	-0.435176053	-0.524576205	-0.375769572	NaN	-0.425744727	-0.427238421	-0.303457499	-0.421936095	-0.461159052	-0.420246996	-0.454859798	-0.314726585	-0.48141429	-0.446518279	-0.383367493	NaN	-0.383646706	-0.19923511	0.455596002	-0.400560697	NaN	NaN
AMOT	BAG3	-1.981068022	0.511480651	-1.624178013	-2.053969928	-1.875419475	-1.222536815	-2.052086826	-2.187001445	-2.668813656	-2.298547385	-1.362879531	-2.007374145	-1.684253656	-1.769074928	-2.317346089	-2.193331625	NaN	NaN	-1.925100493	-1.915820842	-2.689236723	-2.162985344	-2.481883466	-1.95159991	-1.91978458	-2.003802432	-2.637381254	-1.977338915	-1.183963352	-0.928610729	-2.597957299	-0.876947102	-2.479617221	-2.478780291	-1.894855642	-2.14339855	-2.304580435	-0.981637705	-2.149185723	-1.665064333	NaN	-1.23267113	-2.697531589	-2.483586589	-0.725913279	-1.977863419	-1.583323031	-1.273572572
YAP1	BAG4	0.048316094	1.821783188	-0.505786391	-0.181528511	0.660938912	NaN	-0.278895835	1.150268642	0.781290853	-0.269697493	1.429991555	-0.455039783	-0.457880738	0.520054548	1.670695361	-0.017622049	-0.428723219	-0.001807796	0.637355223	-0.072493382	0.179519416	1.703070314	1.056915111	-0.237100038	0.290265846	-0.28637855	-0.512974708	-0.342045323	-0.08194235	NaN	-0.44343098	0.967940068	0.542075693	0.158041993	-0.308652949	-0.381812606	0.845545129	1.130002122	-0.438776496	0.259796534	-0.054505668	NaN	-0.047646926	NaN	-0.275934126	NaN	NaN	NaN
ABL1	BAIAP2	-0.925922606	0.438265962	-0.811878699	-0.577202671	-0.838398092	NaN	NaN	-1.280751452	-0.436194535	-0.791174205	-1.309033989	0.099408902	-0.046862693	-1.269050067	-1.108657591	-0.008878071	-0.938703115	-0.925922606	-0.992532701	-0.845662831	-1.200667799	NaN	-1.000980151	-0.473765785	-0.747443922	-1.306150489	-1.098191084	-1.240201175	-1.032554903	NaN	-0.648739891	-0.877045775	-0.98328815	-0.833856743	-0.813528201	0.094359773	-1.193356835	-0.498693831	-0.669516179	-0.861122723	-1.258801783	NaN	0.050168809	-0.590104105	-1.151193413	-0.568081607	NaN	NaN
JMY	BAX	-1.374805168	0.618404132	NaN	-2.376095054	-1.543361183	NaN	-0.930636615	-2.428286267	-0.871377868	-1.951756663	-1.177032861	-1.556383704	-1.016117561	-2.47797944	-1.539332266	-1.901518861	-1.927835644	0.45181675	-2.136685776	-1.227948433	-2.092378954	-1.721802992	-1.438755545	-1.639862615	0.259496097	-2.314198353	-0.1253193	0.349941774	-1.965813787	NaN	-2.032900525	NaN	NaN	-1.95551126	-2.499185144	-1.608649347	-1.257847105	-2.311464814	-1.65944139	-1.843301298	-0.505842157	NaN	-0.473908724	-1.354634814	0.038198457	NaN	NaN	NaN
MAPK8	BAX	-2.587612256	-0.77082962	NaN	-2.551679678	-2.89227608	NaN	-2.401010567	-2.849496351	-2.498762755	-2.637126183	-2.614948975	-2.491865007	-2.686792182	-2.47797944	-2.184041475	-2.358622322	-2.750105013	-2.219209222	-2.501231374	-2.520179519	NaN	-2.830378213	-2.807104451	-2.762033834	-2.802873745	-2.595986678	-1.749736494	-2.764959915	-2.588766794	NaN	-2.032900525	NaN	NaN	-2.715222911	-2.698577339	-2.485473971	-2.387577413	-2.861670575	-2.637226535	-2.766227072	NaN	NaN	-2.63111924	-2.210180529	-2.082983711	NaN	NaN	NaN
MAX	BAX	-2.100762122	-0.105586676	NaN	-2.376095054	-2.502097827	NaN	-0.930636615	-2.428286267	-0.871377868	-2.380037798	-1.850327038	-2.000391997	-1.016117561	-2.47797944	-1.539332266	-2.714983914	-1.927835644	-2.164302136	-2.136685776	-2.254291211	-2.092378954	-2.406355129	-1.635911661	-2.264167466	-1.982418946	-2.314198353	-0.989398606	-0.105586676	-2.19501854	NaN	-2.032900525	NaN	NaN	-1.95551126	-2.499185144	-2.239724476	-1.388361983	-2.311464814	-1.65944139	-1.843301298	-0.505842157	NaN	-2.785725799	-2.586920997	-2.736155752	NaN	NaN	NaN
MYC	BAX	-2.610810247	-1.030123858	NaN	-2.524321955	-2.63609446	NaN	-2.662046646	-2.546478938	-1.743068741	-2.687389637	-2.629242526	-2.411705085	-2.770564882	-2.47797944	-2.844755524	-2.583883952	-2.571400214	-2.697734336	-2.429373441	-1.880116256	-2.253179887	-2.611612281	-1.438755545	-2.628014707	-2.712960616	-2.314198353	-2.161465467	-1.030123858	-2.483401779	NaN	-2.640015534	NaN	NaN	-2.076116656	-2.627793394	-2.825356862	-2.631409981	-2.311464814	-2.505526388	-2.207519212	-1.376049492	NaN	-2.559011921	-2.679350227	-2.71147845	NaN	NaN	NaN
POU4F1	BAX	-2.288294344	-0.33542358	NaN	-2.376095054	-1.733183255	NaN	-1.608268585	-2.428286267	-2.25617547	-1.951756663	-1.730871537	-1.556383704	-1.380966114	-2.47797944	-2.533100662	-2.867070761	-2.288294344	-1.193351674	-2.670836807	-1.227948433	-2.467518958	-1.721802992	-2.008060035	-2.566369512	-2.586748328	-2.756185493	-2.035503687	-2.094022877	-2.573049269	NaN	-2.433286999	NaN	NaN	-1.95551126	-2.499185144	-2.372416571	-2.798620066	-2.347811037	-1.705864292	-2.626771553	-2.675609774	NaN	-1.831033428	-1.354634814	-1.211242049	NaN	NaN	NaN
POU4F2	BAX	-1.820819089	0.573092846	NaN	-2.376095054	-1.543361183	NaN	-1.205085672	-2.428286267	-0.871377868	-1.951756663	-1.735795416	-1.556383704	-1.374147328	-2.47797944	-1.539332266	-1.901518861	-1.927835644	-2.263091412	-2.136685776	-1.227948433	-2.092378954	-1.97421959	-2.166291281	-1.639862615	-2.4074043	-2.314198353	-0.827717599	-1.558462931	-1.965813787	NaN	-2.032900525	NaN	NaN	-1.95551126	-2.499185144	-1.608649347	-1.257847105	-2.311464814	-1.71526299	-1.843301298	-0.758931753	NaN	-2.290185373	-1.585798888	NaN	NaN	NaN	NaN
RELA	BAX	-1.846039617	-0.218567257	NaN	-2.376095054	-2.220276493	NaN	-1.380509654	-2.428286267	-1.168248963	-1.951756663	-1.177032861	-1.556383704	-2.015140526	-2.47797944	-1.651758048	-1.901518861	-1.927835644	-1.537755224	-2.136685776	-1.251383137	-2.092378954	-1.721802992	-2.413226514	-1.639862615	-1.800889022	-2.314198353	-2.347521835	-1.936371487	-1.965813787	NaN	-2.032900525	NaN	NaN	-1.95551126	-2.499185144	-1.608649347	-1.257847105	-2.311464814	-1.65944139	-1.843301298	-1.837703143	NaN	-1.56121566	-1.354634814	-1.879169325	NaN	NaN	NaN
SP1	BAX	-2.496085781	-0.936513566	NaN	-2.4864916	-2.431023377	NaN	-2.71077705	-2.624260059	-2.565208201	-2.709954345	-1.2009504	-2.556101117	-1.178494755	-2.507401755	-2.407280326	-2.193364048	-2.294012309	-2.836045175	-2.782720146	-2.408573043	-2.594543829	-2.640253701	-1.76957844	-2.675010772	-0.936513566	-2.830073071	-2.818730622	-1.423216894	-1.965813787	NaN	-2.765929159	NaN	NaN	-2.517092579	-2.814835987	-2.463756882	-2.838589699	-2.311464814	-2.113194245	-1.843301298	-2.217537364	NaN	-2.282051171	-1.735375245	-2.473710803	NaN	NaN	NaN
TP53	BAX	0.254055573	1.709669951	NaN	0.304044244	0.159252971	NaN	0.765080985	0.336118663	0.106115353	0.734115955	0.392358707	0.532628495	1.35665028	0.163923957	NaN	NaN	0.234640482	0.160229206	0.061248326	NaN	0.620014689	0.945954308	0.066912062	0.561077747	NaN	NaN	0.00530506	0.333101414	0.103540534	NaN	0.049286619	NaN	NaN	0.10761182	NaN	0.97723368	1.421806586	NaN	0.194588719	0.811918663	0.966397852	NaN	0.134397913	0.500181585	0.202548729	NaN	NaN	NaN
SNAI2	BBC3	-2.111236634	-0.22579019	-2.529173428	-2.559731339	-1.938909778	-0.30063871	-2.534980304	-2.040218947	-2.72063496	-1.404695416	-2.445658192	-2.420751539	-2.317267555	-1.240653965	-0.22579019	-1.53792344	-0.423116739	-1.056618804	-2.150347618	-2.527702791	-1.545722808	-2.789015945	-2.700048642	-2.633831502	-1.847226838	-2.586110054	-2.498271398	-2.855557252	-2.558316018	-1.270865884	-2.845766276	-2.667938578	-1.661029901	-0.239430848	-2.758512072	-1.428210473	-2.460774216	-1.905961194	-1.405774345	-2.046122045	-2.154986803	-1.28354089	-2.1235438	-1.584310366	-2.540256815	-2.701163914	-1.683005611	-1.025446768
SP1	BBC3	-2.608593275	-1.205092669	-2.593420013	-2.559731339	-2.431023377	NaN	-2.71077705	-2.624260059	-2.72063496	-2.709954345	-2.445658192	-2.556101117	-2.317267555	-2.507401755	-2.407280326	-2.193364048	-2.294012309	-2.836045175	-2.782720146	-2.527702791	-2.594543829	-2.789015945	-2.700048642	-2.675010772	-1.847226838	-2.830073071	-2.818730622	-1.423216894	-1.476439011	NaN	-2.845766276	-2.667938578	-2.464930565	-2.517092579	-2.814835987	-2.463756882	-2.838589699	-1.969573795	-2.113194245	-1.761796063	-2.217537364	NaN	-2.282051171	-1.735375245	-2.540256815	-2.701163914	NaN	NaN
TADA2B	BBC3	-2.792741724	-0.591405077	-2.873898472	-2.873328605	-2.774479304	-0.591405077	-2.858449723	-2.639675967	-2.85335344	-2.827304787	-2.856179764	-2.887491975	-2.317267555	-2.843633302	-2.588826793	-2.84867532	-2.70053268	-2.76481053	-2.867710442	-2.741708764	-2.582862024	-2.789015945	-2.74149344	-2.88622361	-2.84065355	-2.90796257	-2.498271398	-2.8134832	-2.680062628	-1.979576418	-2.889019073	-2.888620686	-2.920280159	-2.798824797	-2.922790858	-2.877872119	-2.898378695	-2.91986456	-2.828419804	-2.878948128	-2.782338173	-1.529323751	-2.867107429	-2.39757307	-2.808966863	-2.782037964	-1.949411133	-1.840147594
TAF9	BBC3	-2.436553386	-0.391435399	-2.529173428	-2.559731339	-1.938909778	-0.436093608	-2.759825231	-2.040218947	-2.72063496	-2.783048662	-2.445658192	-2.508554933	-2.317267555	-2.619323051	-2.369102251	-2.495833388	-1.177764941	-1.476212529	-2.150347618	-2.575870647	-2.213474883	-2.789015945	-2.777162136	-2.633831502	-2.787119506	-2.654476246	-2.498271398	-2.694540618	-2.778492038	-1.662755545	-2.845766276	-2.667938578	-2.639380196	-2.132248531	-2.758512072	-1.428210473	-2.460774216	-2.104968234	-2.339863935	-2.66416106	-2.453496269	-1.28354089	-2.1235438	-1.584310366	-2.540256815	-2.701163914	-1.683005611	-1.41952168
CDC42	BCAR1	0.134441293	3.078141131	0.029208655	0.41887224	0.547293948	NaN	0.186525108	0.011037746	0.029567467	0.295335011	0.016284848	0.328723534	0.014686178	0.392080774	0.202571339	0.3398267	0.229818513	1.186697514	0.440616411	0.291649396	0.221447769	0.07817595	0.001330593	0.107511676	0.003200586	0.341308403	0.028931246	-0.022187276	0.084647176	NaN	0.421383371	0.368928678	0.002456456	0.385254882	0.531723742	0.043204283	0.010246433	0.224947664	0.005536943	0.112216739	NaN	NaN	0.119750829	-0.05320422	-0.018457105	0.121356562	NaN	NaN
CXCL12	BCAR1	-0.37675754	0.925859465	-0.503164437	-0.563295143	0.925859465	NaN	-0.373924472	-0.510521113	-0.458472163	-0.041975718	-0.437487771	-0.283444531	0.074260954	-0.290406516	-0.51407444	-0.359448274	-0.460332721	-0.517039316	-0.483952818	-0.367261409	-0.540141569	0.892798408	0.058926779	-0.147770668	-0.24526426	-0.275808586	-0.382663518	-0.500630201	-0.189002181	NaN	-0.229169002	-0.426343566	-0.39841908	-0.591952287	-0.419241335	-0.460208264	0.333421455	-0.208410329	-0.416780343	-0.308176161	NaN	NaN	-0.221564453	-0.169690445	0.106178874	-0.40815628	NaN	NaN
CXCR4	BCAR1	0.199840211	1.667474972	NaN	-0.468744327	-0.000108812	NaN	-0.175352958	0.225513092	-0.039096291	-0.418542039	0.589793856	-0.078492585	0.09255017	0.33452947	1.004603024	-0.017132213	0.224126284	1.278062443	0.528392052	0.700363997	0.609313637	0.803957401	-0.275072058	0.205784507	0.284557483	-0.05702045	0.175355654	0.006979467	-0.217834864	NaN	-0.022028934	-0.037638823	0.198743687	-0.067818366	0.094767156	0.381014508	0.138027208	-0.030620694	0.52792935	0.36682668	NaN	NaN	-0.208794244	-0.197582953	0.669775061	0.330110823	NaN	NaN
EPHA2	BCAR1	0.387707693	1.973463684	0.509978471	0.483466099	1.238021204	NaN	0.054803139	1.539828858	0.254413843	0.36916685	0.825435353	0.136346131	0.300373524	0.548664791	-0.076354686	0.236184367	0.02305563	0.496980703	0.568829469	0.497414128	0.79231848	0.000509162	0.290337221	0.456260669	0.524140442	0.162071563	0.41048279	0.383324876	-0.034804875	NaN	0.277782691	0.234337838	0.438608188	0.324788401	0.332395378	0.663165905	0.528226797	0.172754501	0.061907227	0.597080761	NaN	NaN	0.001923222	-0.100913453	0.959530467	0.564136902	NaN	NaN
GDNF	BCAR1	0.231416438	1.777136222	0.47090552	0.942280696	0.483008963	NaN	-0.038045639	0.236701978	0.156695342	0.281348971	0.744341585	0.083279403	0.209308303	0.502725414	0.193105939	0.15114471	0.195501344	1.456532554	0.72926034	0.087683385	0.833395595	0.688762557	0.21197534	-0.091630086	0.008188454	0.130437013	0.34155757	0.519380023	-0.029333897	NaN	0.037267551	0.133446726	0.361849614	1.125097102	-0.146299452	0.10333944	0.525993007	0.141846502	0.700152811	0.562198762	NaN	NaN	-0.04387316	-0.126601411	0.87213759	0.50661582	NaN	NaN
GFRA1	BCAR1	-0.117285295	0.994724401	-0.065316775	-0.250612348	0.209042267	NaN	0.030216423	-0.279383787	0.201184705	-0.196805527	-0.233348844	0.104594976	-0.160868617	-0.117075953	0.000904379	-0.15767267	NaN	NaN	-0.212637327	-0.225623317	-0.222105764	-0.292178705	0.238656033	-0.239470916	0.338822215	-0.080136544	0.195266322	-0.087541122	-0.053785074	NaN	-0.1326695	0.048893199	-0.101627088	-0.290969792	-0.199812307	-0.087732194	-0.024377913	-0.108636601	-0.219642299	-0.229268247	NaN	NaN	-0.09989562	-0.116692829	0.891336394	-0.193393413	NaN	NaN
GNG2	BCAR1	-1.885103871	0.517746307	-1.955107202	-0.987778106	-1.192887688	NaN	-2.530159361	-0.808669697	-2.25520245	-2.124184172	-1.65676415	-2.40042068	-2.160041906	-1.857984923	-1.16230694	-2.349026896	-1.965839866	-0.747880824	-1.652677195	-1.482181971	-1.513054819	-0.456283323	-2.239553897	-2.049088757	-1.98065171	-2.431755819	-2.058234974	-1.432486906	-2.689389516	NaN	-2.292320894	-2.335295515	-2.085488711	0.195743517	-2.236051444	-1.772783069	-1.885103871	-2.364765956	-1.699518829	-1.863357448	NaN	NaN	-2.602882208	-2.825422162	-1.478924715	-1.912715418	NaN	NaN
HGF	BCAR1	-0.001576272	1.372711259	-0.076732886	-0.044777	-0.002315392	NaN	-0.009555391	0.040150926	0.15305557	0.210012915	0.001518103	-0.022098791	0.154233446	-0.018196665	-0.095377014	-0.037010994	-0.050793173	0.409982751	0.4407394	0.116863996	-0.063174975	-0.009404915	-0.068518546	0.386732348	0.045328007	-0.029719538	-0.044991552	0.12287519	0.079187394	NaN	-0.029166593	-0.063974638	-0.014753481	-0.083756552	0.383493812	0.09576129	0.078118162	0.288097844	-0.010973122	-0.086656341	NaN	NaN	0.043788774	-0.043047334	NaN	0.01188474	NaN	NaN
IGF1	BCAR1	-0.108317276	1.522828956	-0.116737282	-0.232836939	0.047546866	NaN	-0.163745262	0.28249024	0.037060052	-0.1284013	-0.049912364	-0.141575085	-0.155718123	-0.164585405	0.526717318	-0.164614006	-0.215672977	1.522828956	0.259130495	-0.163299696	-0.241113774	-0.029300292	-0.185906847	-0.108317276	-0.176908715	-0.135816316	-0.069482564	0.657500871	-0.089412577	NaN	0.174524966	0.141813138	-0.155406082	-0.22984811	0.257367038	-0.072847076	-0.172979896	0.15650354	-0.189152001	-0.231435814	NaN	NaN	-0.096739002	-0.085413365	-0.063035557	-0.217082712	NaN	NaN
IGF1R	BCAR1	0.271936105	2.217727769	0.469695149	0.362474484	1.141470204	NaN	-0.050114349	1.269787001	0.143274826	0.282660632	-0.090636829	0.041459227	0.063039505	0.509764285	NaN	0.159038374	0.365801402	1.499127873	0.137288608	0.224765117	0.822207914	0.119680778	0.186366619	0.355086005	0.454023295	0.080508348	-0.11032916	0.908314519	-0.100520695	NaN	0.166732709	0.121343651	0.333434412	-0.003620986	0.244538437	0.577998521	0.497665742	0.101930037	0.688589163	-0.267246736	NaN	NaN	-0.057027098	-0.079778677	0.032028414	0.478202076	NaN	NaN
IRS1	BCAR1	0.221248391	1.519468368	0.602138364	0.251885829	0.972814042	NaN	0.103199016	0.365000937	0.334862016	0.314375791	0.009645132	-0.066805091	0.356190241	0.183572252	1.338819679	0.257419009	0.507086845	0.936187533	0.115174577	0.047655717	-0.104388915	0.349834984	0.35943589	NaN	-0.08976242	-0.016181098	-0.034667633	0.424624187	-0.015312023	NaN	0.065370771	0.226492563	0.4991401	0.128553226	0.100327162	0.195976041	0.664291752	0.158611688	0.826745922	0.67636698	NaN	NaN	0.046386882	-0.084328061	0.29069553	0.59218594	NaN	NaN
JAK2	BCAR1	0.469053228	2.112927876	0.822319758	NaN	NaN	NaN	0.147333244	0.379831603	0.473795909	NaN	0.284197428	0.10102791	0.564238183	NaN	0.018497148	NaN	0.194817478	NaN	NaN	0.735439461	NaN	0.342008112	0.522286366	0.702691508	NaN	0.35349198	0.681896701	0.280342235	0.116189295	NaN	0.114266852	NaN	0.677232932	2.112927876	0.568629725	0.930151331	0.882603185	0.447426603	1.029466033	0.044020695	NaN	NaN	0.163746364	NaN	NaN	0.824035154	NaN	NaN
MET	BCAR1	0.61880539	2.505328747	0.640890267	0.715063019	1.347902329	NaN	0.095394015	1.737138981	0.311289187	0.444228936	0.946944783	0.211892309	0.381946639	NaN	0.809159802	0.273627182	0.584501274	1.388121251	0.905182556	1.068930617	1.029329589	1.70109378	0.276514007	0.55194467	0.359802359	0.227447572	0.558079946	0.977604976	0.031820899	NaN	0.307577661	0.275012752	0.513640335	1.649517758	0.402097487	0.731949886	0.260633468	0.267292716	0.865652973	0.697990973	NaN	NaN	0.019708094	-0.064074841	1.026250256	0.671769211	NaN	NaN
PDGFB	BCAR1	0.045666181	1.375458604	0.113059033	0.610252308	0.167540112	NaN	0.044416521	0.003029904	0.041333333	0.446337283	-0.055258958	0.177159931	-0.048150596	0.633899149	1.375458604	-0.021609022	-0.033155608	-0.090844986	0.348099252	0.933077335	-0.112193222	-0.086279135	0.352439295	-0.078175117	0.558214376	-0.069869305	0.47706397	0.00123566	-0.000143867	NaN	0.022754277	0.005561434	-0.035776439	0.01582878	0.36677969	0.645385383	0.259293568	-0.054349298	0.093659805	0.674222417	NaN	NaN	0.025959336	-0.060442192	0.330496101	-0.039297284	NaN	NaN
PDGFRB	BCAR1	0.475568352	1.635389924	0.62067536	0.436124784	1.317352317	NaN	0.083719482	1.293190135	0.326736751	0.474846764	0.896565035	0.256354843	0.442851412	0.694318483	0.947745451	0.281362183	0.533965229	0.189348197	0.556896416	1.009994541	1.030213787	0.815584188	0.409508298	0.557982251	0.600135826	0.215643273	0.522836237	1.110101967	0.034748956	NaN	0.324847488	0.312327872	0.515550557	0.259618513	0.425474471	0.393012548	0.450800988	0.323912066	0.468930951	0.716982508	NaN	NaN	0.051134815	-0.071152672	0.539797671	0.623164478	NaN	NaN
PIK3CA	BCAR1	0.604955279	1.945713541	0.452874399	0.496527376	1.590353639	NaN	0.313115135	0.417456957	0.515306486	0.654986928	0.540281125	0.412445978	0.282152119	0.925071826	1.652772126	0.477288133	0.700983202	-0.002458225	0.72084393	1.299151485	1.268197826	1.456203302	0.565886767	0.452777484	0.809682247	0.442516653	0.73888284	1.353470884	0.134632812	NaN	0.532547693	0.39541518	0.74189184	0.816202898	0.60280684	0.954759453	0.926156563	0.513896094	1.053276994	0.94893382	NaN	NaN	0.194398401	0.011105953	1.164171108	0.838584181	NaN	NaN
PIK3R1	BCAR1	0.75360831	2.733508373	0.859967364	1.276482554	0.32578772	NaN	0.31906361	1.193372971	0.529675756	0.693365119	1.164294574	0.434091197	0.630826078	0.9355642	0.868586181	0.437385571	0.767947415	1.595867611	0.714524556	1.318348752	0.901726269	1.361427069	0.582725417	0.75360831	0.812019973	0.416321195	0.753485141	0.426922207	0.154382804	NaN	0.498907689	0.504074214	0.746168909	2.635603348	0.478031554	0.968664554	0.959695673	0.48335123	1.077334888	0.969289644	NaN	NaN	0.208207977	0.006283922	1.213675204	NaN	NaN	NaN
RPS6KB1	BCAR1	0.24406765	1.869604771	0.229810399	0.437465371	0.416961893	NaN	0.091587725	0.960952483	0.325339242	-0.063029746	0.250948559	0.224032872	0.052338255	0.620455474	1.020644141	0.242265675	-0.142234771	-0.03261954	0.506037172	0.140521386	0.701624512	1.045116709	0.329106791	0.25370942	0.556694416	0.153337222	0.455153683	1.042627688	0.009243711	NaN	0.297944367	0.022353921	0.505253246	0.115375244	0.354175499	0.13432061	-0.083145672	0.240738576	0.809436153	0.427651305	NaN	NaN	0.014552805	-0.081510085	0.972624438	-0.095123619	NaN	NaN
SPP1	BCAR1	-0.2565795	1.034683704	-0.501049483	-0.420412407	-0.67391397	NaN	-0.351934289	0.229066013	-0.411977203	0.047362226	-0.539560066	-0.153001887	0.004178354	0.255883042	-0.530708787	-0.348850024	-0.423912175	-0.268190567	-0.470882357	-0.079592831	-0.314740272	-0.31939836	-0.023316284	-0.331540325	0.153367992	-0.400260213	-0.544593358	-0.281072403	-0.264120399	NaN	-0.092676833	-0.260054537	-0.101764717	0.846053454	-0.281437772	-0.187234264	-0.3086462	-0.213431145	0.327714694	-0.447459699	NaN	NaN	-0.297163841	-0.224111668	-0.529668579	-0.179162594	NaN	NaN
SYK	BCAR1	0.44094753	1.678461244	0.185242283	1.485132076	1.299119968	NaN	0.078751674	1.678461244	0.324639979	0.418446831	0.947951198	0.195087549	0.390595175	0.641314079	1.408277678	0.262068526	0.502024285	0.423921731	0.822027715	NaN	0.991695271	1.498846093	0.073786904	0.508606101	0.224969954	-0.006085059	0.534961834	NaN	0.013914693	NaN	0.322813135	0.276855568	0.534279423	1.378698617	0.391662454	0.44094753	0.232905923	0.254898955	0.880128092	0.681833091	NaN	NaN	0.015450701	-0.070507796	0.128443591	0.119335371	NaN	NaN
TNK2	BCAR1	-0.335207177	0.837489518	0.000833954	-0.16996635	-0.296818806	NaN	-0.384275324	-0.036149688	-0.228274122	-0.264954762	-0.205215832	-0.290156554	-0.554172153	-0.83199601	-0.395361887	-0.279332056	-0.325429537	-0.722349425	-0.80471379	-0.402122103	-0.494681482	-0.462966775	-0.648420051	-0.042868745	-0.742202297	-0.265119059	-0.493231732	-0.338635519	-0.508541131	NaN	-0.235923938	-0.2565524	-0.132010129	-0.439396738	-0.778023403	-0.796591205	-0.004972435	-0.268795111	0.133424167	-0.069795329	NaN	NaN	-0.40701121	-0.252843386	-0.756967547	-0.248771119	NaN	NaN
MAX	BCAT1	-2.567068705	-0.797467234	-2.363608023	-2.725190605	-2.502097827	NaN	-2.031765678	-2.822920808	-2.265854935	-2.816039552	-2.239419031	-2.56183989	-2.467559794	-2.542690455	-2.238008183	-2.714983914	-2.365752526	-2.469710632	-2.732506442	-2.254291211	-2.465117898	-2.696966109	-2.428276027	-2.264167466	-2.740193301	-1.810267442	-2.193765806	-2.846172345	-2.19501854	NaN	-2.324934112	-2.407011124	-2.795313796	-2.200618218	-2.395603733	-2.722415589	-2.048013666	-2.629900108	-2.412697381	-2.796144825	-2.740383872	NaN	-2.785725799	-2.586920997	-2.736155752	-2.514628527	NaN	NaN
MYC	BCAT1	-2.689438868	-1.785759315	-2.363608023	-2.725190605	-2.63609446	NaN	-2.662046646	-2.822920808	-2.265854935	-2.816039552	-2.629242526	-2.56183989	-2.770564882	-2.542690455	-2.844755524	-2.583883952	-2.571400214	-2.697734336	-2.732506442	-1.880116256	-2.465117898	-2.696966109	-2.428276027	-2.628014707	-2.740193301	-2.221544396	-2.193765806	-2.846172345	-2.483401779	NaN	-2.640015534	-2.809489296	-2.795313796	-2.200618218	-2.627793394	-2.825356862	-2.631409981	-2.629900108	-2.505526388	-2.796144825	-2.740383872	NaN	-2.559011921	-2.679350227	-2.71147845	-2.514628527	NaN	NaN
AKT1	BCL10	0.821811804	2.28665727	2.28665727	1.509721128	0.722052477	NaN	0.995187472	1.125570025	0.899377139	0.86984069	1.403147779	1.204540378	0.378509469	1.216395188	0.254496779	0.504949478	1.127193252	0.051710343	0.878734	1.059442316	1.346867671	2.001340916	1.34357141	0.677781088	0.344364172	0.819652198	0.96215158	1.476776361	0.953528459	NaN	1.171506656	1.806043673	1.166644799	0.147835704	0.387109973	0.804110486	1.108604636	0.447447622	NaN	0.36467079	1.047809056	NaN	0.53661693	0.163601122	0.628330789	0.745636715	NaN	NaN
ATF2	BCL2	-2.479526279	-1.323319422	-1.742718188	-2.302813235	-2.740148541	NaN	-2.194741401	-2.685277701	NaN	-2.604601636	-1.524180823	-2.257360132	NaN	-2.524579853	-2.775588197	NaN	NaN	-2.556503847	-2.476699523	-2.280225712	-2.557697398	-1.999181764	-2.319204991	-2.663539053	-1.898596336	-2.572995082	-2.579037268	-2.716918113	-2.492996705	NaN	-1.738406017	-2.280774794	NaN	-2.374402378	-2.683927411	-2.489369582	-2.651810296	-2.446972024	NaN	-2.278207035	-2.288518799	NaN	-2.22810307	NaN	-2.327912071	NaN	NaN	NaN
BAX	BCL2	-1.172097959	0.085907223	NaN	-1.137734605	-1.395638463	NaN	-1.025046403	-1.193325317	NaN	-1.392876324	-0.358170871	-1.078413001	NaN	-1.295036512	-1.570945586	NaN	NaN	-1.359049327	-1.270632265	-1.113996017	-1.376692236	-0.824351717	-1.136726939	-1.249779556	-0.413377609	-1.377109205	-1.39077063	-1.132318511	-1.303115412	NaN	-0.830054781	NaN	NaN	-0.995681275	-1.466681228	-1.293964685	-1.10323981	-1.261018242	NaN	-1.095112239	-1.147233634	NaN	-1.063546671	NaN	-1.210685496	NaN	NaN	NaN
CREB1	BCL2	-2.485079903	-1.288792283	-2.254062112	-2.302813235	-2.597210645	NaN	-2.194741401	-2.401146927	NaN	-2.604601636	-2.562333076	-2.257360132	NaN	-2.524579853	-2.775588197	NaN	NaN	NaN	-2.476699523	-2.280225712	-2.625240626	-2.573473163	-2.319204991	-2.438436652	-1.552819386	-2.572995082	-2.579037268	-2.851423452	-2.492996705	NaN	-1.336723448	-2.430919153	NaN	-2.624248012	-2.683927411	-2.489369582	-2.327484249	-2.446972024	NaN	-2.543566491	-2.288518799	NaN	-2.319807131	NaN	-2.553944862	NaN	NaN	NaN
CREBBP	BCL2	-2.348960918	-1.231911426	-1.742718188	-2.302813235	-2.597210645	NaN	-2.194741401	-2.401146927	NaN	-2.604601636	-1.524180823	-2.257360132	NaN	-2.524579853	-2.775588197	NaN	NaN	-2.556503847	-2.476699523	-2.280225712	-2.557697398	-1.999181764	-2.319204991	-2.438436652	-1.552819386	-2.572995082	-2.579037268	-2.294882807	-2.492996705	NaN	-1.568838529	-2.280774794	NaN	-2.175724039	-2.683927411	-2.489369582	-2.269815017	-2.446972024	NaN	-2.278207035	NaN	NaN	-2.22810307	NaN	-2.327912071	NaN	NaN	NaN
MAPK8	BCL2	-0.28463422	0.269442491	-0.336022527	-0.262251429	-0.210838977	NaN	-0.218187579	-0.300637823	NaN	-0.279896415	-0.377121863	-0.266714085	NaN	-0.34431512	-0.634563694	NaN	NaN	-0.4429297	-0.20924242	-0.256002289	NaN	-0.339139421	-0.315047765	-0.33823557	-0.27646778	-0.257713026	-0.482857209	-0.415218656	-0.262152382	NaN	0.096394967	-0.215421056	NaN	-0.270975032	-0.28389948	-0.256752908	-0.174798416	-0.255217682	NaN	-0.337581578	NaN	NaN	-0.297389331	NaN	-0.28200172	NaN	NaN	NaN
MAX	BCL2	-2.479526279	-1.245070849	-2.142848601	-2.370486985	-2.597210645	NaN	-2.194741401	-2.401146927	NaN	-2.604601636	-1.850327038	-2.257360132	NaN	-2.524579853	-2.775588197	NaN	NaN	-2.556503847	-2.476699523	-2.280225712	-2.557697398	-2.406355129	-2.319204991	-2.438436652	-1.982418946	-2.572995082	-2.579037268	-2.294882807	-2.492996705	NaN	-1.245070849	-2.407011124	NaN	-2.175724039	-2.683927411	-2.489369582	-2.269815017	-2.446972024	NaN	-2.278207035	-2.288518799	NaN	-2.785725799	NaN	-2.736155752	NaN	NaN	NaN
MTOR	BCL2	-2.790958768	-1.793668576	-2.712354611	-2.750620753	-2.921288024	NaN	-2.839180759	-2.401146927	NaN	-2.887841069	-2.509403624	-2.767615799	NaN	-2.88177007	-2.775588197	NaN	NaN	-2.888078465	-2.723555322	-2.64086995	-2.734865117	-2.652030869	-2.833760975	-2.732579692	-2.149890085	-2.572995082	-2.579037268	-2.672769259	-2.837075821	NaN	-2.871705599	-2.767933007	NaN	-2.820596558	-2.683927411	-2.882109653	-2.576358799	-2.446972024	NaN	-2.870367294	-2.828700337	NaN	-2.862788261	NaN	-2.812699099	NaN	NaN	NaN
MYB	BCL2	-2.38674301	-1.071062123	-1.742718188	-2.302813235	-2.597210645	NaN	-2.194741401	-2.653193837	NaN	-2.604601636	-1.524180823	-2.257360132	NaN	-2.524579853	-2.775588197	NaN	NaN	-2.556503847	-2.54257217	-2.280225712	-2.557697398	-1.999181764	-2.319204991	-2.438436652	-2.336010214	-2.572995082	NaN	-2.294882807	-2.492996705	NaN	-2.033566743	-2.280774794	NaN	-2.175724039	-2.683927411	-2.489369582	-2.365567204	-2.593823652	NaN	-2.278207035	-2.288518799	NaN	-2.22810307	NaN	-2.327912071	NaN	NaN	NaN
MYC	BCL2	-2.661600621	-1.793668576	-2.212915772	-2.524321955	-2.63609446	NaN	-2.662046646	-2.546478938	NaN	-2.687389637	-2.629242526	-2.411705085	NaN	-2.524579853	-2.844755524	NaN	NaN	-2.697734336	-2.476699523	-2.280225712	-2.557697398	-2.611612281	-2.319204991	-2.628014707	-2.712960616	-2.572995082	-2.579037268	-2.294882807	-2.492996705	NaN	-2.640015534	-2.809489296	NaN	-2.175724039	-2.683927411	-2.825356862	-2.631409981	-2.446972024	NaN	-2.278207035	-2.288518799	NaN	-2.559011921	NaN	-2.71147845	NaN	NaN	NaN
POU4F1	BCL2	-2.537525624	-1.346722165	-2.421074241	-2.302813235	-2.597210645	NaN	-2.194741401	-2.401146927	NaN	-2.604601636	-1.730871537	-2.257360132	NaN	-2.524579853	-2.775588197	NaN	NaN	-2.556503847	-2.670836807	-2.280225712	-2.557697398	-1.999181764	-2.319204991	-2.566369512	-2.586748328	-2.756185493	-2.579037268	-2.294882807	-2.573049269	NaN	-2.433286999	-2.363961935	NaN	-2.175724039	-2.683927411	-2.489369582	-2.798620066	-2.446972024	NaN	-2.626771553	-2.675609774	NaN	-2.22810307	NaN	-2.327912071	NaN	NaN	NaN
STAT1	BCL2	-2.786107554	-1.876488245	-2.87676693	-2.781794242	-2.695919698	NaN	-2.8628529	-2.881618959	NaN	-2.604601636	-2.720041604	-2.890355657	NaN	-2.83843984	-2.775588197	NaN	NaN	-2.556503847	-2.563954382	-2.509387297	-2.749691688	-2.21775132	-2.319204991	-2.871481763	-2.605631291	NaN	-2.757545006	-2.667755637	-2.781171138	NaN	-2.791263779	-2.736371367	NaN	-2.68741794	-2.683927411	-2.735146708	-2.852302547	-2.829312428	NaN	-2.278207035	-2.355171513	NaN	-2.685190742	NaN	-2.795355989	NaN	NaN	NaN
TP53	BCL2	-2.628572597	-1.639292157	-2.478242764	-2.302813235	-2.678382714	NaN	-2.194741401	-2.401146927	NaN	-2.604601636	-2.406886856	-2.257360132	NaN	-2.524579853	NaN	NaN	NaN	-2.650031447	-2.81315541	NaN	-2.557697398	-1.999181764	-2.788660934	-2.438436652	NaN	NaN	-2.890859129	-2.458235483	-2.750006311	NaN	-2.833098024	-2.719134169	NaN	-2.764526865	NaN	-2.489369582	-2.269815017	NaN	NaN	-2.278207035	-2.288518799	NaN	-2.711223934	NaN	-2.533961684	NaN	NaN	NaN
ZBTB17	BCL2	-2.553712692	-1.363200567	-1.990572167	-2.399211274	-2.597210645	NaN	-2.425537229	-2.401146927	NaN	-2.604601636	-1.899791463	-2.483324715	NaN	-2.524579853	-2.775588197	NaN	NaN	-2.556503847	-2.55046846	-2.585601403	-2.557697398	-1.999181764	-2.685113927	-2.438436652	-2.83193282	-2.685231058	-2.631765861	-2.519677214	-2.552055015	NaN	-1.363200567	-2.280774794	NaN	-2.809653674	-2.683927411	-2.645109878	-2.316259124	-2.79258748	NaN	-2.387202551	-2.504088683	NaN	-2.752106719	NaN	-2.612071288	NaN	NaN	NaN
NFKB1	BCL2A1	-0.302491726	2.016205132	NaN	-0.678125535	-0.257021953	NaN	-0.737442191	-0.076382692	0.745112859	-0.864393042	-0.544904354	-0.709667882	-0.486697888	-0.334834103	-0.167696559	-0.361682579	-0.829744912	-0.743896914	-0.912095936	-0.095077417	0.989195071	-0.355816185	-0.444442776	0.007381565	0.207245561	0.772975491	-0.308356963	-0.356245534	-0.066659708	NaN	0.157841099	0.352370806	-0.492256512	-0.40105179	-0.658930681	0.051928339	-0.804591837	-0.149672853	-0.662702446	-0.510145935	0.13250008	NaN	-0.256619283	-0.688753297	-0.551445398	-0.472568258	NaN	NaN
RELA	BCL2A1	-0.439406994	1.852272574	0.054146037	-0.9182952	-0.367215512	NaN	-0.962060701	-0.31580831	0.611969829	-0.981466788	-0.980204311	-0.955245091	-0.525784654	-0.374469406	-0.308922503	-0.513969559	-0.9658816	-0.92485192	-1.024989992	-0.134498373	0.030654145	0.241750043	-0.678993152	-0.209915453	0.090364261	0.459898501	-0.373252111	-0.687464431	-0.388428468	NaN	-0.040455646	0.214761152	-0.569971998	-0.552996331	-0.865510757	0.373297559	-0.965066958	-0.129388897	-0.803047733	-0.742063226	0.009452051	NaN	-0.205587409	-1.015406614	-0.677225171	-0.488227047	NaN	NaN
IL2	BCL2L1	-2.75044265	-1.168815727	-2.337433341	-2.898788729	-2.921288024	NaN	-1.975715775	-2.446467495	-1.800145449	-2.747390507	-2.74542177	-2.705507351	-2.898349202	-2.888090258	-2.772895248	-2.899309527	-2.861937893	-2.76413728	NaN	-2.881261395	-2.502103451	-2.763008168	-2.898507351	-2.838867818	-2.90249337	-2.913688323	-2.444233407	-2.827459838	-2.811482827	NaN	-2.899015856	-1.351324876	-1.971904849	-2.803271776	-2.837887939	-2.690950952	-2.404610917	-2.143890927	-1.913244143	-2.479878742	-2.691057029	NaN	-2.901844338	-2.85542942	-2.784617127	-2.50808676	NaN	NaN
IL2RB	BCL2L1	-2.776175103	-1.298640939	-1.80969235	-2.898788729	-2.921288024	NaN	-2.5143257	-2.666908695	-1.999062858	-2.747390507	-2.74542177	-2.527484197	-2.898349202	-2.888090258	-2.819074197	-2.899309527	-2.861937893	-2.76413728	-2.755086191	-2.881261395	-2.651684414	-2.763008168	-2.898507351	-2.838867818	-2.90249337	-2.913688323	-2.561095117	-2.827459838	-2.811482827	NaN	-2.899015856	-2.506864755	-2.615501653	-2.803271776	-2.846694434	-2.690950952	-2.485298221	-2.243416065	-2.433575877	-2.649953612	-2.691057029	NaN	-2.901844338	-2.85542942	-2.784617127	-2.50808676	NaN	NaN
IL2RG	BCL2L1	-2.75044265	-0.747485324	-1.751212983	-2.898788729	-2.921288024	NaN	-0.920522543	-1.718830123	-1.516334818	-2.747390507	-2.74542177	-2.527484197	-2.898349202	-2.888090258	-2.772895248	-2.899309527	-2.861937893	-2.76413728	-2.755086191	-2.881261395	-2.1122564	-2.763008168	-2.898507351	-2.838867818	-2.90249337	-2.913688323	-2.444233407	-2.827459838	-2.811482827	NaN	-2.899015856	-2.041768175	-1.971904849	-2.803271776	-2.207166491	-2.690950952	-2.365467256	-1.584871307	-0.747485324	-1.886183417	-2.691057029	NaN	-2.901844338	-2.85542942	-2.784617127	-2.50808676	NaN	NaN
JAK1	BCL2L1	-2.81219078	-1.78743544	NaN	-2.898788729	-2.921288024	NaN	-2.418808407	-2.812372998	-2.47628379	-2.822400437	-2.78917323	-2.527484197	-2.898349202	NaN	-2.772895248	-2.899309527	-2.861937893	-2.76413728	-2.755086191	-2.881261395	-2.67603611	-2.790777866	-2.898507351	-2.838867818	-2.90249337	-2.913688323	-2.76541207	-2.827459838	-2.811482827	NaN	-2.899015856	-2.635669951	-2.797308445	-2.803271776	-2.807737719	-2.786962873	-2.700215205	-2.902315229	-2.172990302	-2.776147361	-2.764548619	NaN	-2.901844338	-2.85542942	-2.784617127	-2.588335869	NaN	NaN
JAK3	BCL2L1	-2.750116482	-0.518913813	-1.751212983	-2.898788729	-2.921288024	NaN	-1.164679789	-2.399633377	-1.516334818	-2.747390507	-2.74542177	-2.527484197	-2.898349202	-2.888090258	-2.772895248	-2.899309527	-2.861937893	-2.76413728	-2.755086191	-2.881261395	-2.1122564	-2.763008168	-2.898507351	-2.838867818	-2.90249337	-2.913688323	-2.444233407	-2.827459838	-2.811482827	NaN	-2.899015856	-1.351324876	-1.971904849	-2.803271776	-2.207166491	-2.690950952	-2.365467256	-2.293569044	-1.207134189	-1.362540497	-2.691057029	NaN	-2.901844338	-2.85542942	-2.784617127	-2.50808676	NaN	NaN
LCK	BCL2L1	-2.755086191	-1.495641448	-1.751212983	-2.898788729	-2.921288024	NaN	-2.505724694	-2.765161212	-2.48896369	-2.747390507	-2.74542177	-2.527484197	-2.898349202	-2.888090258	-2.772895248	-2.899309527	-2.861937893	-2.76413728	-2.755086191	-2.881261395	-2.312911521	-2.763008168	-2.898507351	-2.838867818	-2.90249337	-2.913688323	-2.444233407	-2.827459838	-2.811482827	NaN	-2.899015856	-2.449188536	-2.390996647	-2.803271776	-2.56751296	-2.690950952	-2.365467256	-2.395050362	-2.212193999	-2.730495066	-2.7195981	NaN	-2.901844338	-2.85542942	-2.784617127	-2.823641162	NaN	NaN
PIK3CA	BCL2L1	-2.75904718	-0.271501004	-2.403087359	-2.898788729	-2.921288024	NaN	-1.914217442	-2.434648243	-2.319660667	-2.747390507	-2.74542177	-2.527484197	-2.898349202	-2.888090258	-2.772895248	-2.899309527	-2.861937893	-2.867043786	-2.755086191	-2.881261395	-2.1122564	-2.763008168	-2.898507351	-2.838867818	-2.90249337	-2.913688323	-2.444233407	-2.827459838	-2.811482827	NaN	-2.899015856	-2.456681127	-1.971904849	-2.803271776	-2.207166491	-2.690950952	-2.365467256	-2.235132342	-0.296508414	-1.215347522	-2.691057029	NaN	-2.901844338	-2.869876472	-2.784617127	-2.50808676	NaN	NaN
PIK3R1	BCL2L1	-2.750768818	-0.54284105	-1.751212983	-2.898788729	-2.921288024	NaN	-1.720514527	-1.718830123	-1.516334818	-2.747390507	-2.74542177	-2.527484197	-2.898349202	-2.888090258	-2.772895248	-2.899309527	-2.861937893	-2.76413728	-2.755086191	-2.881261395	-2.1122564	-2.763008168	-2.898507351	-2.838867818	-2.90249337	-2.913688323	-2.444233407	-2.827459838	-2.811482827	NaN	-2.899015856	-2.140129908	-1.971904849	-2.803271776	-2.418755083	-2.690950952	-2.365467256	-1.584871307	-0.54284105	-1.531075547	-2.691057029	NaN	-2.901844338	-2.85542942	-2.784617127	NaN	NaN	NaN
STAT1	BCL2L1	-2.837783179	-1.210690088	-2.87676693	-2.898788729	-2.921288024	NaN	-2.8628529	-2.881618959	-2.510649702	-2.747390507	-2.74542177	-2.890355657	-2.898349202	-2.888090258	-2.772895248	-2.899309527	-2.861937893	-2.76413728	-2.755086191	-2.881261395	-2.749691688	-2.763008168	-2.898507351	-2.871481763	-2.90249337	NaN	-2.757545006	-2.827459838	-2.811482827	NaN	-2.899015856	-2.736371367	-2.77990076	-2.803271776	-2.207166491	-2.735146708	-2.852302547	-2.829312428	-2.290553452	-1.210690088	-2.691057029	NaN	-2.901844338	-2.85542942	-2.795355989	-2.804543837	NaN	NaN
FOXO3	BCL2L11	-1.603496295	0.240668912	-1.249317503	-1.368192742	-0.679698229	NaN	-1.12154668	-2.216143386	-1.627119387	-2.151458376	-1.690229553	-1.605282167	-0.524475123	-1.745349355	-1.703379362	-1.039840491	-1.474136905	-1.142969121	-1.19568587	-1.495321658	-0.35681158	-1.143652972	-2.206312503	-1.53220648	-2.297536066	-1.914236772	NaN	-2.083145765	-1.550892583	NaN	-1.083963121	-2.090057594	NaN	-2.609788996	-0.649002185	-1.08497479	-2.444890203	-2.576013095	-1.304563611	-0.501807035	-1.827759305	NaN	-0.907779672	-1.221784814	-2.098205591	-1.199046493	NaN	NaN
JUN	BCL2L11	-2.768041046	-1.346587786	-2.830459211	-2.666763181	-2.756544737	NaN	-2.87189804	-2.600597812	-2.830351951	-1.958966654	-2.587746595	-2.826292435	-2.356159698	-2.861245642	-2.680787097	-2.742772776	-2.688179001	-2.857907464	-2.603225362	-2.887065396	-2.860085486	-2.664574242	-2.883053304	-2.587514559	-2.903783892	-2.863834274	-2.86799561	-2.571087023	-2.89318978	NaN	-1.767331682	-2.517531458	-2.823131187	-2.883634641	-2.434028747	-2.572637611	-2.55508791	-2.772284653	-2.378699549	-2.800408222	-2.808617849	NaN	-2.767156497	-2.506186497	-2.098205591	-2.839080376	NaN	NaN
SIRT1	BCL2L11	-1.6900589	-0.028259557	-2.267379828	-1.702821829	-0.88947346	NaN	-2.073693556	-1.798998796	-1.627119387	-2.66005332	-0.986539325	-0.528378718	-0.859348811	-2.361915422	-1.346146972	-0.53246901	-0.196344295	-0.726736099	-1.64395418	-1.116293728	-1.407493373	-1.143652972	-1.760985533	-2.399061554	-0.498392453	-2.251877742	-1.470340189	-2.234833629	-2.269130735	NaN	-1.083963121	-2.090057594	-2.125320015	-1.85103104	-1.581062811	-0.868059719	-2.086383305	-1.59011671	-0.434194661	-2.12649383	NaN	NaN	-0.968467038	-0.766212648	-2.098205591	-1.561813528	NaN	NaN
TP53	BCL2L14	-2.631696911	-0.509748663	-2.478242764	-2.670441374	-2.678382714	NaN	-1.937321115	-2.67032806	-2.76569021	-1.753465022	-2.648961093	-2.219960739	-2.601304763	-2.571088844	NaN	NaN	-2.54481174	-2.650031447	-2.81315541	NaN	-1.195461315	-1.296147685	-2.788660934	-2.476188788	NaN	NaN	-2.890859129	-2.458235483	-2.750006311	NaN	-2.833098024	-2.719134169	NaN	-2.764526865	NaN	-0.509748663	-1.973133235	NaN	-2.563350407	-2.631696911	-1.707882474	NaN	-2.711223934	-2.167014711	NaN	-2.681050454	NaN	NaN
FOXO3	BCL6	-2.166639944	-0.997210703	-1.220365537	-1.151424185	-1.734402111	NaN	-2.40690734	-2.216143386	-2.039400178	-2.151458376	-2.649830187	-1.794310805	-2.611380272	-1.874685116	-1.703379362	-2.84581812	-2.194308439	-1.842024247	-1.508991022	-1.751896105	-2.1044343	-2.56270096	-2.220215896	-2.793156378	-2.355788291	-2.320878797	NaN	-2.788112052	-2.595998363	NaN	-1.864515686	-1.424709133	NaN	-2.609788996	-1.813946532	-2.627202326	-2.444890203	-2.74384059	-1.417085715	-2.447693479	-1.949877772	NaN	-2.591354148	-2.490077105	-1.42942718	-1.282193229	NaN	NaN
FOXO4	BCL6	-2.448180598	-0.84004246	-1.32271528	-2.114451241	-2.565392996	NaN	-2.40690734	-1.909957458	-2.548648611	-2.591393155	-2.649830187	-2.571838082	-2.611380272	-2.653167949	-2.442258865	-2.84581812	-2.373187139	-2.637555531	-2.053064166	-2.169485944	-2.690196068	-2.56270096	-2.566548231	-2.793156378	-2.355788291	-2.48072946	-2.832814277	-2.788112052	-2.860065579	NaN	-2.329824148	-2.6226288	-2.369505587	-1.607104388	-2.603289889	-2.627202326	-2.151495521	-2.74384059	-1.417085715	-2.447693479	-1.982903048	NaN	-2.624368094	-2.554593839	-2.140393146	-1.934356603	NaN	NaN
TP53	BCL6	-2.599073096	-0.552284725	-2.478242764	-1.182581556	-2.678382714	NaN	-2.40690734	-2.291832317	-2.76569021	-2.052747447	-2.649830187	-2.213077187	-2.611380272	-1.874685116	NaN	NaN	-2.54481174	-2.650031447	-2.81315541	NaN	-2.1044343	-2.56270096	-2.788660934	-2.793156378	NaN	NaN	-2.890859129	-2.788112052	-2.750006311	NaN	-2.833098024	-2.719134169	NaN	-2.764526865	NaN	-2.627202326	-1.856290173	NaN	-2.563350407	-2.447693479	-1.949877772	NaN	-2.711223934	-2.490077105	-2.533961684	-2.681050454	NaN	NaN
BCL6	BCOR	-0.959847493	0.917360147	-0.049382957	-0.924621621	-0.484243573	NaN	-1.22030361	0.178358189	-0.834895996	-0.921957586	-1.533052494	-0.595028184	-1.351484008	-0.742851416	-0.153930767	-1.482411288	-1.006278604	-0.630053665	-0.454327657	-0.616768104	-0.959847493	-1.38573995	-1.081817862	-1.537005287	-1.123824986	-1.142254361	-1.083296573	-1.566047646	-1.410746116	NaN	-0.703739213	-0.336928752	-0.746672712	-0.425685603	-0.944798628	-1.392974563	-0.671057847	-1.475670503	-0.221448637	-1.259615674	-0.837496568	NaN	-1.400583512	-1.22973359	NaN	-0.19993045	NaN	NaN
DLG1	BCR	-1.195322083	0.820754724	-1.417761767	-1.504187758	-0.91372486	NaN	-1.223723685	-1.195931306	-1.205728413	-1.29349754	-0.904864878	-1.550115602	-1.082162547	-1.468315109	-1.288875304	-1.376086328	-0.669203875	-1.127588783	-1.17155261	-0.812863304	-1.248491611	-0.90074875	-1.308411031	-1.290206241	-1.39833328	-1.441919652	-1.362417672	-1.156307657	-1.062725671	NaN	NaN	-1.149176632	-1.224989025	-1.351397317	-1.278525443	-1.111155198	-1.456782155	-1.247980291	-1.013878874	-1.235126047	-1.163155954	NaN	-1.36371725	-0.731966502	-0.951159288	-1.353475801	NaN	NaN
TP53	BDKRB2	0.188765988	2.545392389	0.252931774	1.419973612	0.130997328	NaN	0.456673671	0.417231834	0.096178871	0.642071686	0.351113747	0.489378877	1.298509013	2.545392389	NaN	NaN	0.198930541	0.14438442	0.051999618	NaN	1.486520535	1.303024159	0.048094034	0.520874583	NaN	NaN	-0.00136592	0.294815361	0.088178269	NaN	0.039669245	0.117282646	NaN	0.092976622	NaN	0.831318816	0.861095896	NaN	0.176398046	2.406916479	-0.23047287	NaN	0.110819519	0.453766289	0.178216303	0.122511272	NaN	NaN
ADAM17	BDNF	-1.352595382	0.700629549	-1.15292648	-1.410186842	-1.381706862	NaN	-1.508641091	-1.524748973	-1.377288559	-1.368995371	0.194626684	-1.512413249	-1.323810977	-1.472559877	-1.496425548	-1.258567814	-1.325056749	-1.220362382	NaN	-1.047820177	NaN	0.126113855	-1.415829813	-1.484340124	-1.519670808	-1.384493181	0.129552701	-1.481751726	-1.314335428	NaN	-1.306242256	-1.319051315	-1.481667023	-1.39952175	-1.484268658	-0.585601881	-1.519765755	-1.514507344	-1.409202682	-1.090621672	-1.467711155	NaN	-1.278835192	-0.737616047	-0.339356349	-1.444634046	NaN	NaN
EHD4	BDNF	-0.558474472	1.714433523	-1.052533851	NaN	-0.116259859	0.536400117	0.95500624	-0.173748321	-0.639341588	0.516682178	-0.871388653	-0.858851531	-1.088197756	-1.157114054	-0.188923687	-1.067830298	-0.682819495	-1.083209353	-0.374217785	-1.141314044	0.237093141	-0.62931247	0.105525748	-1.60330274	-0.476285067	-1.56684191	-1.26011435	-1.665165416	-0.381012188	0.783992587	-1.303731757	-0.606545881	-0.704727839	-0.573598964	0.387932592	-0.200837501	-0.549932101	0.673281891	-0.595699902	-0.979279292	-1.236643708	0.225780321	0.052877814	-0.829984898	1.214342655	-0.047760626	-0.216942142	-0.027651635
MMP3	BDNF	-0.383929412	2.29883445	-0.541201308	0.139666931	-0.062571988	2.135387808	0.414159608	-0.2394825	-0.233804525	-1.471835559	-0.312139542	0.699009129	-0.330544588	1.40670893	-0.349782544	-0.694810254	-0.673261702	0.002626359	0.152012462	-1.106665816	-1.14441276	-1.002529655	-0.021130723	0.239137682	-1.139337096	-1.432051843	-0.848513206	-0.69376751	-0.800161311	0.908833349	-1.256498932	-0.556088455	-0.947535699	-1.167223935	-0.83094415	-0.639579464	0.403013379	-0.383929412	-0.891687511	0.35360813	0.199309296	1.418005838	-0.29612175	-0.768350574	-0.934106808	-1.385842459	0.411613077	0.065278766
PLG	BDNF	-0.443770618	1.905724717	-1.124100172	-0.803501345	-0.348925802	-0.219139291	1.46404178	0.475866993	0.543295622	0.786771342	-1.140111542	-1.079037026	-0.888157792	1.351757192	0.000593557	0.192516885	-0.350225414	-0.657971794	-0.843866994	-1.086741061	-0.2246409	-0.527064597	0.712919143	-1.067802015	-1.101628607	-0.897105514	NaN	0.016334004	0.426016282	0.482943765	-0.95206093	-0.455241546	0.38394107	-0.659006029	1.165355648	-0.826277826	-1.093870351	0.186216417	-0.987294722	0.786616838	NaN	0.665664409	-0.373211631	-0.587251316	1.497038932	-0.645650779	-0.243518593	1.086893182
HES1	BGLAP	-0.517051197	0.483042052	-0.544734216	-0.504053034	-0.416038543	NaN	-0.474371313	-0.584917337	-0.551513269	-0.615214767	-0.263719127	-0.489804388	-0.54702379	-0.464035089	-0.528043888	-0.370676631	-0.457935653	-0.577638669	-0.424995847	-0.637808005	-0.581979619	-0.508772058	-0.55817571	-0.602473033	-0.666680995	-0.402766615	-0.61058043	-0.517355434	-0.417086875	NaN	-0.483340435	-0.48615438	-0.474989454	-0.452835713	-0.56660313	-0.512721583	-0.559580755	-0.459331506	-0.49298418	-0.543381806	-0.5575924	NaN	-0.586367965	-0.56491979	-0.677474533	-0.486134223	NaN	NaN
RB1	BGLAP	-0.390736478	1.718391672	0.078982193	-0.021149223	1.091276028	NaN	-0.283404988	-0.604686926	NaN	-0.367693745	0.137185075	-0.520531388	-0.802433706	-0.290332207	-0.550068498	-0.287760672	-0.643663355	-0.888481526	-0.47066379	-0.735408238	-0.614154216	-0.000941688	-0.533551353	0.02382044	NaN	-0.305284386	-0.3680384	0.521515909	-0.686506394	NaN	-0.544086941	NaN	-0.218460925	-0.725673304	-0.698148756	NaN	-0.228150531	-0.487906514	-0.331761837	-0.396324825	-0.587112614	NaN	-0.749392465	-0.623187446	NaN	-0.787253549	NaN	NaN
RUNX2	BGLAP	-1.269112879	-0.238578607	-0.724855388	-1.198851852	-0.656525287	NaN	-1.099499599	-1.413880848	-0.870141412	-1.246984546	-0.67886358	-1.327515581	-1.634605097	-1.121549159	-1.544170573	-1.151729644	-1.462466731	-1.654279219	-1.266122764	-1.56669782	-1.418383037	-0.81553935	-1.399663317	-0.827727851	-1.401075704	-1.136123322	NaN	-0.88329203	-1.51356854	NaN	-1.396104026	-1.4171843	-1.048917943	-1.479990232	-1.653209836	-1.267056765	-1.11174874	-1.333796637	-1.144740155	-1.208318343	-1.273487951	NaN	-1.5486568	-1.426050725	-0.321346279	-1.611845851	NaN	NaN
TBP	BGLAP	-1.068331436	1.259083406	-0.622680832	-0.737461146	1.024478159	NaN	-0.977509075	-1.29701709	-0.766088843	-1.060635055	-0.589079291	-1.20864918	-1.474635176	-1.006172376	-1.270713402	-0.990459436	-1.317416398	-1.52779069	-1.149012138	-1.426271888	-1.299756517	-0.699761414	-1.259867023	-0.708688112	-1.268249931	-1.006917934	NaN	-0.197521798	-1.373803458	NaN	-1.247860787	-1.104274439	-0.923443664	-1.377804352	-1.517657878	-0.509823531	-0.941598318	-1.2019638	-0.984457584	-1.076027816	NaN	NaN	-1.426284734	-1.288795385	-0.175035479	-1.483112537	NaN	NaN
ARNT	BHLHE40	-0.201938011	1.875457802	-0.06119644	-0.51563441	-0.688918735	NaN	0.223561152	-0.218896494	-0.55735577	0.539334267	-0.485067861	-0.584191269	-0.125538131	-0.604133518	-0.641029028	-0.041708599	-0.120595884	-0.491337759	0.830013235	-0.494747026	1.875457802	0.107577162	-0.399587142	0.168949651	-0.905182815	-0.285059742	-0.436940453	0.116738167	0.126275062	NaN	0.355550565	0.264996753	0.202958296	-0.448123886	0.797423065	NaN	-0.330075749	0.273891385	-0.396563014	0.705473202	-0.626892348	NaN	0.36736473	-0.396062714	1.033443478	-0.343721019	NaN	NaN
HIF1A	BHLHE40	0.159031508	2.13809312	1.163817387	1.458033034	NaN	NaN	-0.208895602	-0.086640153	-0.06692401	1.880737137	0.750571976	-0.483694281	-0.34622303	0.063923386	-0.738846723	1.506494157	1.118497142	-0.503129124	0.30079789	0.721054891	1.33499235	0.672285286	0.592756088	-0.03717534	-0.982621155	0.597326593	-0.264147392	0.946686142	0.103604475	NaN	-0.29748221	0.204166279	-0.005355558	0.574414244	-0.417406343	NaN	-0.327367054	0.033550398	0.465695879	0.744095113	0.154831701	NaN	0.193776097	-0.161592764	0.053411458	-0.412834085	NaN	NaN
ARNT	BHLHE41	-0.338719901	1.689334547	-0.318964517	-0.515007015	-0.688918735	NaN	0.224792295	-0.216840707	-0.558206667	0.540384034	-0.742799494	-0.583846827	-0.125104759	-0.605045634	-0.071189943	-0.039181987	-0.126380358	-0.489013331	0.69776339	-0.493598155	0.129978057	0.110030031	-0.399212465	0.171090582	0.050546807	-0.284675382	-0.439797464	0.117140424	0.12567155	NaN	0.357618945	0.262984345	0.203806442	-0.446949319	-0.218363802	0.071416099	-0.327668942	-0.40920168	-0.389269875	0.70463247	-0.626167558	NaN	1.253932577	-0.396755951	0.187641262	-0.341555893	NaN	NaN
HIF1A	BHLHE41	-0.119226712	1.288343207	-0.452472662	0.353830236	NaN	NaN	-0.207701813	-0.082918078	-0.067332417	1.201069044	-0.94131317	-0.482933968	-0.34482284	0.229676287	-0.166616749	0.310675549	-0.255888748	-0.501203733	0.302106062	0.44565301	0.111891748	0.590376156	0.593365978	-0.036000985	0.24476395	0.599029893	-0.265415696	0.947939026	0.207001173	NaN	-0.294716533	0.202939323	-0.004068012	-0.004053491	-0.413892809	0.402675375	-0.325072813	-0.411316759	-0.283859648	0.93732255	0.155275675	NaN	0.192123052	-0.163308726	0.056208283	-0.410656432	NaN	NaN
ATM	BID	-0.088230049	1.254790751	0.417292896	0.122090003	-0.024866791	NaN	0.102781185	0.480230628	-0.190925114	-0.116167175	-0.051897337	0.095638313	1.254790751	-0.208198328	0.719128788	0.228894892	-0.087002408	-0.198456169	-0.172560735	0.010139777	NaN	-0.334543983	-0.071795804	-0.285064397	0.12881066	-0.118899214	-0.225330931	0.25218062	0.33001239	NaN	-0.169438238	-0.062151653	-0.204831595	-0.228731875	-0.164134527	-0.088230049	-0.293712977	-0.241060696	NaN	-0.188561197	-0.190795692	NaN	-0.151433354	1.075315224	-0.200120544	-0.20624147	NaN	NaN
BAX	BID	-0.381719456	1.651878628	NaN	-0.70863636	-0.738794849	NaN	-0.048332491	-0.793778548	-0.009063342	-0.382634652	-0.7495426	-0.500563623	0.44056561	-0.895416276	-0.132124472	-0.317915211	-0.401111028	0.17483643	-0.547494633	0.234681702	-0.83368335	-0.950522354	0.225683268	-0.919395811	-0.587625206	-0.756147327	-0.080546334	0.03302646	-0.453077843	NaN	-0.56902403	NaN	NaN	-0.408889489	-0.912096021	-0.078584088	0.368186557	-0.685106354	NaN	-0.879325326	-0.332311395	NaN	1.030304765	0.149699097	1.182961209	NaN	NaN	NaN
BIRC3	BID	0.199507768	2.080769936	0.503111907	-0.050674416	-0.398373168	NaN	-0.098345094	-0.039206443	0.396874247	0.561539337	-0.383765475	-0.102839122	1.446428026	1.179282773	-0.393417355	1.578292762	2.034003161	0.508430586	0.040737879	0.526849118	-0.494750186	-0.599659358	0.221922663	-0.581574228	-0.098443581	1.490773512	0.291987263	-0.065984514	0.889065476	NaN	-0.259036517	-0.318197865	0.117758047	0.520033899	0.770587875	1.152920317	0.733501718	0.504610714	NaN	-0.50180064	0.062223591	NaN	0.78033229	0.609761169	1.062165775	-0.464883474	NaN	NaN
CASP8	BID	0.137947945	2.034897269	0.719529759	0.135402578	-0.209579273	NaN	0.159326249	0.273938356	-0.061331593	0.026989528	-0.093248076	0.079548224	0.420043488	-0.095210804	0.661719397	1.359686531	0.096438584	0.260299678	1.992129798	0.812272214	-0.229315003	-0.400173608	0.623301202	-0.368626764	0.059767588	1.292845175	0.489424397	0.663284201	0.300080193	NaN	-0.070231625	-0.220587013	0.354526798	-0.114851274	0.069727648	NaN	0.158408646	0.157796905	NaN	-0.226872556	-0.032526333	NaN	1.360611703	0.317984269	0.896387746	-0.219969599	NaN	NaN
CRADD	BID	-0.111414003	2.051382764	-0.143315975	-0.020891083	-0.510847897	NaN	0.23513654	-0.188493235	-0.164926202	0.453560805	-0.387357845	-0.228616787	-0.590813165	0.356305841	-0.01369615	-0.089376741	-0.607395088	0.187617559	-0.24868634	0.219689673	-0.551100321	-0.66448248	0.722982471	-0.648366418	-0.227636049	1.22169078	-0.579300818	0.327864622	0.360582018	NaN	-0.313660638	-0.545591777	0.009698301	0.124281004	-0.04953154	1.709212101	-0.322131713	0.576790547	NaN	-0.575298453	0.003378601	NaN	0.814942795	1.185757741	NaN	-0.486225506	NaN	NaN
CTSD	BID	-0.121583086	1.475895401	0.212058702	-0.195399487	-0.652274405	NaN	0.066500618	0.796714715	-0.494624973	-0.311337569	-0.628333246	-0.38238973	-0.254538073	0.830117205	1.153701727	0.1405273	0.854423378	0.280443747	1.433535308	0.348687532	-0.740791039	-0.850675788	0.674807426	-0.764255517	-0.472700217	-0.375426235	0.021406719	0.145210668	-0.57666633	NaN	-0.484959765	-0.687779166	-0.196290248	-0.340571427	0.258967201	0.060053623	0.461237637	0.405848775	NaN	-0.775960791	-0.216243369	NaN	-0.284383028	0.134399725	-0.796942913	-0.681637608	NaN	NaN
DAXX	BID	-0.608713167	0.767124628	-0.946056485	-0.19076939	-0.62761926	NaN	-0.315818364	-0.097416338	-0.692556886	-0.368991238	-0.651471709	-0.383213657	-0.324955777	-0.642960835	-0.81617769	-0.469371936	-0.548061343	-0.038759004	-0.493692922	-0.218101477	-0.693519669	-0.848863585	-0.899475773	-0.810692758	-0.417257898	-0.453192089	-0.636113958	-0.901873456	-0.385684619	NaN	-0.822816559	-0.660881205	-0.209585511	-0.32981239	0.566548603	-0.799400569	0.057580068	-0.41204309	NaN	-0.770633681	-0.820328268	NaN	-0.646301584	0.243167964	0.767124628	-0.706469461	NaN	NaN
FADD	BID	0.35296861	2.067537051	0.579523781	0.250090708	-0.095995205	NaN	0.552663546	0.008017851	0.114812405	0.413912343	-0.117356412	0.047500453	0.433889254	1.668593976	1.106095825	0.364697643	-0.388751984	0.79213364	1.227793775	0.684029766	-0.273093496	-0.435094389	1.169522525	-0.390502771	0.015879354	0.336349995	0.423407847	0.63002306	0.776886414	NaN	-0.238940886	-0.2376284	0.362394061	0.061296942	2.027193507	1.999139513	0.89417585	0.289704968	NaN	-0.301413527	0.261670638	NaN	0.024325905	1.261977929	1.533662476	-0.108210137	NaN	NaN
FAS	BID	-0.234700255	1.887273446	0.35390518	-0.512878396	-0.531132496	NaN	-0.455468498	-0.287613603	-0.618242608	0.418748255	-0.40800694	-0.231581484	0.850342918	0.18206788	-0.186013476	0.815958716	NaN	0.379692108	-0.680086496	0.466914763	-0.593844601	-0.622698734	0.341619085	-0.616596682	-0.333274978	-0.72113834	-0.127334136	0.287007931	0.711166677	NaN	-0.300535194	-0.561833836	-0.46344964	-0.167007188	-0.319786872	1.527234011	-0.612220441	0.539936254	NaN	-0.626116036	NaN	NaN	1.550440943	1.594434456	0.163629757	-0.448732424	NaN	NaN
FASLG	BID	-0.543169511	0.87402033	-0.599620397	-0.252043426	-0.636434231	NaN	-0.578611552	-0.759580998	-0.35134608	-0.643128642	-0.413124182	-0.226397256	0.671512477	-0.682470087	-0.696579048	-0.583151016	-0.661185507	-0.334740599	-0.66687348	-0.49423932	-0.563129192	-0.62177006	0.375346259	-0.675470229	-0.241070888	0.87402033	-0.444761867	-0.599676593	-0.690544334	NaN	-0.440915266	-0.585141875	-0.374072423	-0.725783251	-0.620533411	-0.622651099	-0.76006902	-0.693596246	NaN	-0.518923307	-0.742903396	NaN	-0.686884781	-0.639187504	-0.6672036	-0.500992954	NaN	NaN
GZMB	BID	-0.02690689	1.983909856	0.179961309	-0.258524099	-0.677358234	NaN	-0.672319957	0.769888571	0.068633579	0.212693233	-0.669728412	-0.421632119	1.983909856	0.018787479	1.236023923	0.858262564	1.1441797	0.204304857	1.433121067	0.341421819	-0.83629063	-0.87961491	0.634949592	-0.85677002	-0.48646353	0.71957215	-0.332158713	-0.793437703	0.685875061	NaN	-0.519815721	-0.748089787	-0.203008551	0.980359341	0.132522297	0.055888304	0.438309238	0.401723513	NaN	-0.809270966	-0.32924183	NaN	0.161668878	1.416108447	-0.45112087	-0.708140214	NaN	NaN
MADD	BID	0.124569903	2.23705708	0.304923688	-0.120640236	-0.556848317	NaN	0.164059232	0.288781	0.198741543	0.376974656	-0.557417735	-0.322293953	-0.114536722	1.282307073	0.226865682	1.391733742	1.030405276	0.135040202	0.839341728	0.449702134	-0.687836658	-0.726687071	-0.18596508	-0.753584647	-0.336402288	0.827388361	0.119011022	0.242479825	1.507645848	NaN	-0.380757393	-0.599548471	-0.090696375	0.494428876	1.50012195	1.632284709	0.544525846	0.508310809	NaN	-0.704214978	-0.111675948	NaN	1.505841589	0.870536656	1.258926201	-0.627281009	NaN	NaN
MAP3K5	BID	-0.055783638	1.538477336	0.594528339	-0.012435508	-0.248183129	NaN	0.407288856	0.686719227	0.435780741	0.507898728	-0.266991676	-0.074615962	-0.407622297	0.433115773	0.844442516	0.438864141	-0.251463091	-0.172124074	0.364193583	-0.077756405	-0.386021781	-0.507864795	-0.259603325	-0.475625474	-0.039658985	-0.344137649	NaN	0.513264927	0.447823659	NaN	-0.285115116	-0.298672817	0.231403561	0.376950225	1.538477336	-0.16009262	0.049609871	0.1397286	NaN	-0.401394729	0.137279824	NaN	-0.095079222	0.253370217	-0.23171985	-0.258741803	NaN	NaN
RIPK1	BID	0.249682258	1.793453387	0.887749945	0.434118948	0.050076894	NaN	-0.079416071	0.075354034	0.039725611	0.920316743	-0.001477702	0.075616358	1.269835663	0.185308189	-0.123328211	0.918058628	NaN	0.376424688	0.818131134	0.148970158	-0.126812464	-0.310152741	-0.040523378	-0.293541041	0.02478029	1.282040965	0.674304343	-0.158929747	1.793453387	NaN	0.11762929	-0.080945285	0.081310495	0.15458148	0.926833671	0.956053599	0.268687344	1.082718697	NaN	-0.145756357	0.083710475	NaN	0.481629534	0.429759542	0.347985041	-0.023344875	NaN	NaN
TNF	BID	0.086598539	1.378594196	0.919276953	-0.11010013	0.036104866	NaN	0.753297179	0.565530329	0.017833847	0.277602892	0.062329455	-0.13486115	0.267960254	-0.137198885	0.216168473	-0.018080988	-0.031322814	0.134290869	0.094462938	0.44070961	-0.156914496	-0.109886437	0.910840151	-0.189204381	-0.018664337	0.384372044	-0.176950743	0.521461806	0.086774357	NaN	0.007841038	0.00979047	0.559367472	-0.017106423	0.259177717	-0.129060314	-0.024815299	0.949935953	NaN	-0.085092112	-0.022075096	NaN	0.118095811	0.08642272	0.791678558	-0.024905671	NaN	NaN
TNFRSF1A	BID	0.015137821	2.439714868	0.12725384	0.226373702	-0.137386849	NaN	0.724417234	0.105789628	0.027505339	0.19763794	0.002096389	0.091396989	-0.11265076	0.687518126	-0.065067022	0.212791707	2.439714868	-0.083993404	0.664770769	-0.043085271	-0.07688362	-0.271770459	-0.07418107	-0.184419319	0.011583468	-0.133963236	0.007858024	0.824088624	0.15320632	NaN	0.045260597	-0.067540571	0.382696227	0.119771518	-0.110986619	0.0013711	0.008774633	1.113873511	NaN	-0.119374631	0.316172858	NaN	-0.065348257	0.215255447	NaN	0.004222969	NaN	NaN
TP53	BID	-2.55843233	-0.257986682	-2.478242764	-1.905356396	-2.678382714	NaN	-1.937321115	-2.291832317	-2.76569021	-1.693617032	-2.475990135	-2.213077187	-1.274010657	-0.458417173	NaN	NaN	-2.54481174	-2.650031447	-2.81315541	NaN	-2.595315988	-2.780597352	-2.788660934	-2.720305029	NaN	NaN	-2.890859129	-2.458235483	-2.750006311	NaN	-2.833098024	-2.719134169	NaN	-2.764526865	NaN	-0.257986682	-1.184478895	NaN	NaN	-2.621956413	-1.896679961	NaN	-2.711223934	-2.167014711	-2.533961684	-2.681050454	NaN	NaN
TRADD	BID	0.276708875	1.811149283	0.806040465	0.358310028	-0.119190608	NaN	0.679178429	1.292379063	0.289545781	0.303758359	-0.099421615	0.149011766	0.579207011	1.309616668	0.590417641	1.640397124	1.053016049	0.411653326	0.483309664	-0.143032055	-0.231172398	-0.377528176	0.223429022	-0.140894031	0.155071061	1.15906544	-0.108089662	0.729743092	0.72958817	NaN	0.050353408	-0.093932157	0.459086746	0.433795045	0.078029982	1.152723643	0.846410828	0.145547112	NaN	-0.258540471	0.396024509	NaN	0.073583568	0.220208938	0.159522876	-0.055417769	NaN	NaN
TRAF2	BID	0.63870298	2.602551852	0.891682417	0.405773241	0.030528736	NaN	0.708723779	1.463097672	0.735429878	0.897485691	-0.056179605	0.232597453	0.81071992	1.633373711	0.462040226	1.544199832	-0.008758201	0.942895377	0.195412216	0.990640011	-0.113574208	-0.3146479	1.325945434	-0.263457248	0.169015751	0.85905069	0.238305625	0.280745103	1.260441479	NaN	0.092836104	-0.056922305	0.204353155	1.618933078	1.577076731	1.371255082	1.122313491	1.069199175	NaN	-0.206745856	0.45270315	NaN	2.058844348	0.246978205	0.285347385	-0.124850403	NaN	NaN
BAG4	BIRC3	0.210663977	2.044620139	-0.655914189	-0.226314397	0.575950679	NaN	-0.33662224	-0.305878565	0.148131846	0.365339351	1.300815848	0.054423622	0.428471265	0.954755613	-0.543359082	-0.11856588	1.212149147	1.775183329	-0.123046779	0.32013053	0.695142523	0.747942105	0.046256477	1.654214316	-0.206679176	0.214562708	0.874610223	-0.313267431	0.720183506	NaN	0.68175067	-0.566351578	0.67715426	0.113293453	-0.421972495	1.015168664	0.701103021	0.231285204	-0.394584213	0.601230554	0.759865389	NaN	0.563243562	NaN	-0.033985647	NaN	NaN	NaN
BIRC2	BIRC3	-0.162495778	1.86287725	0.356189038	-0.338570229	1.484435603	NaN	-0.398022785	-0.34629396	0.110750406	0.312320969	-0.723457395	0.001372851	-0.081723699	-0.286854027	-0.561325628	-0.326876771	-0.169306703	1.489529483	-0.690451976	0.283076252	0.643421227	-0.952127734	-0.708036826	-0.325474926	-0.278823851	0.369718955	0.225508396	-0.517183317	0.665799869	NaN	-0.914337022	-0.593514471	0.047624671	0.077195194	-0.079447079	-0.192021107	-0.690337146	-0.01569607	0.310572887	0.544943608	0.821354124	NaN	0.525857146	-0.819309882	0.856948051	0.70436693	NaN	NaN
MYB	BIRC3	-2.033566743	-0.388732474	-1.008387284	-2.07790819	-2.381617451	NaN	-2.148995237	-2.653193837	-1.593009424	-1.385602871	-1.49131997	-1.758139605	-1.628480449	-2.281116918	-2.46761372	-1.397237547	-2.365837289	-2.438436376	-2.54257217	-1.687229099	-1.34675889	-1.927967482	-1.743574183	-1.69852486	-2.336010214	-1.583998731	NaN	-2.166684135	-2.451738955	NaN	-2.033566743	-2.438771958	-2.251838963	-1.452139035	-1.515567194	-2.071162843	-2.365567204	-2.593823652	-1.186532877	-2.036816447	-1.503145899	NaN	-2.062515619	-1.299041547	-1.858735733	-1.950768087	NaN	NaN
NFKB1	BIRC3	-1.968850177	0.27666697	NaN	-2.07790819	-1.885540622	NaN	-2.148995237	-2.095889403	-1.593009424	-1.385602871	-2.493380876	-1.967702309	-1.089393953	-2.632585526	-2.46761372	-1.018960786	-0.883045239	-1.563445989	-1.937371255	-2.233368438	-1.084610328	-2.809205093	-2.544498891	-1.049656452	-2.090481412	-1.05232606	-0.819763495	-2.598365089	-2.167523494	NaN	-0.926087837	-2.438771958	-1.067752133	-1.452139035	-1.987395887	-1.975943259	-1.020450194	-2.355474047	-1.326060675	-2.134773083	-1.889669651	NaN	-2.463276836	-2.19259719	-1.55148997	-0.788657425	NaN	NaN
NFKBIA	BIRC3	-2.666457613	-1.103237072	-2.416884601	-2.854688753	-1.103237072	NaN	-2.791916249	-2.750021556	-2.845126467	-2.662315358	-2.830229089	-1.71920935	-2.826007236	-2.736341022	-2.90504161	-2.840924793	-2.748816848	-2.620236844	-2.343491911	-2.846691048	-2.842999547	-2.497781546	-2.59211767	-2.552834928	-2.090481412	-2.361008149	-2.761383037	-2.847938111	-2.420129742	NaN	-2.788306224	-2.577523289	-2.791663855	-2.695083373	-2.679096606	-2.84870318	-2.87906423	-2.87229733	-2.551650206	-2.421572516	-2.06185739	NaN	-2.858927638	-2.666457613	-2.79761771	-2.725521495	NaN	NaN
RELA	BIRC3	-1.578567355	0.102749368	-1.008387284	-2.07790819	-2.220276493	NaN	-2.148995237	-2.095889403	-1.593009424	-1.6700441	-0.561871044	-1.71920935	-2.015140526	-1.376972956	-2.46761372	-1.301759985	-1.191834407	-1.537755224	-1.937371255	-1.459942012	-1.8608444	-1.392900917	-2.413226514	0.102749368	-2.090481412	-1.44357538	-2.347521835	-2.166684135	-1.00708559	NaN	-0.659676855	-2.438771958	-1.603700167	-1.452139035	-1.334864041	-1.417286843	-1.020450194	-1.514028011	-1.231545855	-1.721707259	-1.837703143	NaN	-1.56121566	-1.299041547	-1.879169325	-2.036599189	NaN	NaN
AURKA	BIRC5	-0.524051248	0.102128629	-0.744831844	-0.629913344	-0.50874245	NaN	-0.492413826	-0.501874194	-0.766243413	-0.422913722	-0.842148264	-0.576505332	-0.305119807	-0.265863154	-0.575713379	-0.426287213	-0.287272391	-0.58968952	-0.434106866	-0.749474084	-0.485431581	-0.735626815	-0.367201493	-0.656623054	-0.348010639	-0.588791933	-0.62420159	0.102128629	-0.466396111	NaN	-0.519243298	-0.897238319	-0.672175406	-0.492084202	-0.496115475	-0.754197627	-0.569832308	-0.466371656	-0.483040837	-0.546796976	-0.566575134	NaN	-0.331357204	-0.458450094	-0.806788898	-0.449000499	NaN	NaN
AURKB	BIRC5	-1.262265908	0.043059312	-1.39533874	-1.247343131	-1.149572509	NaN	-1.28341708	-0.817102555	-1.164988082	-0.576706498	-1.311965579	-0.323931989	-0.730463465	-1.320818457	NaN	-1.162626773	-1.298629272	-1.140189343	-0.92453894	-1.348179913	-1.435400813	-1.370369134	-0.378257841	-1.384790761	-1.302389937	-1.403256936	-1.423537328	-1.395642635	-1.09619841	NaN	-1.222500296	-1.298452142	-1.361610762	-1.016077411	-1.401518168	-1.057054876	-1.35354948	0.043059312	-1.214368549	-1.355110375	-1.266099145	NaN	-1.066757203	-1.28579985	-1.296155724	-1.047249738	NaN	NaN
FOXM1	BIRC5	-2.82765152	-1.7190714	-2.817043299	-2.88998507	-2.065163857	NaN	-2.598751723	-1.938017241	-2.813886324	-2.433864923	-2.805347764	-2.673045343	-2.889360419	-2.758507315	-2.949118933	-2.901978713	-2.841641298	-2.847685582	-2.885539882	-2.827818588	-2.707055856	-2.677467069	-2.229191953	-2.719074784	-2.828721965	-2.871915555	-2.818212209	-2.767455151	-2.244463806	NaN	-2.584608343	-2.869194225	-2.930315321	-2.826521791	-2.93825437	-2.862196042	-2.874132753	-2.83382576	-2.863943652	-2.673090854	-2.155221386	NaN	-2.883334417	-2.786891496	NaN	-2.830523441	NaN	NaN
MAX	BIRC5	-2.767561027	-0.211069212	-2.817043299	-2.88998507	-2.502097827	NaN	-1.711334241	-1.862597779	-2.813886324	-2.380037798	-2.805347764	-2.000391997	-2.889360419	-2.136181304	-2.949118933	-2.901978713	-2.841641298	-2.847685582	-2.885539882	-2.827818588	-2.707055856	-2.677467069	-1.635911661	-2.556988433	-2.670507909	-1.894969813	-2.818212209	-1.403022391	-2.244463806	NaN	-2.584608343	-2.803847385	-2.930315321	-2.254207049	-2.872800306	-2.672141654	-2.874132753	-1.082387313	-2.863943652	-2.501082609	-2.155221386	NaN	-2.883334417	-2.786891496	-2.824130098	-2.298275716	NaN	NaN
MYC	BIRC5	-2.811787779	-1.403022391	-2.817043299	-2.88998507	-2.63609446	NaN	-2.662046646	-2.546478938	-2.813886324	-2.687389637	-2.805347764	-2.411705085	-2.889360419	-2.414895132	-2.949118933	-2.901978713	-2.841641298	-2.847685582	-2.885539882	-2.827818588	-2.707055856	-2.677467069	-1.626296632	-2.628014707	-2.712960616	-2.221544396	-2.818212209	-1.403022391	-2.483401779	NaN	-2.640015534	-2.809489296	-2.930315321	-2.254207049	-2.872800306	-2.825356862	-2.874132753	-2.168025211	-2.863943652	-2.501082609	-2.155221386	NaN	-2.883334417	-2.786891496	-2.824130098	-2.416788601	NaN	NaN
ATM	BLM	-0.581203068	0.674105741	-0.749697742	-0.6794102	-0.669795043	NaN	-0.267093189	-0.874661477	-0.406401579	-0.39942886	-0.724167796	-0.811171794	0.674105741	-0.366318363	-0.906871247	-0.691737492	-0.343789898	-0.367360582	-0.451466615	-0.687653156	NaN	-0.523256675	-0.680321936	-0.814883622	-0.320203666	-0.729835361	-0.657030396	-0.607588148	-0.685549572	NaN	-0.353221023	-0.711322321	-0.465888209	-0.466498448	-0.466623795	-0.764203845	-0.532739979	-0.440028061	-0.873072974	-0.709326841	NaN	NaN	-0.68709157	-0.884424632	-0.448025752	-0.498159777	NaN	NaN
MAX	BMI1	-2.16616753	0.147702617	-2.142848601	-2.370486985	-2.502097827	NaN	-1.269172884	-1.414433019	-2.239723356	-2.380037798	-1.850327038	-2.13154303	-2.225206472	-1.973869345	-1.416071589	-2.714983914	-1.263630218	-2.226631774	-1.717838839	-2.254291211	NaN	-2.406355129	-1.635911661	-2.264167466	-2.384823801	-0.9584674	-2.473231403	-1.407122415	-2.19501854	NaN	-2.123143768	-2.407011124	-2.701902183	-1.76442567	-2.395603733	-2.477124272	-1.388361983	-1.082387313	-1.612326159	-2.288179459	-1.258252809	NaN	-2.785725799	-2.586920997	-2.736155752	-1.088830967	NaN	NaN
MYC	BMI1	-2.629675445	-1.290022485	-2.212915772	-2.524321955	-2.63609446	NaN	-2.662046646	-2.546478938	-2.239723356	-2.687389637	-2.629242526	-2.411705085	-2.770564882	-2.414895132	-2.844755524	-2.583883952	-2.571400214	-2.697734336	-2.429373441	-1.880116256	NaN	-2.611612281	-1.290022485	-2.628014707	-2.712960616	-2.221544396	-2.473231403	-1.407122415	-2.483401779	NaN	-2.640015534	-2.809489296	-2.720026715	-2.076116656	-2.627793394	-2.825356862	-2.631409981	-2.168025211	-2.505526388	-2.288179459	-1.376049492	NaN	-2.559011921	-2.679350227	-2.71147845	-2.416788601	NaN	NaN
ACVR1	BMPR2	-1.015827472	1.576659407	-0.824496783	-0.930650497	-1.284408772	NaN	-0.964765617	-1.104603155	-0.884514076	-0.925741968	-1.191327157	-0.675209114	-0.836222557	-1.065648998	-1.00220185	-1.214009835	-1.203968079	-1.017729819	-1.200305061	-0.567573288	-1.085578668	-1.009634889	-1.281269584	-0.966439992	-1.16272471	-0.699405042	-0.708517826	-1.221036728	-0.916326245	NaN	-0.74650129	-1.225336582	-0.865851066	-0.782004365	-1.203473151	-1.165951603	-0.71686566	-0.754456644	-1.187057352	-1.24690368	-0.5642371	NaN	-1.191754236	-0.692971092	-0.886918455	-0.801833436	NaN	NaN
ACVRL1	BMPR2	-0.907614494	0.792255853	-0.583462096	-0.939670941	-1.068789811	NaN	-1.00127451	-1.01643295	-0.896630604	-0.921701635	-0.903902037	-1.032393642	-1.018841856	-0.907614494	-0.913904282	-0.928431593	-0.834590253	-0.853590686	-0.800845092	-0.975143717	-0.958791555	-1.002878958	-1.014322363	-1.007984541	-0.835828807	-0.994137007	-0.858626459	-0.977827811	-0.663541308	NaN	-0.881362249	-0.978067795	-0.955335186	-0.988686605	-0.86635038	-0.844809127	-1.03464987	-0.989958972	-0.94875854	-0.896184292	-0.994941719	NaN	-0.760704223	-0.765434642	-0.681235102	-0.980026586	NaN	NaN
BAMBI	BMPR2	-2.421716562	0.352028514	-2.888093051	-2.31519696	-1.71302225	NaN	-2.337800294	-2.501354426	-2.240875668	-2.30985837	-2.796545449	-2.035015409	-1.5416713	-2.480163687	-2.419684437	-2.819965444	-2.723994567	-2.423831935	-2.701874385	-1.079162198	-2.48209608	-2.406944795	-2.791254365	-2.270209272	-2.864239272	-2.06940615	-1.001612018	-2.653945148	-2.302252617	NaN	-2.109148361	-2.82801825	-2.236601893	-2.130273763	-2.652800811	-2.616629857	-2.068060548	-2.132579603	-2.627553781	-2.799192946	-1.925460203	NaN	-2.789520454	-2.066620353	-2.821356572	-2.199567039	NaN	NaN
ARNT	BNIP3	-1.928626382	0.102462628	-1.929676669	-2.651758024	-2.806031847	NaN	-2.182653583	-2.093240935	-2.591789267	-1.187654481	-2.441581833	-2.586949769	-2.861131827	-2.546632881	-1.179041877	-2.191677589	NaN	NaN	-0.852949851	-2.824165168	-1.17457207	-1.648333601	-2.310934486	-1.661276846	-1.842198399	-2.192382865	-2.374018479	-1.657998604	-1.652798626	NaN	-2.212639566	-1.542157082	-1.568059	-2.854743073	-1.647435133	-1.709353332	-2.215083226	-1.493213284	-2.30740343	-1.014641378	NaN	NaN	-1.185140499	-2.7836404	-0.890555612	-2.33256935	NaN	NaN
HIF1A	BNIP3	-1.567731658	0.412215684	-0.572570146	-0.258653659	NaN	NaN	-2.182653583	-1.89223079	-1.838186992	-0.938665288	-1.005844615	-2.343911018	-2.196743707	-2.546632881	0.034094134	-2.191677589	NaN	NaN	-1.420403549	-1.026271215	-1.17457207	-1.055948016	-1.965530072	-1.859785562	-1.567731658	-1.161534213	-2.05011002	-0.773525475	-1.230591631	NaN	-2.212639566	-1.579469242	-1.75887508	-1.158669409	-2.297096474	-1.317968787	-2.16605671	-1.731432348	-1.261978832	-0.772247508	NaN	NaN	-1.544429103	-1.920155993	-1.647611615	-2.393352536	NaN	NaN
TP53	BNIP3L	-2.551801339	0.128098481	-2.478242764	-1.182581556	-2.678382714	NaN	-1.937321115	-2.291832317	-2.76569021	-1.693617032	-2.406886856	-2.213077187	-1.274010657	-0.088937149	NaN	NaN	NaN	-2.650031447	-2.81315541	NaN	-1.156511022	-1.296147685	-2.788660934	-2.177272392	NaN	NaN	-2.890859129	-2.458235483	-2.750006311	NaN	-2.833098024	-2.719134169	NaN	-2.764526865	NaN	-1.590755226	-0.486886353	NaN	-2.563350407	-1.535215294	-1.707882474	NaN	-2.711223934	NaN	-2.533961684	-2.681050454	NaN	NaN
AR	BRCA1	0.746035072	2.329692967	0.462193611	0.288703758	0.222855826	NaN	1.941768209	1.082074474	0.569312721	1.5165109	NaN	1.948524345	1.481089803	0.808221827	0.537739186	1.026294997	0.39688583	1.11903783	0.894036115	0.047030752	0.611400269	1.074390886	1.138727349	0.539431652	0.645369901	1.361619528	1.501215619	0.435194554	1.769902155	NaN	1.099868595	1.9303429	0.480847946	1.603738157	1.046627303	NaN	0.855893891	0.271943282	0.159741198	0.473400292	1.423804084	NaN	0.350633059	0.979201497	0.327751219	0.493684484	NaN	NaN
ATF2	BRCA1	0.232780126	2.192615135	0.6780806	0.918136834	-0.282136199	NaN	0.926082762	-0.23711035	0.20943121	0.78958488	NaN	0.138169889	0.106848594	1.347353747	0.167830005	0.046238629	-0.189254919	0.514331145	0.00806856	-0.194460309	0.118570037	1.882669039	0.496177019	-0.232145268	0.363455895	-0.12894139	-0.043527926	-0.210213076	1.097033999	NaN	0.554969556	0.802396958	-0.070274513	-0.037324124	0.612396872	NaN	-0.208143259	0.232780126	-0.184590387	0.359100914	0.385539897	NaN	0.001931183	0.563594374	0.135356017	0.52550688	NaN	NaN
ATM	BRCA1	0.109966916	1.958124057	0.605398268	0.283845249	0.233182072	NaN	0.268274657	0.716558332	-0.025497447	0.038145569	NaN	0.231286439	1.205382383	-0.106976811	0.295575959	0.44389385	0.191445553	-0.102009337	0.005291299	-0.038792648	NaN	0.329336338	0.094000617	0.423885509	0.486705615	0.084378028	-0.089532037	0.20053942	0.569697667	NaN	-0.098817758	0.178805695	-0.042914817	-0.059078957	0.043097116	NaN	-0.100241184	-0.094892575	0.39088418	0.129495517	-0.035587625	NaN	0.100896902	0.811652055	-0.004295716	-0.134183946	NaN	NaN
ATR	BRCA1	0.141288732	2.00497679	NaN	0.308809863	1.327858713	NaN	-0.189936909	0.541312475	-0.199944257	0.092238227	NaN	1.004330669	-0.151267033	-0.087878589	0.129982893	-0.085417812	-0.194524512	0.638099548	0.314258319	-0.088266466	0.263291003	-0.119745652	-0.270341242	1.200476622	-0.022760954	0.922774049	1.386451796	0.013850889	-0.115773668	NaN	0.133266951	0.359623128	0.44110861	0.674239056	-0.107831207	NaN	-0.035402768	-0.170176137	-0.031501733	-0.192664692	0.588183012	NaN	0.045400693	0.693784511	0.166606951	0.397394293	NaN	NaN
AURKA	BRCA1	-0.083700796	1.47004643	0.195856461	-0.081359541	-0.067717128	NaN	-0.193298889	0.013812729	0.153099556	-0.162998751	NaN	-0.200588735	-0.126742603	-0.088245386	-0.062516767	-0.137207747	-0.112652514	-0.033106406	-0.064056646	-0.055468819	-0.11210857	0.327235623	0.17630392	0.71767156	-0.140669794	-0.167298526	-0.09822996	0.142802664	1.47004643	NaN	0.027208085	1.347521903	-0.013256448	-0.106855989	-0.192242355	NaN	-0.150226636	0.092899094	-0.125699492	0.206856616	-0.142671368	NaN	-0.12965456	-0.130139152	0.233065227	-0.063787002	NaN	NaN
CCNE1	BRCA1	0.229764421	2.250119151	0.71140539	0.897874706	-0.177672084	NaN	-0.131830414	0.013736631	-0.094415463	1.010988677	NaN	0.507901102	0.968792722	1.229453306	0.131724928	0.281376226	0.022107846	0.009192277	0.414106439	-0.233017654	0.153421272	1.546209681	0.891313359	1.444273202	-0.113147158	0.249506178	-0.334602998	-0.051909016	0.497248307	NaN	0.626311946	-0.253312377	0.364280812	1.087656227	0.413342453	NaN	0.379561621	0.134119259	0.235442003	-0.014654704	0.758019224	NaN	-0.020538561	-0.092261983	-0.259783006	0.525948342	NaN	NaN
CDK2	BRCA1	0.529014159	2.705213046	0.674903313	1.440220656	1.70525394	NaN	2.144130954	0.628393622	0.124449687	1.011604424	NaN	1.87450242	1.001704866	1.264588467	-0.242097053	0.780929736	0.054519064	0.70779537	0.404626056	-0.175257523	0.102552237	2.080532556	1.640178257	1.445778361	0.175627302	-0.194956976	-0.374376086	-0.040100463	1.272778952	NaN	0.63909055	1.421287209	0.326813988	1.072481234	0.492795748	NaN	0.347332438	0.119134755	0.179420752	0.655447756	0.887539905	NaN	-0.272578585	0.18838527	-0.276190412	2.34833576	NaN	NaN
E2F4	BRCA1	-1.766935471	0.289925324	-1.512018707	-0.743734894	-0.490137021	NaN	-0.491637763	-1.601814068	-2.117228405	-2.112283557	NaN	-0.840309546	-1.16187119	-1.104529636	-2.244003808	-1.435425961	-2.240280377	-1.525051034	-1.824326877	-2.746435053	-2.162014832	-0.101014813	-1.946910195	-1.232010544	-2.037567067	-1.304681122	-1.537611447	-2.37163284	-2.36033921	NaN	-2.428356	-0.756280608	-1.909062144	-1.080421533	-2.133209316	NaN	-1.899297752	-2.141311209	-2.098877237	-1.580038238	-1.266052685	NaN	-2.406243418	-1.638982817	-2.198657552	-1.211988187	NaN	NaN
E2F6	BRCA1	-1.601814068	0.295738617	-1.512018707	-0.743734894	-0.490137021	NaN	-1.03287144	-1.601814068	-2.117228405	-1.163949035	NaN	-1.498661025	-1.16187119	-0.936439219	-2.244003808	-1.435425961	-2.240280377	-1.525051034	NaN	-2.746435053	NaN	-0.346946284	-0.673183717	-1.730936998	-2.034839771	-1.304681122	-0.857635697	-2.37163284	-0.924044919	NaN	-1.571822863	-0.756280608	-1.909062144	-1.080421533	-1.711399906	NaN	-1.899297752	-2.141311209	-2.098877237	-1.580038238	-1.266052685	NaN	-2.406243418	-1.638982817	-2.198657552	0.090164702	NaN	NaN
TFDP2	BRCA1	-2.1368925	-0.217158765	-1.512018707	-2.150839314	-1.860571368	NaN	-1.476800846	-1.601814068	-2.117228405	-2.343451509	NaN	-0.498661025	-2.043352644	-2.124683482	-2.244003808	-1.866128254	-2.240280377	-1.525051034	-2.529589055	-2.746435053	-2.39497307	-2.249967333	-1.060030657	-1.846382607	-2.034839771	-1.795302892	-2.270661095	-2.37163284	-0.924044919	NaN	-2.340901075	-2.178395865	-1.973690864	-1.448707936	-1.711399906	NaN	-2.436316966	-2.141311209	-2.098877237	-1.580038238	-2.042520185	NaN	-2.406243418	-2.44920434	-2.198657552	-2.014104787	NaN	NaN
CHEK1	BRCA2	-0.931902059	1.300594622	NaN	-0.890257271	-0.994538593	NaN	-1.030924537	-1.052333504	-0.962051822	-1.025253553	-0.943049415	-1.032328004	-0.87775022	-1.010990365	-0.827649567	-0.876389273	-0.937048776	NaN	-0.957782207	-0.853579413	-1.024635104	-1.073262967	-1.098076128	NaN	NaN	-1.018705053	-1.077427586	-1.322041957	-1.008400356	NaN	-0.224917393	-0.789614282	-0.997090545	-0.441370854	-0.916236339	-0.929276272	-1.100659653	-0.887636839	-0.826760735	-1.045175973	-0.946050691	NaN	-0.991991162	-0.957663271	-0.934997901	-0.924554735	NaN	NaN
RB1	BRD2	-2.387720203	0.338532945	-1.583529736	-1.365284349	-2.863958554	NaN	-2.763464009	-1.716339496	NaN	-2.788694618	-2.883257899	-2.699227539	-2.460145499	-1.63282141	-2.550623772	-2.806765052	-2.771781456	-2.481653943	-2.322392995	-1.410763196	-2.097374049	-1.393497818	-2.421926126	-0.905011074	NaN	-2.452563974	-2.677396933	-2.193637188	-1.400000278	NaN	-2.755568467	NaN	-2.237343524	-2.151631247	-2.03653851	NaN	-1.473520157	-2.495698064	-2.8601731	-2.616058087	-0.376456204	NaN	-1.203073546	-0.830924656	NaN	-1.97044151	NaN	NaN
RBP2	BRD2	-2.487824173	-0.023837888	-2.166332371	-1.365284349	-2.863958554	NaN	-2.815983648	-2.733182353	-2.480807691	-2.788694618	-2.883257899	-2.699227539	-2.460145499	-2.470766033	-2.657610775	-2.806765052	-2.771781456	-2.481653943	-2.322392995	-1.410763196	-2.907868629	-1.696938297	-2.608430924	-0.905011074	-2.343163356	-2.452563974	-2.677396933	-2.193637188	-1.815941277	NaN	-2.796670267	-0.924546314	-2.805534096	-2.324893609	-2.41468097	-2.005848992	-1.473520157	-2.495698064	-2.8601731	-2.616058087	-0.376456204	NaN	-1.203073546	-1.188759055	-2.518846241	-2.297813785	NaN	NaN
ABI1	BRK1	#DIV/0!	#DIV/0!	#DIV/0!	#DIV/0!	#DIV/0!	NaN	#DIV/0!	#DIV/0!	#DIV/0!	#DIV/0!	#DIV/0!	#DIV/0!	#DIV/0!	#DIV/0!	#DIV/0!	#DIV/0!	#DIV/0!	#DIV/0!	#DIV/0!	#DIV/0!	NaN	#DIV/0!	#DIV/0!	#DIV/0!	#DIV/0!	#DIV/0!	#DIV/0!	#DIV/0!	#DIV/0!	NaN	#DIV/0!	#DIV/0!	#DIV/0!	#DIV/0!	#DIV/0!	#DIV/0!	#DIV/0!	#DIV/0!	#DIV/0!	#DIV/0!	#DIV/0!	NaN	#DIV/0!	#DIV/0!	#DIV/0!	#DIV/0!	NaN	NaN
ABL1	BRK1	-1.86424279	0.803493992	-2.26215241	-0.650563875	-1.844646785	NaN	NaN	-1.61203093	-1.35112024	-0.704738145	-1.660328067	-1.269513133	-1.341982735	-2.103112992	-2.188557444	-1.425407499	-2.149057345	-2.368866102	-2.476211866	-2.309158567	-2.090588425	-1.678929535	-2.425851053	-1.877155264	-2.164319483	-1.463593776	-1.692274147	0.317466988	0.803493992	NaN	-0.709722442	-1.238600087	-0.002773112	-0.537844275	-2.126796615	-1.229638681	-2.665467767	-1.789560211	-2.086361341	-1.836673856	-0.559330371	NaN	-0.15910066	-1.9969584	-2.184557744	-1.969075539	NaN	NaN
BAIAP2	BRK1	-2.03402867	1.335470281	-2.106259651	-1.944860851	-2.217150392	-0.379336316	-2.736633046	-2.729790798	-1.701140789	-2.170048493	-2.761474228	-0.249794898	-1.456156677	-2.764693154	-2.585170068	-1.151738361	-2.375243542	-2.026813738	-2.169232856	-2.177780849	-2.659992751	NaN	-1.60641583	-1.283907542	-1.809798853	-2.916536621	-2.491534154	-2.622603292	-2.410676952	-0.053858601	-2.003788178	-2.271967791	-2.332219612	-2.202204592	-2.256992891	-0.363483446	-2.784285431	-1.886062249	-1.296418905	-2.24089812	-2.650177414	-1.780737387	-1.289346027	0.587160173	-2.580785961	-1.814124099	-1.358497992	-1.282523366
RAC1	BRK1	-2.275281037	0.032325902	-2.50480359	-0.7789157	-1.571001147	NaN	-2.147120179	-1.495101578	-1.709707763	-2.410089635	-1.429856128	-2.266103176	-2.838922268	-2.709077005	-2.487067856	-1.581933511	-1.338167602	-2.553085891	-1.873091216	-2.85791905	-1.827068672	-2.239452962	-2.728993625	-1.749715977	-2.513256937	-2.822047747	-2.496026832	-1.33929441	-1.806036487	NaN	-1.704711629	-1.356771746	-2.580972785	-2.557250648	-2.711705556	-2.809483353	-1.958432242	-2.788145308	-2.807939562	-1.961534274	-2.275281037	NaN	-2.848613505	-2.753676912	-2.340444272	-2.123536759	NaN	NaN
CAB39	BRSK1	-1.035341003	0.655141088	-0.824990707	-1.267985157	-1.473398458	NaN	-0.932721316	-1.047379481	-0.734529797	-1.273020252	-1.025095835	-0.914578865	-1.005213127	-1.495335911	-1.18099896	-1.026541961	-0.785308385	-0.800571998	-1.419378825	-0.967602929	NaN	-1.205671286	-1.061578502	-1.208759963	-1.54530507	-0.858677437	-0.604693995	-1.520725962	-0.849300209	NaN	-1.365791789	-1.300377272	-1.323754723	-0.240699073	-1.533827255	-1.246469613	-0.439871802	-1.265501045	0.261849816	-0.849335067	0.655141088	NaN	-1.095906708	-0.894364828	-0.795948989	-1.447078573	NaN	NaN
STK11	BRSK1	-0.125550135	1.585070168	-0.079427035	-0.403034534	-0.60891828	NaN	-0.222995121	-0.250249484	-0.04993237	-0.460125088	0.026392147	-0.131935696	0.12411891	-0.099950799	0.032086514	-0.322269974	-0.103798395	-0.081135808	0.774078047	0.741964213	-0.549870944	-0.00989198	-0.306861419	-0.323238681	-0.735083321	0.203653696	-0.243716619	0.006321138	0.065541981	NaN	-0.671997876	-0.45959128	-0.553192506	0.868464537	-0.271203398	-0.392061874	0.280842684	-0.549735033	0.959820999	-0.108721696	0.755079411	NaN	-0.309608169	-0.211363943	-0.172869037	-0.513208162	NaN	NaN
CAB39	BRSK2	-1.50326304	0.826062966	-1.509434705	-1.50326304	-1.574543247	NaN	-1.485484433	-1.575881988	-1.123510665	-1.042836567	-1.377363168	-1.569307303	-1.51740718	-1.501182835	-1.595941064	-1.352140633	-1.537906541	-1.369922158	-1.418144697	-1.650409798	NaN	-1.209746744	-1.34605123	-0.74129909	-1.49795804	-1.091234976	-1.662110749	-1.560907274	-1.415420409	NaN	-1.61629357	-1.578048912	-1.429068202	-1.628819677	-1.564061391	-1.251903499	-1.09535932	-1.093735248	-1.59256903	-1.6508808	-1.616375005	NaN	-1.657492202	-1.587363783	-1.48635457	-1.123335787	NaN	NaN
STK11	BRSK2	-0.714923408	1.325482335	-0.756428705	-0.815535997	-0.708735499	NaN	-0.770633392	-0.779527868	-0.442189535	-0.233058983	-0.774583892	-0.783307421	-0.770693609	-0.872565111	-0.736845071	-0.647581469	-0.857941065	-0.564034881	0.775686402	-0.911110243	-0.700146163	-0.564061657	-0.635765683	0.06045365	-0.687499434	-0.353117223	-0.715726697	-0.810472133	-0.614626024	NaN	-0.929978219	-0.739810213	-0.661140678	-0.894318123	-0.707244445	0.225801445	-0.285519134	0.620439577	-0.902857924	-0.904316892	-0.886110283	NaN	-0.872618137	-0.909673191	-0.862403858	-0.19296104	NaN	NaN
TP53	BTG2	-2.605687906	-1.173465275	-2.478242764	-2.715776406	-2.678382714	NaN	-1.937321115	-2.291832317	-2.76569021	-1.886553255	-2.859036971	-2.24788474	-1.799388162	-2.721246403	NaN	NaN	-2.54481174	-2.650031447	-2.871614057	NaN	-2.688809764	-2.23086138	-2.788660934	-2.594962304	NaN	NaN	-2.890859129	-2.458235483	-2.750006311	NaN	-2.833098024	-2.763546575	NaN	-2.764526865	NaN	-1.173465275	-2.198261756	NaN	-2.563350407	-2.464017821	-1.707882474	NaN	-2.711223934	-2.167014711	-2.533961684	-2.681050454	NaN	NaN
BLNK	BTK	-0.689550089	1.002926198	-0.990219417	-0.923190975	-0.54385514	NaN	-1.061504384	-1.071719571	-0.758098923	-1.043919841	-0.946035825	0.194654896	-0.737276496	-0.918899807	-0.998733648	-0.386271167	NaN	-0.996245734	-1.037084259	-0.037760133	-0.951107599	-1.015700052	-0.796239328	-0.879166019	0.405063056	-0.851301515	-0.927883683	-1.132242052	0.773377017	NaN	-1.071850009	-0.106578922	-0.495490605	-1.17665031	-0.701581043	-0.73075574	-1.051473051	-0.48873638	-0.400805868	-0.880794445	NaN	NaN	-0.320000406	-0.966504484	-0.829784023	-0.7218669	NaN	NaN
EPO	BTK	-0.204287366	1.669881908	-0.694812691	-0.654813502	-0.224892083	NaN	0.744935376	-0.697205952	-0.445209671	-0.697806737	-0.220454598	0.562938627	-0.33207735	-0.57376942	-0.615136138	-0.01631521	-0.555140832	-0.698616665	-0.536843224	0.315846723	-0.595066529	-0.677264164	-0.410422904	-0.494441387	0.781095208	-0.49587715	-0.286706951	-0.694533334	0.698135043	NaN	-0.082519281	0.243805619	-0.117821479	-0.421013865	-0.365761561	-0.379481714	-0.721192815	-0.118028802	-0.031902626	-0.490738501	-0.817632109	NaN	0.03096442	1.268919053	-0.462652058	-0.327495207	NaN	NaN
EPOR	BTK	-0.451748262	0.529571189	-0.513795198	-0.66628555	-0.181739077	NaN	-0.359750922	-0.549496228	NaN	-0.522888715	-0.196614709	-0.048956276	-0.489592796	-0.486828267	-0.586139505	-0.528440545	-0.500251766	-0.636941583	-0.422444737	-0.128183202	-0.55912941	-0.663483553	-0.311510129	-0.46788298	-0.254458329	-0.408977329	-0.247848596	-0.666047754	-0.421268729	NaN	-0.503853566	0.259093947	-0.299698146	-0.332758117	-0.283678211	-0.327877408	-0.643414142	-0.58559473	-0.56366768	-0.483477067	-0.74962233	NaN	-0.335712286	-0.545077595	-0.507529133	-0.58228576	NaN	NaN
JAK2	BTK	0.330426195	2.869148613	-0.039724104	NaN	NaN	NaN	0.032484926	0.057996446	0.282619538	NaN	0.176917669	0.029674467	0.345994555	NaN	0.015565435	NaN	0.085345225	NaN	NaN	0.615921977	NaN	-0.067774099	0.264937431	0.193488848	NaN	0.204650899	0.365876178	0.08402105	1.928231544	NaN	0.047679621	NaN	0.626189868	0.261685437	0.346950067	0.336625276	-0.023017475	0.668521505	0.679648306	0.004221	NaN	NaN	0.791059098	NaN	NaN	0.341837781	NaN	NaN
PIK3CA	BTK	0.420599459	2.951854252	0.100440836	0.222534513	0.634838352	NaN	0.773053218	0.139607063	0.415631267	0.037793001	0.461513735	1.381514054	0.234293699	0.200186083	-0.041609396	0.555301659	0.244083438	-0.011873889	0.320490839	1.190125034	0.260757595	-0.085214272	0.364597886	0.331342183	1.615475038	0.372978565	0.451986767	0.028513758	2.000284688	NaN	0.461678512	0.294918448	0.716961176	0.421646514	0.410361779	0.377364526	0.045654637	0.532608295	0.731985935	0.320052203	-0.004158508	NaN	0.85560816	0.0010275	0.373388608	0.370489335	NaN	NaN
PIK3R1	BTK	0.524513272	2.698434583	0.014859334	0.16083732	0.257178876	NaN	0.979341265	0.091401821	0.407034733	0.103314863	0.61826899	1.429107459	0.521868823	0.221106979	0.005929099	0.79533564	0.205741035	0.124827851	0.338899717	1.237408331	0.346396487	-0.052155315	0.392280487	0.270192091	1.617125314	0.324813223	0.476192095	0.143842006	1.194768716	NaN	1.739972922	0.585956967	0.725933189	0.377539527	0.413251445	0.403007115	0.093383551	0.731820598	0.775480634	0.352043251	0.143751689	NaN	0.889795794	0.938115836	0.348619629	NaN	NaN	NaN
SCRIB	C1orf226	-2.391491578	0.755273655	-1.479947645	-1.096863944	-2.014614658	NaN	-2.432108732	-2.67548152	-2.39051143	-2.497024522	-1.889333781	-2.390981934	-2.702266131	-2.526198965	-2.578540786	-2.257736147	-2.729656474	-2.531788106	-1.702448392	-1.439691581	-2.71475137	-2.210984997	-2.847380842	-1.81299961	-2.525688318	-2.712064216	-1.798327449	-2.211566196	-2.697921524	NaN	-2.725785369	-2.571324558	-2.528245622	-2.126118423	-2.746524534	-2.779080889	-2.689220773	-2.825573345	-2.257930041	-2.067985215	-2.712070271	NaN	-1.146487188	-2.633387022	-0.606921866	-2.661563633	NaN	NaN
DDX54	C3	-2.575435987	-0.604029653	-2.816936993	-2.62525567	-2.542858723	-1.755195446	-2.821096001	-2.86878086	NaN	-2.56860309	-2.16687236	-2.839449405	-2.735797028	-2.845987801	-2.591050736	-2.888858643	-2.423379344	-2.847865572	-2.103188443	-2.650504564	-2.75306809	-2.690713635	-2.407194152	-2.608689634	-2.876809866	-2.797201241	-2.670202258	-2.889399855	-2.682293846	-1.3554571	-2.561235072	-2.574886344	-2.668380626	-2.713861038	-2.846694434	-2.660744034	-2.267258809	-2.908281795	-2.663534575	-2.854659601	-2.638633227	-1.765945803	-2.817318208	-2.033138122	-2.119435458	-2.240258753	-1.496793404	-1.352862636
ESR1	C3	-2.210348632	-0.509494196	-2.241051247	-1.944860851	-1.949728034	NaN	-1.784254058	-2.004769285	NaN	-2.328200463	-2.466973722	-1.798643817	-2.660512975	-2.175293505	-2.591050736	-1.830235617	-2.423379344	-2.836045175	-2.083909857	-1.450087327	-2.447685199	-1.780978726	-2.275300264	-1.256195182	-1.94821724	-2.37965029	NaN	-1.987780397	-2.324735206	NaN	-2.30147737	-2.492113638	-2.184361156	-1.884288481	-1.620075	-1.50593453	-2.29144779	-2.508636726	-1.426568954	-2.494033691	NaN	NaN	-2.296238643	-2.855050006	-2.119435458	-1.53571594	NaN	NaN
ESR2	C3	-2.108099192	0.175924244	-2.000956824	-2.24000837	-1.683582826	NaN	-2.068998175	-2.195280502	NaN	-2.118547414	-2.089646071	-2.034530218	-2.660512975	-1.124126578	-2.591050736	-1.983591268	-2.423379344	-1.616540177	-2.083909857	-2.634410942	-2.447685199	-1.38542131	-1.399844302	-1.057960842	-2.377352558	-2.37965029	-2.25954024	-1.808016993	-2.324735206	NaN	-2.30147737	-1.788297346	-2.034186065	-2.81689309	-2.670194106	-2.116280524	-2.267258809	-2.116610759	-1.624053119	-1.88517591	-1.996502709	NaN	-2.296238643	0.175924244	-2.327719492	-2.30001932	NaN	NaN
PHB2	C3	-2.860529315	-1.371148986	-2.849047966	-2.860615906	-2.860571368	-1.416963066	-2.852055288	-2.343851626	NaN	-2.890048713	-2.874527288	-1.798643817	-2.890008047	-2.817189018	-2.947464535	-2.844087443	-2.804721531	-2.880824804	-2.875681665	-2.893048587	-2.740442953	-2.839753228	-2.699889279	-2.843344954	-2.554363502	-2.760698406	-2.903710913	-1.808016993	-2.899231148	-2.006178344	-2.898010143	-2.900573489	-2.897561549	-2.58398835	-2.93825437	-2.847478841	-2.87375146	-2.909676647	-2.803157037	-2.609053143	-2.849063738	-1.981662695	-2.898636921	-2.880805684	NaN	-2.867614212	-1.907280731	-1.909078623
TRIM59	C3	-2.002443662	-0.110129891	-2.389545671	-1.392473329	-2.132293105	-1.235383136	-1.784254058	-2.176378332	NaN	-2.118547414	-1.764990915	-1.798643817	-2.660512975	-1.637486915	-2.591050736	-2.331017861	-2.423379344	-1.616540177	-2.083909857	-2.526688472	-2.447685199	-1.975955894	-2.119957978	-1.278576173	-1.53562848	-2.37965029	-2.25954024	-1.808016993	-2.324735206	-1.169618829	-2.30147737	-2.327102267	-1.982206051	-1.884288481	-2.378701673	-2.560733364	-2.267258809	-1.685988934	-2.178761978	-2.439212232	-2.053831696	-0.676011752	-2.296238643	-0.795628409	-2.119435458	-1.53571594	-1.496793404	-0.676169044
GATA1	CA1	-2.453217679	0.430948922	-2.72750359	-2.801491388	-1.708589475	NaN	-2.638853784	-2.67141578	-2.631699464	-0.50316699	-2.750365644	-1.530748844	-2.290122495	-1.658857367	-2.049264796	-2.805768529	-2.323998103	-1.34063294	-2.354941932	-2.295671398	-2.663694204	-2.744060617	-2.58985302	-2.822189706	-2.755392823	-1.251440539	-2.694705864	-2.515645681	-2.692660815	NaN	-2.453217679	-2.788366005	-2.836801463	-1.884938477	0.430948922	-1.816431463	-2.748475223	-2.310563783	-2.454954989	-2.784908493	-2.850639695	NaN	-1.574367869	-2.065859604	NaN	-1.86752127	NaN	NaN
MYB	CA1	-1.933974889	0.440154515	0.004651823	-1.769745575	-2.381617451	NaN	-0.27648659	-2.653193837	-1.198256182	-1.133712825	-1.49131997	-1.758139605	-1.628480449	-2.281116918	-2.110122979	-1.397237547	-2.365837289	-2.438436376	-2.54257217	-1.687229099	-1.34675889	-1.927967482	-0.590419516	-1.69852486	-2.336010214	-1.583998731	NaN	0.440154515	-2.451738955	NaN	-2.033566743	-1.315610988	-2.251838963	-0.777321354	-1.515567194	-2.071162843	-2.365567204	-2.593823652	-1.138626291	-2.036816447	-1.503145899	NaN	-2.062515619	-0.040692377	-1.858735733	-1.950768087	NaN	NaN
ARNT	CA9	-1.874717224	0.690377401	-1.929676669	-2.651758024	-2.806031847	NaN	-1.525359978	-2.093240935	-2.591789267	-1.187654481	-2.441581833	-2.586949769	-2.861131827	-2.538362822	-1.179041877	-1.866128254	-1.915025053	-2.398616124	-0.852949851	-2.824165168	NaN	-1.648333601	-2.310934486	-1.661276846	-1.842198399	-2.192382865	-2.374018479	-1.657998604	-1.652798626	NaN	-1.387638022	-1.542157082	-1.568059	-2.854743073	-0.977094684	-1.709353332	-2.215083226	-1.493213284	-2.30740343	-1.014641378	-2.689869781	NaN	-0.217920834	-2.7836404	0.180050695	-2.33256935	NaN	NaN
HIF1A	CA9	-1.27775247	0.794709409	-0.572570146	-0.258653659	NaN	NaN	-2.002285496	-1.89223079	-1.838186992	0.20571027	-1.005844615	-2.343911018	-2.196743707	-1.448627056	0.034094134	0.653761402	-0.546409535	-2.419297533	-1.420403549	-1.026271215	NaN	-1.055948016	-1.200535494	-1.859785562	-1.567731658	-1.161534213	-2.05011002	-0.773525475	-1.230591631	NaN	-2.106617871	-1.579469242	-1.75887508	-1.158669409	-2.297096474	-1.317968787	-2.16605671	-1.731432348	-1.261978832	-0.772247508	-1.615373045	NaN	-1.544429103	-1.920155993	-1.647611615	-2.393352536	NaN	NaN
PRKACA	CAB39	-0.345384838	0.617053586	-0.360208904	-0.315071436	0.381609311	NaN	-0.443859854	-0.414935923	-0.339044673	-0.419422712	-0.478136564	-0.36480993	-0.278262142	-0.388397225	-0.283813282	-0.283176155	-0.427600919	-0.312847928	-0.213251978	-0.317875614	NaN	-0.448024272	-0.378865555	-0.262963172	-0.247860112	-0.37860767	-0.39163623	-0.430625333	-0.326928258	NaN	-0.399529075	-0.323420174	-0.257568557	-0.365046276	-0.347593082	-0.328581437	-0.383578541	-0.27547515	-0.373826042	-0.389670185	-0.317691319	NaN	-0.341994844	-0.164363245	0.28900494	-0.3772237	NaN	NaN
CTNNB1	CACNA1G	-1.791256584	0.076732242	-1.41523079	0.076732242	-2.320922039	NaN	-1.764038654	-0.595277355	-2.167187322	-2.04783085	NaN	-1.828991224	-2.618639456	-2.44129583	-0.636428069	-2.602383063	-0.041237797	-1.610558938	-1.271832164	-2.870956256	-2.337110538	-0.306489563	NaN	-0.276888481	-2.063956529	-2.112143099	-1.383903768	-2.161232568	-1.710157132	NaN	-2.467216719	-0.004765341	-0.966372507	-0.223121107	-2.156600115	-1.015560143	-1.536097094	-1.857050867	-1.99150827	-1.326989744	-0.821533057	NaN	-1.759095602	-0.528083391	-2.591905473	-1.116358381	NaN	NaN
LEF1	CACNA1G	-2.488842209	0.637351655	-2.795484244	-2.634180607	-2.614872195	-1.725624906	-2.692577074	-2.115936018	-2.654282092	-2.74289872	-2.654706047	-2.621606721	-1.972020718	-1.880300557	-2.70967698	-2.613053228	-2.4678873	-2.267040912	-2.835757839	-1.822696577	-2.778493811	-2.799138487	-2.715761591	-2.688403602	-1.359124285	-2.794702894	-2.688459734	-2.75352661	-2.84126583	-0.91977497	-2.325070171	-2.76149419	-2.36584719	-2.619108692	-2.456192772	-0.956330982	-2.876736476	-2.746289445	-2.427746297	-2.725228808	-2.265306535	0.637351655	-2.530999821	-1.564311303	-2.762059714	-2.78666562	-1.653004795	-1.522294911
STK3	CACYBP	-2.787690946	-0.773569884	-2.811144192	-2.708571083	-2.814133566	NaN	-2.766940757	-2.779348493	-2.746220618	-2.812735397	-2.726652375	-2.813987718	-2.821965532	-2.813825083	-2.914942821	-2.700357436	-2.839116791	-2.824510035	-2.83090332	-2.772563697	-2.8692605	-2.814454797	-2.698313424	-2.84020566	-2.897389409	-2.45387267	-2.839136016	-2.471273825	-2.85893884	NaN	-2.762617807	-2.620629069	-2.787010648	-2.685067577	-2.751534984	-2.741041905	-2.717800329	-2.917555434	NaN	-2.715367559	-2.551485602	NaN	-2.6650563	-2.410940294	-2.76851172	-2.810841075	NaN	NaN
ACTL6A	CAD	-2.813367516	-0.944329793	-2.813367516	-2.89595125	-2.792093618	NaN	-2.8832867	-0.944329793	-2.89691296	-2.794977125	-2.869028815	-1.973289421	-2.890008047	-2.884979423	-2.881305512	-2.909590686	-2.770658393	-2.797848156	-2.887556523	-2.042804459	-2.913548899	-2.41694841	-2.490405021	-2.893859612	-2.847303925	-2.298771312	-2.435743324	-2.280831149	-2.347006751	NaN	-2.418825677	-2.733084343	-2.930406314	-2.132784436	-2.820708094	-2.856402079	-2.566571533	-2.753606116	NaN	-2.903748877	-2.847857433	NaN	-2.819548555	-2.803006823	-2.003832792	-2.560779214	NaN	NaN
KAT2A	CAD	-2.64827035	-1.198796037	-2.756528962	-2.87992114	-2.686381877	NaN	-2.348132725	-2.141686572	-2.802784615	-1.996504269	NaN	-2.542658854	-2.824627718	-2.781913068	-2.881305512	-1.884490075	-2.703282756	-2.719926891	-2.801038774	-2.042804459	-2.557690344	-2.834977669	-2.862281341	-2.744830255	-2.219824766	-2.298771312	-2.770633048	-2.523579428	-2.788291178	NaN	-2.418825677	-2.647028803	-2.407434773	-2.548344371	-2.559706284	-2.541642931	-2.823295459	-2.753606116	NaN	-2.490172335	-2.663107915	NaN	-2.842236837	-2.803006823	-2.490701114	-2.492264422	NaN	NaN
KAT5	CAD	-2.469961486	-0.73523252	-2.62842916	-2.627243766	-2.686381877	NaN	-2.102500404	-2.86278796	-2.328099096	-2.877401105	-2.22142704	-2.854097147	-2.824627718	-1.983391376	-2.881305512	-1.558320196	-2.703282756	-1.49989946	-1.543968777	-2.142428788	-2.058078011	-2.822004138	-2.490405021	-2.837918239	-2.219824766	-2.298771312	-2.184818409	-2.491820708	-2.11201351	NaN	-2.672672744	-2.647028803	-2.14979461	-2.806610117	-2.559706284	-2.119416258	-2.883151977	-2.847087531	NaN	-2.490172335	-1.958348846	NaN	-2.200397759	-2.803006823	-2.003832792	-2.492264422	NaN	NaN
MAX	CAD	-2.419293485	-0.112487297	-2.626818297	-2.370486985	-2.686381877	NaN	-0.569360058	-1.414433019	-1.859048663	-2.380037798	-1.850327038	-2.000391997	-2.824627718	-1.983391376	-2.881305512	-2.714983914	-2.703282756	-2.164302136	-0.748641982	-2.254291211	-2.058078011	-2.41694841	-2.490405021	-2.744830255	-2.219824766	-2.298771312	-0.989398606	-1.010897418	-2.19501854	NaN	-2.418825677	-2.647028803	-2.22097165	-2.132784436	-2.559706284	-2.239724476	-2.125171184	-2.753606116	NaN	-2.490172335	-1.536568672	NaN	-2.785725799	-2.803006823	-2.736155752	-2.492264422	NaN	NaN
MYC	CAD	-2.661893444	-1.030123858	-2.626818297	-2.524321955	-2.686381877	NaN	-2.662046646	-2.546478938	-1.859048663	-2.687389637	-2.629242526	-2.411705085	-2.824627718	-2.414895132	-2.881305512	-2.583883952	-2.703282756	-2.697734336	-2.429373441	-2.042804459	-2.253179887	-2.611612281	-2.490405021	-2.744830255	-2.712960616	-2.298771312	-2.161465467	-1.030123858	-2.483401779	NaN	-2.640015534	-2.809489296	-2.720026715	-2.132784436	-2.627793394	-2.825356862	-2.631409981	-2.753606116	NaN	-2.490172335	-1.536568672	NaN	-2.559011921	-2.803006823	-2.71147845	-2.492264422	NaN	NaN
RUVBL1	CAD	-2.777858362	-0.082022466	-2.652601673	-2.153264749	-2.904635873	NaN	-2.843832627	-2.701108457	-2.800438928	-2.83046933	-2.828693592	-2.885363628	-2.892212598	-2.325932802	-2.899543094	-2.907301784	-2.784070771	-2.757710294	-2.838510984	-2.644310357	-2.814489926	-2.736910457	-2.805446349	-2.811543176	-2.865839467	-2.903609987	-0.082022466	-2.835054282	-2.76552256	NaN	-2.418825677	-2.744352254	-2.833077113	-2.132784436	-2.869726947	-2.459447938	-2.312268264	-2.930805613	NaN	-2.829666507	-2.786606218	NaN	-2.798662198	-2.803006823	-2.824670201	-2.492264422	NaN	NaN
RUVBL2	CAD	-2.880293329	-2.405871826	-2.864326625	-2.894026006	-2.913583849	NaN	-2.893396084	-2.874004305	-2.880165069	-2.874059168	-2.876293531	-2.901570751	-2.878007827	-2.876896562	-2.949209194	-2.905834978	-2.818483734	-2.873812009	-2.889388866	-2.917378541	-2.909428349	-2.877677736	-2.859275921	-2.744830255	-2.91217409	-2.919291609	-2.901973442	-2.882786611	-2.76742539	NaN	-2.895355353	-2.901397337	-2.928570474	-2.905365868	-2.887853893	-2.890639009	-2.902686755	-2.932270371	NaN	-2.897060602	-2.867954085	NaN	-2.899462236	-2.865536981	-2.836267786	-2.848905592	NaN	NaN
SUPT3H	CAD	-2.219824766	-0.516102229	-2.626818297	NaN	-2.686381877	NaN	-0.852809047	-2.071969943	-1.859048663	-1.777891924	-0.999552091	-1.137774983	-2.824627718	-1.983391376	-2.881305512	-1.650101481	-2.703282756	-2.320006289	-0.748641982	-2.042804459	-2.058078011	-2.41694841	-2.490405021	-2.744830255	-2.219824766	-2.298771312	NaN	-2.35171942	-2.11201351	NaN	-2.418825677	-2.647028803	-0.749987663	-2.132784436	-2.559706284	-2.119416258	-2.125171184	-2.753606116	NaN	-2.490172335	-1.536568672	NaN	-2.200397759	-2.803006823	-2.003832792	-2.492264422	NaN	NaN
SUPT7L	CAD	-2.38664163	-0.557113322	-2.626818297	-2.25722793	-2.686381877	NaN	-0.557113322	-0.944329793	-1.859048663	-1.654112072	-0.999552091	-2.575630869	-2.824627718	-2.012615427	-2.881305512	-1.776471702	-2.703282756	-1.869643572	-1.926894091	-2.042804459	-2.058078011	-2.41694841	-2.490405021	-2.744830255	-2.219824766	-2.298771312	-2.795374938	-2.614532095	-2.11201351	NaN	-2.418825677	-2.647028803	-1.526668839	-2.132784436	-2.559706284	-2.119416258	-2.125171184	-2.753606116	NaN	-2.490172335	-1.536568672	NaN	-2.200397759	-2.803006823	-2.003832792	-2.492264422	NaN	NaN
TAF10	CAD	-2.712874336	-1.105267052	-2.626818297	-2.539180643	-2.792093618	NaN	-2.748630156	-2.748803492	-2.79495078	-2.800757907	-1.105267052	-2.539837646	-2.844530511	-2.589394469	-2.910330711	-2.418352114	-2.703282756	-2.74178323	-2.506852194	-2.735998813	-2.866806936	-2.41694841	-2.490405021	-2.744830255	-2.629983056	-2.885691557	-2.59838855	-2.526410788	-2.433310919	NaN	-2.80927201	-2.782614257	-2.571945287	-2.802476317	-2.664560513	-2.858834639	-2.858449934	-2.753606116	NaN	-2.661676727	-2.723448532	NaN	-2.735563743	-2.803006823	-2.196890998	-2.700486291	NaN	NaN
TAF12	CAD	-2.284809387	-0.388772726	-2.626818297	-2.153264749	-2.686381877	NaN	-0.557113322	-1.962567581	-1.859048663	-1.596063624	-0.999552091	-1.137774983	-2.824627718	-1.983391376	-2.881305512	-0.987574184	-2.703282756	-1.384128101	-0.748641982	-2.394802385	-2.058078011	-2.41694841	-2.490405021	-2.744830255	-2.219824766	-2.298771312	-2.340787181	-2.044679951	-2.11201351	NaN	-2.418825677	-2.647028803	-2.59238123	-2.534525008	-2.559706284	-2.119416258	-2.247298316	-2.753606116	NaN	-2.490172335	-1.536568672	NaN	-2.200397759	-2.803006823	-2.317510776	-2.492264422	NaN	NaN
TAF9	CAD	-2.512905634	-0.555407726	-2.626818297	-2.153264749	-2.686381877	NaN	-2.759825231	-1.282041814	-2.536367295	-2.783048662	-2.304555403	-2.508554933	-2.824627718	-2.619323051	-2.881305512	-2.495833388	-2.703282756	-1.476212529	-1.633496665	-2.575870647	-2.213474883	-2.41694841	-2.777162136	-2.744830255	-2.787119506	-2.654476246	-2.128842456	-2.694540618	-2.778492038	NaN	-2.418825677	-2.647028803	-2.639380196	-2.132784436	-2.559706284	-2.119416258	-2.125171184	-2.753606116	NaN	-2.66416106	-2.453496269	NaN	-2.200397759	-2.803006823	-2.003832792	-2.492264422	NaN	NaN
TRRAP	CAD	-2.816415987	-1.710700821	-2.720824672	-2.73062268	-2.913583849	NaN	-2.4040993	-2.501624702	-2.84161337	-2.871919982	NaN	-2.739203388	-2.869268138	-2.828663324	-2.884745113	-2.021333362	-2.837532896	-2.681867105	-2.870681626	-2.919486873	-2.728642124	-2.560108379	-2.723219537	-2.754979076	-2.771495407	-2.848209438	-2.674172341	-1.759555432	-2.862035257	NaN	-2.84908162	-2.863098783	-2.74788188	-2.670344426	-2.926856873	-2.864711965	-2.828411575	-2.753606116	NaN	-2.609053143	-2.472406003	NaN	-2.893675097	-2.826737907	-2.79921762	-2.865102669	NaN	NaN
PLCG1	CAMK2A	0.199677881	2.321264929	-0.20276949	-0.112907406	-0.00454493	NaN	0.445647585	1.416133188	-0.067051942	-0.366862188	-0.764986108	-0.200923934	-0.361017711	-0.148782653	-0.14592519	0.310542137	0.567835516	NaN	1.917665342	0.413943231	0.53635066	-0.187674878	0.752015113	-0.459721555	0.497581758	-0.11528985	1.352119911	-0.37364538	-0.319384975	NaN	-0.131105376	0.831156522	-0.81223469	-0.76201238	0.079041328	0.661043478	-0.394984046	-0.016302193	-0.474411679	-0.296128752	0.321836439	NaN	0.315585079	0.894013533	0.288779798	0.127520565	NaN	NaN
CTNNB1	CAMK4	0.556627353	2.579151682	0.402737017	0.205961331	0.539942148	NaN	1.024965539	0.086644841	0.646922175	0.768337021	NaN	0.98171262	0.216186476	0.3981575	0.928293436	0.608276767	0.044672031	0.545824465	1.4891688	0.028114835	0.51354195	0.109773843	NaN	1.662144789	0.759181702	0.726289121	0.821694992	1.019208825	1.080136016	NaN	0.372247276	0.458985022	0.423567153	0.747046678	1.134841961	1.358603848	0.309671789	0.105444454	0.792296178	0.71434608	1.944224414	NaN	0.998188531	2.158621343	0.208062139	1.419112882	NaN	NaN
PLCG1	CAMK4	0.103530663	2.233176445	-0.442040287	-0.657032795	0.027442066	NaN	0.472099849	-0.760199825	0.174622371	0.130861564	-0.089817854	0.184323954	-0.314498176	-0.353883561	0.042867856	1.019680174	-0.650937053	NaN	1.572912298	1.356062978	-0.308035089	-0.726265458	-0.217073649	0.234073775	0.514925223	1.051753016	-0.031258979	0.358087571	-0.062741123	NaN	-0.100958149	-0.37290057	-0.397588528	-0.049840751	0.104443435	0.509253053	-0.58324674	-0.629644115	0.046279227	-0.063919565	0.349675914	NaN	1.106489481	0.919310305	0.796334432	0.61218473	NaN	NaN
AR	CARM1	-0.200507036	0.863860607	0.062253217	-0.02243244	0.111499729	NaN	-0.283507916	-0.023972845	-0.317835047	-0.300899418	0.135731085	-0.313752141	-0.272606688	-0.019596199	-0.269142839	-0.262937603	-0.26470965	0.191786067	-0.261664913	-0.319791923	-0.112452159	-0.038463683	-0.27826814	-0.107770347	-0.247471059	-0.255360744	-0.2419244	-0.171124352	-0.286344004	NaN	0.232464972	-0.013801504	-0.178142398	-0.049496157	0.578427456	-0.22052869	0.053114666	-0.080162826	-0.145435303	-0.073929681	-0.080709886	NaN	-0.115833165	0.428338413	0.047496552	-0.206001693	NaN	NaN
TAZ	CARM1	-1.049787485	0.62539101	-1.01352354	-1.078302543	-0.571999856	-0.219252284	-1.087054368	-1.035502215	-1.101785365	-1.098735806	-0.829326149	-1.14860903	-1.079190459	-1.01316887	-1.071434354	-1.137942618	-1.089654041	-0.712828668	-1.116080621	-1.175178254	-1.036658718	-0.908889144	-1.206269382	-1.125743126	-1.15298615	-1.174342027	-1.135467267	-1.141925956	-1.064770319	-0.097404096	-0.661976137	-0.928991726	-1.202432714	-0.988992311	-0.511531958	-1.052236652	-0.940574629	-1.213938339	-1.055034609	-1.127857763	-0.988073529	-0.100769048	-1.136453264	-0.559729455	-1.030330588	-0.985051246	-0.180394637	0.495445338
DLG1	CASK	-1.066869773	1.270771411	-1.067244274	-0.606656767	-0.333415547	NaN	-1.223723685	-1.115143289	-1.187560572	-0.37023436	-0.904864878	-0.313926786	-1.082162547	-1.225354986	-1.210078997	-1.064532995	-0.979216577	-1.127588783	-1.17155261	-0.812863304	-1.248491611	-0.90074875	-1.246989118	-1.290206241	-1.177871838	-1.258073942	-1.20919881	-1.156307657	-0.789183839	NaN	-1.319836952	-0.899351776	-1.224989025	-1.228747176	-1.278525443	-1.111155198	-0.293127936	-1.247980291	-1.013878874	-1.18179396	-1.163155954	NaN	-1.207056708	-0.512694828	NaN	-0.945615044	NaN	NaN
CASP4	CASP1	-1.679019671	0.169498756	-1.698270363	-1.659940789	-1.821164391	NaN	-1.762333607	-1.818612361	-0.586386109	-1.706934946	-1.724203595	-1.781271772	-1.582726468	-1.722141001	-1.805347662	-1.279125998	-1.11963681	-1.127788418	-1.530104846	-1.776373496	-1.827557495	-1.738067625	-1.671885526	-1.357530599	-1.837462813	-1.882794781	-1.759109489	-1.817015433	-1.76021517	NaN	-1.762250848	-1.628852344	-1.610573257	-1.549704889	-1.782676258	-1.460035085	-1.801256712	-1.881427976	-1.644912727	-1.818563953	-1.624401131	NaN	-1.65720737	-1.457599616	-1.667058221	-1.485313483	NaN	NaN
STAT1	CASP1	-0.325431944	-0.067892584	-0.188212794	-0.340532191	-0.526577803	NaN	-0.204361364	-0.219664793	-0.349891605	-0.687942917	-0.389590746	-0.161003247	-0.545979065	-0.249533328	-0.612283906	-0.271196735	-0.386233691	-0.159577212	-0.310963583	-0.547869246	-0.45326356	-0.598040561	-0.511320419	-0.254102915	-0.516986853	NaN	-0.354467436	-0.543397133	-0.298458696	NaN	-0.262802992	-0.305498664	-0.265906808	-0.298665174	-0.675939175	-0.289784119	-0.312055009	-0.357528328	-0.506627572	-0.776897162	-0.52298566	NaN	-0.306255202	-0.290424525	-0.211405196	-0.307238294	NaN	NaN
TP53	CASP1	0.045685271	0.512886556	0.033899565	-0.038892326	-0.063696926	NaN	-0.105237771	-0.108583527	0.101919806	-0.07187228	0.032487016	-0.081401808	0.008131812	-0.145604018	NaN	NaN	0.216242651	0.150033439	0.056926524	NaN	-0.183843519	-0.123150355	0.060079721	0.340539254	NaN	NaN	0.003934142	-0.071975717	0.055582199	NaN	0.047405906	0.129839842	NaN	0.102307091	NaN	0.073496424	-0.172499832	NaN	0.094630644	-0.222682865	0.006357325	NaN	0.126324182	0.479247589	0.045685271	0.13762458	NaN	NaN
GZMB	CASP10	-0.48940099	1.209130987	-1.087803377	0.687124239	-0.634031565	NaN	-1.068226999	-0.025909514	0.220820507	0.331758481	-0.774232527	0.36231897	0.821810118	-0.764647332	0.438098556	-1.081568175	0.75701596	-0.148108198	-0.59476964	-0.553637713	-0.828932561	-0.053521376	-1.176760823	0.201878216	0.022695745	-0.936186732	-1.04598653	-1.031945173	-0.599803174	NaN	0.667961328	0.753030569	-0.714825342	-1.05178115	-0.119731141	-0.119987155	-0.381471159	-0.93079888	NaN	-1.108653968	-0.928207111	NaN	-0.036574658	0.150574156	-0.745022498	-0.79284519	NaN	NaN
TNFRSF10A	CASP10	-1.130894809	0.322830469	-1.043885367	-1.184461277	-1.207010944	NaN	-1.105616718	-1.010681686	-1.18258133	-0.422711479	-1.113602127	-1.214390647	-0.12779317	-1.063294631	-1.033819233	-1.073537965	NaN	-1.118423408	-1.15725641	-1.16141599	-0.895427883	-1.257858378	-1.079466098	0.190903124	-1.268983321	-1.226883927	-1.09570457	-1.293011755	-1.201729443	NaN	-1.103180691	-1.199847969	-1.249088606	-1.126929533	-1.320642605	-0.754296198	-1.263200844	-1.280777102	-1.204385117	-1.130894809	-1.189609775	NaN	-1.159892577	NaN	-1.172808288	-1.127400486	NaN	NaN
TNFRSF10B	CASP10	-0.739383929	0.793111136	-1.105136318	0.058037853	-0.658968938	NaN	-1.120130636	-0.222844574	-0.854600187	-1.01291504	-0.759000311	0.087409625	0.783156534	-0.767698503	-0.35260913	-1.072543006	NaN	-0.122335096	-0.557238416	-0.87029297	-0.97330242	-1.100758105	-1.154400546	0.185647398	-0.372938682	-1.00003084	-1.02666775	-1.205841729	-0.62877185	NaN	-0.736990478	-0.880684179	-0.754474418	-1.081905262	-0.246656675	-0.725390306	-0.388674359	-0.974495733	-0.832619777	-1.112607914	-0.916060104	NaN	0.420142077	NaN	-0.762599272	-0.760584827	NaN	NaN
TNFRSF10D	CASP10	-1.165847858	0.471334567	-1.30918267	-0.935182875	-1.464804725	NaN	-1.353485048	-0.615783659	-1.262106172	-1.125389152	-1.00439343	-1.131038592	-0.019314811	-1.455421542	0.200773648	-1.313310564	NaN	-1.444965894	-1.446007894	-1.314903752	-1.006025563	-0.940558673	-1.372698847	-1.050359756	-1.309425036	-1.214316281	-1.313115957	-0.739707393	-1.396578628	NaN	-1.184124165	-1.010298123	-1.357284741	-1.277190483	-1.513856794	-1.216754043	-1.390308286	-1.560294504	-1.076609546	-1.317536761	-1.051728328	NaN	-1.091013691	NaN	-0.958426136	-1.344469132	NaN	NaN
TNFSF10	CASP10	-0.571281498	1.893963522	-1.007003162	-0.502745836	-1.007613622	NaN	-1.061782275	-0.050281049	-0.328210039	0.410071575	-0.685676321	0.410523218	0.871498657	-0.650421096	-0.402993028	-0.901559922	-0.085016172	-0.027768739	-0.449173135	-0.492181032	-0.687584045	-0.693839622	-1.103225702	0.063393111	0.090522559	-0.87605503	-1.007118737	-0.725269225	-0.503702177	NaN	-0.278850676	0.831771192	-0.666223578	-0.958580114	-0.449588103	0.251993624	-0.316738458	-0.878616156	-0.762237192	-1.052032474	-0.757551547	NaN	0.43008871	-0.696986296	-0.703910963	-0.662704298	NaN	NaN
TP53	CASP10	0.23333763	1.82656625	0.216278819	1.514246377	0.174060097	NaN	0.099800023	0.488230233	0.112196268	1.015407802	0.415470229	0.554486381	1.393921784	0.448645179	NaN	NaN	0.236360023	0.170147516	0.0659483	NaN	0.496401617	1.211069393	0.080480435	0.582506345	NaN	NaN	0.008433703	0.355203043	0.109639928	NaN	0.0521031	0.143063181	NaN	0.114780037	NaN	1.727168254	0.914877851	NaN	0.219403049	0.108157421	0.441585901	NaN	0.142426712	0.51404611	0.21862034	0.163997051	NaN	NaN
BAG4	CASP2	-0.032461731	1.665810718	-0.824323277	-0.459091988	0.033820413	NaN	0.222560335	0.252528116	0.624659927	0.275100792	0.329463448	0.217431571	-0.567548535	0.011471122	0.716822227	-0.288067866	-0.15342936	1.082503816	0.267474601	1.219529533	-0.43445422	1.061441378	0.401893811	-0.700368222	-0.626715351	0.010275995	-0.062664943	-0.509030729	-0.316705368	NaN	0.034804504	-0.297610288	0.972506722	-0.090320296	-0.513112231	-0.595543638	0.209449329	0.066122482	-0.530556936	0.441625474	0.34334616	NaN	1.240835971	NaN	-0.197484379	NaN	NaN	NaN
BIRC3	CASP2	0.152825975	1.85533834	0.876223244	-0.203052967	0.230042577	NaN	-0.211780081	-0.137630499	0.314102408	0.453309554	0.546137185	0.205853709	-0.355336563	0.278359912	-0.48424697	1.728120574	0.059037411	1.289351802	-0.047617995	0.389636431	-0.192413321	0.717487133	0.115927235	-0.476285913	-0.316882749	0.234449155	0.192463577	-0.190435103	-0.064199959	NaN	0.250086147	-0.462520846	0.787402508	0.413033697	-0.342809214	-0.39693121	0.440943958	0.326871301	0.602516972	0.712731842	0.571992022	NaN	0.677197987	-0.302720257	0.924445484	0.972428987	NaN	NaN
MADD	CASP2	0.07204242	2.182119782	0.52011407	0.393745239	0.081254134	NaN	0.183835045	0.20651181	0.685103142	0.350222567	0.383673731	0.26294623	-0.480436082	0.076668311	0.119799755	2.182119782	-0.093709149	-0.015187036	0.744903103	0.873993578	-0.389765402	-0.498218355	-0.295017817	-0.655270217	-0.589448093	0.04406217	0.030851132	-0.473983782	-0.262105554	NaN	-0.334286363	-0.230765641	1.028487093	0.376234635	-0.53324219	-0.577412979	0.261900444	0.121331325	0.062394096	1.207169546	0.379286165	NaN	1.299577389	-0.516123895	0.97553863	0.714265194	NaN	NaN
PIDD	CASP2	-1.374600362	0.530668078	-0.626598458	-0.624962416	-1.595837086	NaN	-1.345049358	-1.331519839	-0.917867307	-1.297993354	-1.303643501	-1.360611516	-2.223163821	-1.578130273	-0.877646535	0.530668078	-1.668297834	-0.468118861	-0.832157769	0.09857117	-2.102832729	-0.497961354	-1.179540454	-2.36023141	-2.337699113	-1.631935407	-1.604234848	-2.161232568	-1.914495982	NaN	-1.55707078	-1.923279934	-0.590574241	0.094633708	-2.270926795	-2.229615236	-1.374600362	-1.49433557	-0.641979775	-0.403409012	-1.259927764	NaN	-0.29317234	-2.158673887	-0.534171862	-0.635563447	NaN	NaN
APAF1	CASP3	-0.66976256	1.125147441	-0.035494604	-0.316070024	-0.748499302	NaN	-1.106331654	-0.920750297	-0.49887737	-0.548973938	-0.177992229	-0.772855969	-0.437383449	-0.876220451	-0.690929566	-0.164905069	0.030912793	-0.82254088	-0.020878578	-0.200347242	-0.861345472	-0.672450442	-0.708923347	-0.943964302	-0.622639184	-0.88870219	-0.092507071	-0.934372525	-0.790211256	NaN	-0.544671884	-0.75909145	-0.873459862	-0.837075544	-0.79895691	-0.091715777	-0.674723944	-0.933600475	NaN	-0.843865408	-0.925761224	NaN	-0.691958373	-0.35307782	NaN	-0.674923396	NaN	NaN
BAD	CASP3	-0.381597327	1.1495145	0.020184515	-0.692444033	0.035877414	NaN	-0.454078792	-0.890661078	-0.44751387	0.945256668	-0.452004024	-0.180363584	0.711623667	-0.595320991	0.286218398	0.358714163	-0.327641202	-0.740912118	0.06818427	0.265547164	-0.819196327	-0.626242051	-0.336631412	-0.097069672	0.725540203	0.350614083	-0.036491794	-0.903273103	-0.368556584	NaN	-0.642173044	1.1495145	-0.828371972	-0.803934953	-0.236317867	0.297631278	-0.307865175	0.569298365	NaN	-0.808365258	-0.851853126	NaN	-0.643994919	-0.128020897	NaN	-0.599548364	NaN	NaN
BAX	CASP3	-0.415084236	1.202096092	NaN	-0.68453611	0.091286573	NaN	-0.392054887	-0.790882342	-0.418000589	-0.333802059	0.310470801	-0.106510039	0.521642778	-0.669267092	-0.07641504	-0.221900076	-0.272860394	-0.697438543	-0.415997195	0.304591552	-0.745235688	-0.573669237	-0.276528572	-0.001130286	0.753030126	-0.645116015	0.016516823	-0.850501226	-0.294843509	NaN	-0.435630854	NaN	NaN	-0.744182907	-0.750541958	0.038098892	-0.259974099	-0.606209607	NaN	-0.741851263	-0.823576877	NaN	-0.593842151	-0.090734876	NaN	NaN	NaN	NaN
BCL2	CASP3	-0.786735528	0.326480419	-0.244211905	-0.730054546	-0.944711252	NaN	-0.525189749	-0.895530939	NaN	-1.042155407	0.059118012	-0.677357937	NaN	-0.835546583	-1.160298951	NaN	NaN	-0.734045014	-0.862766095	-0.673663464	-0.848652458	-0.644058564	-0.719764588	-0.778848848	0.194481631	-0.964152025	-0.912389729	-0.905498912	-0.859185663	NaN	-0.520728974	-0.801247226	NaN	-0.812243691	-0.994092674	-0.938094297	-0.63155402	-0.773163144	NaN	-0.82725957	-0.897826881	NaN	-0.648289935	NaN	NaN	NaN	NaN	NaN
BCL2L11	CASP3	-0.527242989	1.267753217	-0.113594372	0.098768946	-0.123636297	NaN	-0.591824399	-1.011668883	-0.580277369	0.810707429	0.088118176	-0.309229608	0.584400591	-0.742914153	1.078014769	0.21570019	-0.02791418	-0.877788167	-0.068306944	0.119134805	-0.948217251	-0.773241546	-0.503585361	-0.224199686	0.592242259	-0.098172094	-0.173261369	-1.027658695	-0.518251875	NaN	-0.63570696	-0.721442836	-0.962483604	-0.939049145	-0.394983991	0.165671418	-0.547334768	0.441018869	NaN	-0.952049659	-0.989093087	NaN	-0.783708779	-0.269650901	NaN	-0.779545593	NaN	NaN
BIRC3	CASP3	0.003826627	1.310394264	0.470047584	-0.021244289	0.430903839	NaN	0.003826627	-0.421063261	-0.033623643	0.60431496	0.652789009	0.280424588	1.115433699	-0.186567898	-0.33991074	0.787920586	0.480753835	-0.385920231	0.158832882	0.59779237	-0.431679891	-0.222048553	0.120048361	0.345632288	0.068511972	0.795736865	0.380202479	-0.477801654	0.044710737	NaN	-0.118732497	-0.366033534	-0.399198952	-0.457734206	0.164371138	0.678597991	0.105899057	0.57413419	NaN	-0.378296611	-0.464985062	NaN	-0.242963231	0.288364972	NaN	-0.259419834	NaN	NaN
CASP1	CASP3	-1.071836339	-0.101906025	-1.15953418	-1.158309016	-1.212286151	NaN	-1.142287092	-1.092890085	-0.494605528	-1.193975204	-1.15966912	-1.213402214	-1.055010976	-1.044776722	-1.29955398	-0.73978617	-0.600414567	-0.797900613	-0.939036316	-1.208135661	-0.983560558	-1.082241154	-1.051321544	-0.771249156	-1.290833317	-1.37467485	-1.149083999	-0.951148914	-1.146387133	NaN	-1.12102733	-1.119963595	-0.958462516	-0.827474184	-1.190577693	-0.969095509	-1.217563811	-1.330596021	NaN	-1.111300211	-0.878903064	NaN	-0.980112268	-0.337809799	NaN	-0.852064655	NaN	NaN
CASP10	CASP3	-0.378462221	1.067307634	-0.768584902	1.067307634	-0.22020083	NaN	-0.6793695	-0.708588221	-0.285818404	0.752895077	-0.43481601	-0.00426903	0.873000045	-0.379167228	0.79597978	-0.675357698	0.174082213	-0.569682995	-0.18008385	-0.206752679	-0.624106891	-0.470912203	-0.73469728	0.093581223	0.577867892	-0.579173196	-0.679638593	-0.733512858	-0.240088316	NaN	-0.362216172	0.987088479	-0.647930293	-0.566610493	-0.098937962	0.468297725	-0.136514464	-0.51335664	NaN	-0.617374651	-0.680171952	NaN	-0.471974776	-0.046022105	NaN	-0.420460252	NaN	NaN
CASP2	CASP3	-0.21941949	1.169566476	0.288982025	1.169566476	0.293053847	NaN	-0.160058069	-0.604251561	-0.198307318	0.513244136	0.520324225	0.104818219	-0.304422574	-0.311953223	1.045589024	0.623295869	0.150128063	-0.520198158	0.344658089	0.522522297	-0.527295195	-0.394245234	-0.048904801	-0.370270403	-0.304685576	0.311726118	0.22922025	-0.605567423	-0.072871392	NaN	-0.235890198	-0.13740309	-0.553181504	-0.584935779	-0.270232279	-0.301122006	-0.041072885	0.417850306	NaN	-0.54134835	-0.597189855	NaN	-0.386259543	-0.222250555	NaN	-0.401438839	NaN	NaN
CASP8	CASP3	0.148800754	1.706167296	0.665464411	0.154945359	0.621295383	NaN	0.226521554	-0.243324905	0.006290076	0.059423907	0.299081559	0.455562948	0.474996291	0.006519083	0.701920931	1.005090788	0.186805832	-0.177023142	0.671089999	0.848151934	-0.226267517	0.002049544	0.314110486	0.580122751	0.889286832	1.000193724	0.558539721	-0.37167526	0.283520113	NaN	0.06193854	1.024107324	-0.195101736	-0.240344229	0.177727862	NaN	0.251774552	0.211141264	NaN	-0.131634771	-0.267769513	NaN	-0.06849839	0.386604504	NaN	-0.025391509	NaN	NaN
CASP9	CASP3	-0.446848854	1.722270967	-0.102209293	0.02994498	0.014306575	NaN	-0.485220505	-0.902458171	-0.469702504	0.579945557	-0.308539876	-0.196285022	-0.395319906	-0.606202866	-0.151981136	0.326081561	0.056307421	-0.79747945	0.044439576	0.236996858	-0.840116979	-0.647905184	-0.374480673	-0.73848597	-0.104604518	-1.103553871	-0.062297561	-0.922302849	-0.40437953	NaN	-0.52317215	1.224049239	-0.854351039	-0.840354617	-0.271647194	-0.051525536	-0.325233839	-0.11225842	NaN	-0.836274478	-0.909667248	NaN	-0.663423995	-0.148274781	NaN	-0.659161147	NaN	NaN
FADD	CASP3	0.167368138	1.717762839	0.652855861	1.518599801	0.079688054	NaN	0.168817264	-0.208190015	0.181124128	0.445281362	0.555650466	0.423773217	0.490084525	-0.031845304	1.151213933	0.422000451	-0.332597208	-0.188297477	0.695688976	0.742468991	-0.259890176	-0.034969458	0.281160999	0.554758565	1.357604219	0.410599349	0.508343204	-0.398855212	0.255384323	NaN	-0.195966227	1.717762839	-0.189674305	-0.269168207	0.341070619	0.856615907	0.327127947	0.341751715	NaN	-0.198454043	-0.315739632	NaN	0.019692209	0.416649966	NaN	-0.092291228	NaN	NaN
GZMB	CASP3	-0.251876251	1.907770355	0.149440034	0.985319199	-0.11829608	NaN	-0.547903664	-0.763729775	-0.346327725	1.050616333	0.364830146	-0.026868352	0.837243691	-0.473301742	1.451964068	0.47174489	0.229084808	-0.669809553	0.147896268	0.408096128	-0.748654849	-0.511608268	-0.212286957	0.050718703	0.452988924	0.506963785	-0.221821284	-0.703509981	-0.238793465	NaN	-0.383043892	1.360342429	-0.69774518	-0.68368591	-0.095645076	0.167671038	-0.200001682	0.706845476	NaN	-0.677138662	-0.819275457	NaN	-0.490363066	-0.030809011	NaN	-0.50951144	NaN	NaN
PRKCD	CASP3	0.097135646	1.957177451	0.602738912	1.491183612	0.242400025	NaN	0.112576649	-0.34971293	0.102648039	0.532997268	NaN	-0.201342197	0.633104413	-0.066786145	1.261023023	0.187406552	0.391200599	-0.153118026	0.667830021	-0.257408122	-0.324045155	0.008987881	0.239110658	-0.127134394	-0.239903866	0.338891218	0.496738851	-0.431894465	0.234862822	NaN	0.032296155	1.550509368	-0.290330519	-0.212834648	0.28074603	-0.30655402	0.054857391	0.66783666	NaN	-0.224916243	-0.314225627	NaN	-0.051049105	0.415781821	NaN	-0.021533637	NaN	NaN
SDC2	CASP3	-1.986356259	0.252136194	-1.565981535	-0.657747383	-1.602919774	NaN	-2.102701584	-2.649808809	-2.050943119	-0.609968146	-1.369225707	-1.78996474	-0.836129466	-2.308464237	-0.255178883	-1.25164812	-1.437218251	-2.585592576	-1.542439491	-1.350370536	-2.701140566	-2.338960099	-2.000894129	-1.697354949	-0.869928888	-1.2570009	-1.657907305	-2.796146096	-2.010810424	NaN	-2.16342056	-0.289749597	-2.53386998	-2.682300701	-1.902383418	-1.236968217	-1.93641966	-1.020707269	NaN	-2.555127777	-2.637516255	NaN	-2.327911182	-1.692284406	NaN	-2.295515633	NaN	NaN
APAF1	CASP6	-1.096294905	0.721922133	-1.017490887	-0.93885313	-1.096294905	NaN	-1.489727753	-1.145078329	-0.988677044	-0.848945719	-0.565228555	-1.138789206	-1.110779335	-1.307724423	-0.999879807	-1.181637273	-0.325976191	-1.32848093	-0.817080993	-1.084064293	-1.284020216	-1.155773974	-1.074215681	-1.258915935	-0.94531914	-1.231448405	-0.703453384	-1.01225404	-1.164051685	NaN	-0.816911935	-1.31538425	-1.159792969	-1.180637867	-1.346465876	-1.097698175	-1.125661075	-1.266348219	-0.724805383	-1.274429669	-1.252815267	NaN	-1.174318481	-1.221180354	-0.17327539	-0.410836758	NaN	NaN
BDNF	CASP6	-0.768456971	0.901135336	-0.825408299	-0.769831143	-0.362206244	NaN	-0.123356689	-0.620965649	-0.805519786	0.268948552	-0.380315671	0.490439016	-0.927201582	-0.376449093	0.229419193	-0.975603541	-0.374864876	-1.077538631	-0.64762853	-0.876048403	-1.113893931	-0.969190353	-0.172607136	-0.931665549	-0.570125346	-0.646309332	-0.514375117	0.672756184	-0.188811416	NaN	-1.01912037	-1.084048367	-0.994140814	-0.535655256	-1.189878877	-0.905203198	-0.933015997	-0.134427474	-0.495026059	-0.913835062	-0.525963624	NaN	-0.981673403	-0.979858669	0.605488981	0.389477207	NaN	NaN
CASP2	CASP6	-0.633334678	0.88377812	-0.70821545	-0.62320623	-0.229564972	NaN	0.008408391	-0.500984859	-0.683501341	0.194202394	-0.215928853	0.300895321	-0.738249494	-0.232700228	0.373229591	-0.862213858	-0.135739977	-0.999688294	-0.501362237	-0.791257823	-0.900268914	-0.858360482	-0.032784167	-0.727524832	-0.661170893	-0.471206935	-0.392459665	-0.510418398	-0.369631857	NaN	-0.496148713	-0.96455321	-0.857378464	-0.434354309	-0.930545724	-0.720526466	-0.801793184	-0.003886262	-0.408705343	-0.816115876	-0.387021822	NaN	-0.883728353	-0.875797044	0.640747768	0.476655134	NaN	NaN
CASP3	CASP6	-0.524487938	0.727374581	-0.507002629	-0.44656163	-0.038102528	NaN	-0.294989161	-0.708835198	-0.455660758	0.571426185	-0.047574071	0.021886615	-0.655308079	-0.416220943	0.542280284	-0.650641386	0.187403912	-0.544413103	-0.272986119	-0.550896408	-0.662676426	-0.555142017	-0.228123811	-0.582989731	-0.223121708	-0.269953793	-0.14921492	-0.775476994	-0.257281927	NaN	-0.346675453	-0.863151177	-0.631737206	-0.636608938	-0.783846663	-0.623334783	-0.579661424	0.208428066	NaN	-0.666245294	-0.663451443	NaN	-0.561428956	-0.74527024	NaN	-0.456294196	NaN	NaN
CASP8	CASP6	-0.230896122	0.795408029	-0.305698364	-0.114520281	0.116837624	NaN	-0.041693955	-0.021918148	-0.210360057	-0.168893738	0.057908856	0.607788106	-0.376638402	-0.245083238	0.41841523	-0.419861179	-0.035699547	-0.534457721	-0.125405786	-0.396258941	-0.469350907	-0.401803713	0.419878458	-0.349549427	0.042916101	-0.072187996	-0.033240136	0.523431919	0.122049387	NaN	-0.165576412	-0.603759384	-0.406102396	-0.251034857	-0.521144407	NaN	-0.329687614	-0.070235256	0.057955998	-0.286906258	-0.230896122	NaN	-0.482684126	-0.513277903	0.711059419	0.698850263	NaN	NaN
CASP9	CASP6	-0.925346644	0.747222653	-0.985456046	-0.915824787	-0.545476668	NaN	-0.292761144	-0.79595452	-0.961373363	0.099220412	-0.617867934	0.043588729	-1.07707812	-0.891734372	-0.458084264	-1.158057217	-0.300418481	-1.306289561	-0.792388052	-1.065409791	-1.260658648	-1.138991757	-0.319771541	-1.095144209	-0.70986908	-1.450426979	-0.672130073	0.476691045	-0.372318953	NaN	-0.801277519	-1.306757829	-1.142224767	-0.712871872	-1.342938502	-1.071520722	-1.096274966	-0.449905887	-0.73114134	-1.086094165	-0.694899655	NaN	-1.147319892	-1.20553966	0.371139426	0.210375068	NaN	NaN
MYB	CASP6	-0.258949981	1.165254791	-0.306247857	-0.175265502	-0.250835572	NaN	0.393193563	-0.4590924	-0.296017603	0.808762051	0.211039598	0.229729555	-0.389418264	-0.19488452	-0.094769039	-0.415072451	-0.262393769	-0.411078016	-0.358492851	-0.313337304	-0.544399946	-0.386867131	0.400604359	-0.342193839	-0.221665277	-0.050223172	NaN	1.165254791	-0.315962176	NaN	-0.037607267	-0.594077401	-0.29784515	-0.026782025	-0.596141899	-0.302833451	-0.255506193	-0.413909585	0.039092136	-0.296462289	0.062386812	NaN	-0.382211333	-0.594314475	0.060140041	0.092996077	NaN	NaN
NGF	CASP6	-0.561129945	0.870345274	-0.486930027	-0.709540331	-0.083104973	NaN	0.143834342	-0.520667145	-0.509126783	-0.526220929	-0.048472107	-0.689802741	-0.582776665	-0.068774835	-0.745530134	-0.640932043	-0.114005333	-0.838310812	-0.363681249	-0.53507905	NaN	-0.638390173	-0.68584121	-0.588121775	-0.247078449	-0.647268729	-0.696942299	0.530852825	0.109325132	NaN	-0.558490506	-0.800085586	-0.669498334	-0.44946361	-0.864575068	NaN	-0.605901934	-0.685389728	-0.508177554	-0.545170693	-0.628671524	NaN	-0.690613518	-0.795552356	0.870345274	0.394627358	NaN	NaN
TP53	CASP6	0.217776789	1.380251137	0.325288531	0.513703715	0.168549865	NaN	0.786545047	0.486432233	0.112954584	1.009654487	0.40766248	0.548391336	0.270916972	0.852141813	NaN	NaN	0.246847727	0.155347661	0.065166034	NaN	0.169966123	0.252212905	0.072354734	0.368318071	NaN	NaN	0.00628349	0.348726066	0.107165158	NaN	0.052665737	0.150592821	NaN	0.110445635	NaN	0.309890518	0.325598971	NaN	0.217930375	0.314021848	0.760250107	NaN	0.147374623	0.1719966	0.212981721	0.155393477	NaN	NaN
APAF1	CASP7	-1.121623882	0.336903194	-0.953384562	-1.140661026	-1.423277935	NaN	-1.540333175	-1.404603519	-0.071583086	-1.038429331	-0.538857564	-1.155523222	-0.975626641	-1.359649146	-0.96761784	-1.34731748	NaN	NaN	-0.429038189	-0.709346707	-1.078112393	-1.37340525	-1.121023038	-1.342888929	-1.444200667	-1.221671527	0.336903194	-1.0368035	-1.429777647	NaN	-0.647944124	-1.077736296	-0.740599098	-1.202483881	-1.401294399	-1.40908218	-1.055645098	-1.25405943	-0.633778261	-1.306252987	NaN	NaN	-0.445625725	-0.701459457	-0.211422524	-1.4201618	NaN	NaN
BIRC3	CASP7	-0.401864023	2.031101842	-0.470404748	-0.584361629	-0.977485369	NaN	-0.398035483	-0.876750297	0.147971331	-0.543018415	0.582764779	0.052410335	-0.525397871	0.481557708	-0.603455202	-0.851648265	NaN	NaN	-0.232662186	-0.198178674	0.542495827	-0.910743314	-0.069461394	2.031101842	-0.864868988	-0.5188176	0.92455136	-0.349383215	-0.965354085	NaN	0.165059661	-0.647057219	-0.255082743	-0.358630967	-0.922905837	-0.980786302	-0.393780688	-0.224210272	0.206709296	-0.618081409	NaN	NaN	0.5257208	0.349986041	0.819363437	-0.961034987	NaN	NaN
CASP2	CASP7	-0.640891628	0.847110151	-0.640613237	-0.827331294	-1.084304382	NaN	0.07811603	-1.079593351	0.34893977	-0.725249885	0.250222819	0.02845428	-0.600270406	-0.037867673	-0.620380951	-1.021248956	NaN	NaN	0.52266363	-0.419053268	-0.528905629	-1.077343012	0.450459537	-0.776165764	-1.037617663	-0.651259417	-0.168989204	-0.54021374	-1.093003646	NaN	0.006149187	-0.717468679	-0.444215048	-0.560950662	-1.000663389	-1.030570556	-0.550133066	-0.402700277	0.046823317	-0.819641212	NaN	NaN	0.737111099	-0.553814201	0.847110151	-1.112834869	NaN	NaN
CASP8	CASP7	-0.246522909	1.30675153	-0.246522909	-0.31157723	-0.739398128	NaN	-0.087779461	-0.609297422	-0.291511827	-0.193841503	0.004133085	0.445551994	-0.229030447	-0.283729166	-0.165495177	-0.587605133	NaN	NaN	0.908830518	-0.01735122	-0.052610395	-0.619710291	0.376666392	0.318430121	-0.674315923	-0.252626713	1.30675153	0.493998998	-0.683042072	NaN	0.365121645	-0.372292817	0.022574324	-0.271296361	-0.620065007	NaN	-0.059280194	-0.058773865	0.078412289	-0.318232592	NaN	NaN	1.145535012	0.096641221	0.678038549	-0.684817494	NaN	NaN
CASP9	CASP7	-0.921999713	0.839718863	-0.925760314	-1.114477094	-1.410840832	NaN	0.744698895	-1.386434746	-0.122727253	-1.023770649	-0.669592127	-0.267751502	-0.940584586	-0.941142536	-0.912005097	-1.32373066	NaN	NaN	0.231076703	-0.69152405	-0.597998334	-1.360476278	0.071229702	-1.143669569	-1.418538817	-1.439883485	-0.133914685	0.436260231	-1.428144715	NaN	-0.269200256	-1.069841082	-0.711440218	-0.833681567	-1.395163957	-1.382980077	-0.834966983	-0.667049119	-0.273665942	-1.07883614	NaN	NaN	0.247769321	0.569719672	0.335746382	-1.399083989	NaN	NaN
E2F1	CASP7	-0.783306812	0.490896418	-0.609314916	-0.708166329	-0.995521914	NaN	-0.656620256	-0.956801764	0.356212501	-0.674110389	-0.210077492	-0.596436857	-0.623080289	-0.821561728	-0.876714917	-0.896224841	NaN	NaN	-0.789391895	-0.699037782	-0.866214224	-0.962467323	0.165749648	0.368132846	-0.929567283	-0.799334055	-0.981322349	-0.569624067	-1.077135557	NaN	-0.895560981	-0.684172435	-0.38179421	-0.50012547	-0.918502899	-1.097487416	-0.50258032	-0.789105048	0.079430906	-0.848139694	NaN	NaN	-0.185293537	0.155538794	-0.392085984	-0.978002053	NaN	NaN
GZMB	CASP7	-0.771711453	1.738630985	-0.773073347	-0.990773321	-1.261260212	NaN	-0.996547835	-1.239065641	0.200466695	-0.908338308	0.279392883	-0.09981341	-0.815451689	-0.245250731	-0.765366948	-1.177799043	NaN	NaN	0.339490528	-0.536470215	0.159324288	-1.205175211	1.650510478	1.738630985	-1.287448599	-0.816479777	-0.608779301	-1.096891047	-1.271091247	NaN	-0.118388488	-0.937412037	-0.577234667	-0.687109213	-1.19242229	-1.234508675	-0.693440089	-0.530483898	NaN	-0.930623859	NaN	NaN	-0.088029935	1.233708205	-0.678744337	-1.233325442	NaN	NaN
RB1	CASP7	0.058077944	2.364850318	-0.090602871	-0.26107653	-0.561093765	NaN	1.547541987	-0.548692741	NaN	-0.198443405	0.964712872	0.558035806	-0.163126239	0.861393666	-0.050422407	-0.480406994	NaN	NaN	1.029315614	0.13421161	0.883627834	-0.530751083	2.364850318	1.594082626	NaN	-0.124318217	0.070981564	1.310783904	-0.610567757	NaN	0.569038582	NaN	0.133756068	-0.032979344	-0.521343804	NaN	0.00939691	0.174662408	0.5773783	-0.23524659	NaN	NaN	1.278084045	1.913078471	NaN	-0.593303202	NaN	NaN
TFDP1	CASP7	-0.296837862	1.150596586	NaN	-0.192446477	-0.309700228	NaN	-0.347302304	-0.364318681	-0.36997165	-0.318819173	-0.123468291	-0.355545543	-0.313883486	0.843522025	-0.268148567	-0.469747458	NaN	NaN	NaN	-0.331601539	-0.356155471	-0.383320719	-0.334866046	-0.187990621	-0.600827465	-0.134078702	0.321474266	-0.360925925	-0.532760203	NaN	-0.248436009	-0.292143332	-0.305824378	-0.21827982	-0.341622744	-0.407885419	-0.382382304	-0.313489258	0.528356228	-0.163698564	NaN	NaN	-0.350103136	-0.218271128	-0.278942666	-0.570489613	NaN	NaN
AR	CASP8	0.622137595	3.082419267	0.443030601	0.295960241	0.210421359	NaN	0.612870042	0.668322154	0.333596415	0.494289384	0.652653336	1.197032393	0.855633109	0.333613858	1.359435546	1.009576541	0.611585988	0.633435253	1.44449384	3.082419267	0.696479425	0.861211216	1.090357104	0.532789016	0.622137595	1.344359853	1.480290147	0.389970934	0.840442383	NaN	2.330958508	1.589724327	0.457015273	0.38053715	0.587292289	NaN	0.629504597	0.254906207	0.140161885	0.326198171	0.469209838	NaN	0.342979633	0.732055699	0.289110649	0.492374729	NaN	NaN
BIRC2	CASP8	-0.034723662	1.798732919	0.583820857	-0.067551806	1.592232473	NaN	-0.052035091	0.009889489	-0.298181838	-0.156491193	-0.350960277	0.489246017	0.20527316	-0.265525256	0.032880243	-0.062452732	-0.074321652	-0.016727231	-0.546797777	0.778881674	-0.015194689	-0.653194441	-0.473850573	-0.008462899	0.471458389	0.639018747	0.431716987	-0.337744553	0.116011698	NaN	-0.704234661	0.189572324	0.317391763	-0.261869302	-0.103591549	NaN	-0.357883185	-0.093397807	0.031964159	-0.344336675	-0.217707035	NaN	1.053768808	-0.5709899	0.673950011	0.744122669	NaN	NaN
BIRC3	CASP8	0.309612994	2.129660952	1.132847295	0.177262175	1.860362342	NaN	0.190115601	0.286729332	-0.072755356	0.087698892	0.249173694	0.570581516	0.414697097	-0.090158169	-0.108440396	1.33913709	0.113134456	0.210614045	0.279208107	0.720175752	0.239869991	0.417280039	0.49279242	0.541197517	0.257109858	1.326654493	1.423974419	0.172773879	0.385044111	NaN	1.56761857	-0.164542564	0.753762993	-0.064910239	0.127860671	NaN	0.147018629	0.132259143	0.236274503	-0.109434993	0.015543125	NaN	1.030268805	0.315657506	0.894715842	0.972734294	NaN	NaN
CLTC	CASP8	-0.842550242	-0.147030174	-0.812776707	-0.50835565	-0.920562888	NaN	-0.858028213	-0.154882572	-0.655281185	-0.280909866	-0.765983819	-0.147030174	-0.865306387	-0.724449843	-0.999601203	-0.854762569	-1.003269803	-0.841159865	-0.962910519	-1.000638259	-0.882091536	-0.600687302	-0.84998977	-0.781696116	-0.812791776	-0.842778007	-0.827140346	-0.964155144	-0.827464507	NaN	-0.946978753	-0.833197963	-0.912930243	-0.836539183	-0.874737481	NaN	-0.902920509	-0.895502776	-0.847517259	-0.806207897	-0.955927886	NaN	-0.937668142	-0.670881333	-0.928496568	-0.874657203	NaN	NaN
CRADD	CASP8	0.156823962	1.960322062	0.139075036	0.080348251	1.777296071	NaN	0.10890587	0.163770938	-0.124474607	0.005419905	0.059842945	0.660661683	-0.303974069	-0.139203119	0.293102178	0.199573575	-0.364664778	0.187087866	0.006845056	0.43496345	0.191505276	0.351910454	0.559012017	0.483135377	0.641666077	1.252261617	-0.364561969	0.601939008	0.307905269	NaN	0.21283287	1.026672142	0.67848037	-0.121076328	0.068687758	NaN	0.035379232	0.037724299	-0.313414969	-0.16717292	-0.026723475	NaN	1.08273465	0.208988677	NaN	0.053122443	NaN	NaN
DAP3	CASP8	-0.92239992	-0.149150531	-1.039855564	-0.930298375	-1.002616572	NaN	-0.908644639	-0.797098571	-0.87053067	-0.873759042	-0.89258796	-1.01421566	-0.345105317	-0.808179391	-0.743677256	-0.963592884	-0.991373008	-0.886907994	-1.038534711	-0.967535099	-0.687005478	-0.917546477	-0.890992804	-0.981042451	-0.944741935	-1.005452607	-0.241833308	-0.983881491	-0.847681334	NaN	-1.001006956	-1.021592124	-0.985052261	-0.870495397	-0.906343599	NaN	-0.938629652	-0.94681799	-0.94830515	-0.86174431	-0.92239992	NaN	-1.030716401	-0.647610136	-0.985877604	-0.948607391	NaN	NaN
EZR	CASP8	-0.367232201	0.818988093	0.147880326	-0.254259166	-0.803029038	NaN	-0.180923249	-0.377727614	-0.42989248	-0.294128849	-0.317237976	0.285335413	-0.791472565	-0.415524679	0.445756968	-0.087591646	-0.245197821	-0.709881884	-0.224952946	-0.42040084	-0.204328256	0.000305256	-0.088911822	0.142553333	-0.643841747	-0.240298274	NaN	-0.850807082	-0.913260848	NaN	-0.620492414	-0.206809611	-0.490795829	NaN	-0.254910739	NaN	-0.255222634	-0.274275119	-0.11854083	-0.480192162	NaN	NaN	-0.263340618	-0.203790462	-0.510904145	-0.160946662	NaN	NaN
MADD	CASP8	0.211056226	2.004625849	0.921158297	0.004750633	0.432188627	NaN	0.053952758	0.119679094	-0.236577418	-0.051277521	0.120391098	0.577414047	0.219307506	-0.216045908	0.548488965	1.185403235	-0.001522649	0.107018251	1.111373887	1.248349227	0.069795882	-0.044195268	0.129428949	0.410130326	0.557188263	1.133815362	1.462402704	0.572019663	0.21324741	NaN	-0.00720578	0.639359556	0.582141882	-0.184234162	-0.034147193	NaN	-0.006540376	-0.02534002	0.112095092	-0.25364416	-0.125807976	NaN	1.273278645	0.148412645	0.753083397	0.809185073	NaN	NaN
NFKB1	CASP8	0.411503927	3.11207674	NaN	0.431235041	0.653053698	NaN	0.514826178	0.582614164	0.153590333	0.338365437	0.194648739	0.577840479	0.709757642	0.050704088	0.873944911	1.521537623	0.459499936	0.522733231	3.11207674	0.347013692	0.504121537	-0.081806201	0.098031694	0.857752439	1.004110525	1.503259557	1.692890899	0.035877886	0.433683941	NaN	1.557209112	0.863688475	1.038667261	0.219659118	0.453513053	NaN	0.422212148	0.284479644	0.565840432	0.187271972	0.317704402	NaN	0.118236715	0.324802026	0.887245047	1.249013413	NaN	NaN
RELA	CASP8	0.486877494	2.440443981	1.341421896	0.315933523	0.269904864	NaN	0.41717503	0.486877494	0.110768332	0.290710686	0.445951662	0.983924107	0.45624801	0.088400729	0.870886954	1.176880442	0.384290817	0.459122337	1.416850894	1.171620224	0.469825373	0.630683678	0.129058759	0.767925039	0.694540014	1.051142795	0.119045964	0.534527959	0.605549094	NaN	2.059984246	1.218075678	0.879812277	0.15067348	0.353910958	NaN	0.346502488	0.349525461	0.505939098	0.08845507	0.239963746	NaN	0.853821839	0.506219038	0.501616049	0.417414525	NaN	NaN
TNF	CASP8	0.218218735	1.416260695	1.416260695	-0.02325687	0.501941848	NaN	0.480055136	0.568663925	0.195591799	0.381958955	0.447170334	-0.068214088	0.441582364	0.014947682	0.365664062	0.06946937	0.082506431	0.236549149	0.222229585	0.555311271	0.490024443	-0.087473992	0.925350355	0.472498575	0.056978608	0.534128573	-0.096654577	0.661254517	0.242422387	NaN	0.069921939	0.081695024	0.893393166	0.158001476	0.46104217	NaN	0.145163765	0.416557271	0.225821158	0.20808109	0.093504741	NaN	0.241427364	0.199287823	0.936331381	0.534658392	NaN	NaN
TNFRSF10A	CASP8	-0.605882429	0.439285709	-0.4923485	-0.626908438	-0.762886578	NaN	-0.291861954	-0.426552872	-0.581509752	-0.152974669	-0.541837218	-0.688409279	0.176126814	-0.531163901	-0.440882875	-0.594475044	NaN	-0.596992101	-0.71114539	-0.668222787	-0.344893098	-0.695698034	-0.648111422	0.288139802	-0.708891285	-0.71771889	0.439285709	-0.758511766	-0.680087913	NaN	-0.671120043	-0.685900516	-0.712303669	-0.628278896	-0.706131443	NaN	-0.709186932	-0.718441718	-0.661723496	-0.543321928	-0.675383446	NaN	-0.662330561	NaN	-0.753452183	-0.678299966	NaN	NaN
TNFRSF10B	CASP8	-0.149108401	1.664894085	0.81489862	-0.117063951	0.957954307	NaN	-0.123909662	-0.013314242	-0.286083695	-0.369685586	-0.064158835	0.465608061	0.159551422	-0.302725055	0.246958628	-0.296168475	NaN	-0.04073703	0.86338368	-0.384324692	-0.424023138	-0.543184086	-0.167978749	0.280663759	0.230509389	1.01389647	-0.590913939	-0.670347904	0.096612928	NaN	-0.267998598	-0.36553738	0.393356562	-0.302311895	-0.149108401	NaN	-0.124495165	-0.157816143	-0.281453128	-0.351142618	-0.364443349	NaN	0.946250909	NaN	0.17846441	-0.160606191	NaN	NaN
TNFRSF1A	CASP8	0.178983743	1.012921524	0.24740973	0.389225611	-0.100481714	NaN	0.492519609	0.26075276	0.213496734	0.356851785	0.540219514	0.188483939	-0.012979886	0.176213244	0.041011129	0.324791005	0.426210876	-0.023109266	0.810255942	0.056515256	0.547292492	0.642202957	0.040641987	0.422820088	0.088753901	-0.02858243	0.118454855	1.012921524	0.317503244	NaN	0.11140352	-0.011269883	0.522824336	0.289356862	0.030657261	NaN	0.182078441	0.407631822	0.575878357	0.182118283	0.344943003	NaN	0.047126472	0.339344286	NaN	0.067703647	NaN	NaN
TNFSF10	CASP8	0.078126381	1.85193622	0.501536227	-0.01969972	-0.613434727	NaN	0.008169543	0.073136508	-0.242572116	-0.113057615	0.079056176	0.540408907	0.218999455	-0.215128455	0.187885471	-0.337965309	-0.171828359	0.042579863	0.099785571	0.886536266	0.042018317	-0.132053443	0.432328329	0.383954163	0.499892116	0.740490224	0.433542679	-0.18937998	0.024052034	NaN	0.186056073	0.903910092	0.535397261	-0.207409209	-0.04560111	NaN	-0.056644601	-0.072780039	0.088449524	-0.304161798	-0.154220438	NaN	0.926501845	-0.099012664	0.723660184	0.060605123	NaN	NaN
TRADD	CASP8	0.422901222	2.613368471	1.331651914	0.33283685	1.96746249	NaN	0.437143871	0.470490005	0.171734596	0.322333998	0.445010789	0.966802204	0.655801779	0.09087576	0.783062719	1.581854891	0.359015823	0.495814107	0.644433658	-0.037079837	0.434563744	0.61228267	0.377601809	-0.063150783	0.944996953	1.353129501	0.01541018	0.947412164	0.635209067	NaN	1.556280208	0.740636394	0.620555232	0.178860706	0.291509303	NaN	0.378724959	0.320030593	0.479714781	0.0446821	0.251525188	NaN	0.226776194	0.402824662	0.322839288	0.222937192	NaN	NaN
TRAF2	CASP8	0.632646839	2.537813837	1.388125467	0.368264987	0.460750282	NaN	0.456479996	0.50139652	0.166364151	0.301003441	0.489494542	1.023019851	0.698198553	0.132794849	0.629609604	1.622623665	0.138007819	0.502784285	0.3278485	1.992668158	0.520048074	0.666796222	0.884472492	0.832409591	0.957248661	1.027888611	0.3606968	0.415761361	0.665721478	NaN	2.133127673	1.125766053	0.340539585	0.172480347	0.386907982	NaN	0.3973344	0.381279349	0.53401405	0.093476472	0.289140488	NaN	1.709181398	0.399326193	0.428899953	1.237240516	NaN	NaN
AKT1	CASP9	0.791992769	2.45352432	1.075744647	1.220623128	0.710028279	NaN	1.456455124	0.71064591	0.888722334	0.856543868	0.843134792	1.359120409	0.375589455	0.562631055	0.244083083	0.494065994	1.118282762	0.047511518	0.863627108	1.048076759	0.989606074	0.941952461	1.329214062	0.426862829	0.912854072	0.075661224	0.947762598	1.458402976	0.94249786	NaN	1.157948551	1.788249196	1.147254011	0.143538351	0.378143051	0.787951969	0.87307879	0.438961737	NaN	0.873177091	1.088690664	NaN	0.526829138	0.162365762	0.612490713	0.733646918	NaN	NaN
APAF1	CASP9	-1.026052024	1.06300669	-0.567810237	-0.75009383	-1.256864742	NaN	-1.643337948	-1.298239749	-0.256319636	-0.989685464	-0.824753394	-1.271250929	-0.929476646	-1.455110264	-1.12167843	-0.630277261	0.166445015	-0.124451947	-0.51553267	-0.697303185	-1.183795598	-1.252869018	-1.232746516	-1.432696694	-1.081256729	-1.60973089	-0.213098372	-1.144601584	-1.315335539	NaN	-0.773639989	-1.18061747	-0.338756048	-1.339689973	-1.34461776	-0.537832854	-1.17972482	-1.396036241	-0.752515808	-1.454620451	-1.428796423	NaN	-0.555169986	-0.810746215	-0.308494999	-0.558469701	NaN	NaN
FOXO3	CAT	-2.835012142	-1.682626557	-2.809315937	-2.891823601	-2.818458525	NaN	-2.859301123	-2.873630041	-2.893344988	-2.879719764	-2.859036971	-2.798840463	-2.648820651	-2.58333244	-2.589167936	-2.885610022	-2.706755439	-2.565921999	-2.835012142	-2.080145519	-2.881401463	-2.893841698	-2.88398191	-2.879287353	-2.839128288	-2.747602021	NaN	-2.857359363	-2.838981879	NaN	-2.816741853	-2.874432479	NaN	-2.880558657	-2.656366876	-2.647684974	-2.899847944	-2.88947093	-2.734700817	-2.845205344	-2.867496994	NaN	-2.614542225	-2.848991514	-2.335707633	-2.632285835	NaN	NaN
ACVRL1	CAV1	-0.619895118	0.821329219	-0.614382554	-0.647030871	-0.687141962	NaN	-0.742181758	-0.695012043	-0.675886271	-0.535887732	-0.464333578	-0.712971314	-0.663473809	-0.700586152	-0.688941929	-0.561121138	-0.740423542	-0.566047187	-0.628449513	-0.65135528	-0.704093194	-0.750772312	-0.434334051	-0.775938283	-0.514233221	-0.714052551	-0.537057199	-0.579592035	-0.179764707	NaN	-0.61328961	-0.704160996	-0.709073269	-0.706690395	-0.512617073	-0.597863818	-0.707896845	-0.737420035	-0.361532546	-0.686054475	-0.72013134	NaN	-0.740943187	-0.511069831	-0.318765889	-0.721860077	NaN	NaN
EGF	CAV1	0.49228247	2.199190133	0.369303483	0.18823775	0.179130081	NaN	0.346938654	0.152753559	1.158633424	0.073738153	0.461892401	0.428091857	0.544984742	0.733938619	1.430642654	0.196922743	0.993674727	0.42154307	0.036069436	1.301193764	-0.052606085	-0.042067237	0.542599078	0.886049074	2.199190133	1.06512039	0.469957784	0.084755218	0.557905017	NaN	1.012640887	0.72628745	1.451872344	0.13616816	0.747358216	0.494251148	-0.070076161	1.651317803	1.005205109	0.063774816	0.720855573	NaN	1.256940971	0.767565042	0.566892698	0.965930429	NaN	NaN
EGFR	CAV1	0.0790474	1.348383877	0.098016676	-0.01478054	0.597404548	NaN	0.011054759	-0.004874326	0.595637214	0.008172119	0.030087191	0.021076396	0.102311111	0.029748358	0.027070426	0.072686088	0.142511373	0.331130619	0.007133089	0.044147378	0.051816684	-0.043303108	0.573201023	-0.003185317	0.105764708	0.070889825	0.242862292	0.138499706	0.15470951	NaN	1.048040353	0.596921906	0.1376125	0.045218678	0.009990071	0.021125945	0.165012392	-0.023706964	-0.002775392	0.624147482	0.271657899	NaN	-0.037333407	0.279841094	1.179924834	0.068243869	NaN	NaN
FKBP1A	CAV1	-0.28223827	1.655484646	-0.075470851	-0.140526644	0.020915634	NaN	-0.22641613	0.040664072	-0.406891585	-0.361407155	0.240876542	0.187156072	-0.011522319	0.311303595	0.625341014	0.560423864	-0.594833734	-0.416276993	-0.313625069	-0.34544366	-0.072865021	-0.125586167	-0.52325923	-0.394088849	0.512181049	-0.425450552	-0.509245276	-0.406137154	-0.545079157	NaN	-0.392183837	-0.334229872	-0.191014618	-0.461805479	0.179201166	-0.116998115	-0.395999755	-0.176495072	0.424457097	-0.268434134	0.21196301	NaN	-0.482181369	0.125096476	-0.552684962	-0.578609432	NaN	NaN
INS	CAV1	0.411702157	2.287034554	0.322176991	0.548983069	0.179603095	0.241143665	0.578174139	0.300394989	0.597692289	-0.136724474	0.308449275	0.229038848	0.183157168	0.898648462	0.852086376	0.714113835	0.702302246	0.17130868	0.490948685	0.98457327	1.147326626	1.147457161	0.271897369	0.196834207	0.330738649	0.448416996	0.209547676	-0.24109029	0.667170083	1.119622431	0.678585018	0.463501207	1.157977397	0.808120179	0.292816248	0.142566926	-0.154983561	1.385703653	0.116401363	0.834281793	0.433201797	0.076440063	2.070394908	-0.078127583	-0.002800207	0.690615047	-0.101998474	0.625654254
INSR	CAV1	0.484515254	2.131856959	0.824709484	0.439684426	0.119532426	NaN	0.528583894	0.255155218	0.888013506	-0.239994708	0.795343966	0.341234252	0.16252431	-0.177883429	0.803596184	0.739169542	0.248203169	0.047659694	0.379010747	0.881826704	0.405090019	0.853670321	0.171375036	0.722996807	1.002201961	0.894552527	0.086779971	-0.320894874	0.518248902	NaN	-0.013250217	0.322539412	1.034446816	0.478539539	0.310019252	0.078129142	0.149833637	0.554907612	0.554952917	0.873861616	0.810396585	NaN	2.131856959	0.355000321	0.726218744	0.570707665	NaN	NaN
IRS1	CAV1	0.086071503	1.488961111	0.521923737	0.148288579	0.386902746	NaN	0.224225	0.265506933	0.21838093	0.041327387	-0.124732869	-0.190231439	0.368650371	0.023706466	1.488961111	0.784974535	0.554000928	0.304207824	-0.003060421	-0.089125511	-0.202467683	0.244774382	0.3880074	NaN	-0.171342159	-0.161396707	-0.061519733	-0.072618885	-0.148687547	NaN	-0.084731839	0.565516165	0.300921352	0.033663696	-0.063685486	0.086071503	0.916314084	-0.047648551	0.849217454	0.752651616	0.132320359	NaN	-0.158273572	0.619964526	0.153747291	0.815703524	NaN	NaN
PTPN1	CAV1	0.015625813	1.340550251	0.763182609	0.176321739	-0.230091574	NaN	-0.210652938	-0.219226302	-0.190630556	0.013074843	0.040685323	0.498517406	0.365005175	0.586713871	0.257022205	-0.122701368	0.062596056	0.236815786	-0.188786708	-0.083074631	0.229782326	-0.135193	-0.195943392	0.207748509	0.798457213	-0.185694439	0.03777156	-0.195036053	-0.120505296	NaN	0.062815108	-0.165960764	0.304254783	0.127512673	0.56117316	-0.160306963	0.757741948	0.081665347	0.088209523	0.047128452	-0.208890386	NaN	0.227272883	0.593345253	0.11445628	0.615454945	NaN	NaN
SP1	CAV1	0.031058937	1.879868349	-0.070706378	0.060506116	0.125526006	NaN	-0.110942452	-0.037698497	-0.006266253	-0.049589807	1.136261764	-0.006543953	0.391907335	0.001969744	0.157716382	0.293554708	0.158556689	-0.079004717	-0.105030361	0.12269132	-0.025866412	-0.087665569	0.494562577	-0.104200414	1.462200698	-0.152947772	-0.11046534	-0.049058269	0.870959979	NaN	-0.093367953	0.037850378	0.068448988	0.032716104	-0.126507223	0.062235192	-0.122025636	0.484533613	0.338983989	0.689810579	0.20599493	NaN	0.174998417	0.723066939	0.032399118	0.042541469	NaN	NaN
SRC	CAV1	0.413435946	1.725927082	0.96962494	0.023624875	0.731824779	NaN	0.684786205	0.289247782	0.826377013	0.305090967	0.27768163	0.248136058	0.808233914	0.540777689	0.352498064	0.07033746	0.179603652	NaN	1.036474786	0.439986247	0.010247436	0.494847756	0.796716998	0.026023104	0.778055257	0.310174795	0.683544163	0.274299888	0.034393501	NaN	1.223363315	0.546356431	0.830494693	1.365965495	0.97843876	0.334637756	0.252806458	0.988029183	1.226281403	0.243315049	1.334665362	NaN	0.872167664	0.509331034	1.383185016	0.64470919	NaN	NaN
TFDP1	CAV1	-0.067179182	1.18103145	NaN	0.053422392	-0.150145584	NaN	-0.091984003	-0.067179182	-0.136407354	-0.110616507	0.174330218	-0.145319018	-0.098728848	1.164551224	-0.002490096	0.239848316	0.792185443	0.001099826	NaN	-0.126555428	-0.126596228	-0.039569633	-0.095135348	0.087522724	0.202543605	0.982822214	0.349329519	-0.003508854	0.174736117	NaN	0.071267992	-0.138551765	-0.087179543	-0.110372306	-0.153171306	-0.054264421	-0.143236165	-0.071206129	0.837484672	0.286175475	NaN	NaN	-0.144831413	-0.092538269	-0.145581669	0.814712454	NaN	NaN
TP53	CAV1	0.289500915	3.017034739	0.369914674	1.114651963	0.211096572	NaN	0.869935239	0.55837235	0.122211743	0.337871875	0.452623228	0.627422187	0.809307268	3.017034739	NaN	NaN	0.280780181	0.188969102	0.072969677	NaN	1.649371011	1.499114498	0.091052493	0.641416395	NaN	NaN	0.011555576	0.291915894	0.120441005	NaN	0.061451856	0.167059061	NaN	0.125279228	NaN	0.69467471	1.340626955	NaN	0.264529758	1.806643079	1.081509969	NaN	0.16999377	0.596256917	0.251996945	0.190287899	NaN	NaN
ATF2	CBFB	-0.800333071	1.221540448	NaN	-1.138474995	-0.849903697	NaN	0.240391581	-0.914830483	-0.00500503	0.107511044	-1.145922121	-0.835526268	-0.686285385	1.029284225	-0.989052839	-0.667005016	-0.820279968	-0.991274125	-0.752272205	-0.66870507	-0.590275493	-0.020386317	-0.549340016	-0.818006844	-0.249273379	-0.74183181	-0.800564424	-0.948089937	-1.224440086	NaN	-1.024344623	-1.124266512	-0.726826215	-0.923740608	-1.143148753	-0.95440672	-0.853084897	-1.004971877	-0.85947205	-0.951232002	-0.297294301	NaN	-0.12092864	-0.146013104	-0.66838257	-0.121356213	NaN	NaN
FOS	CBFB	-0.298665786	1.116079717	NaN	-0.293861392	-0.388062319	NaN	-0.343835877	0.082239188	-0.301466395	0.497199469	-0.300702265	-0.324417349	-0.218687828	0.235028293	-0.470010729	-0.263659971	-0.073083653	-0.578061742	1.116079717	-0.276295713	-0.353676116	0.402407937	-0.036978351	-0.353414608	-0.34355146	-0.278135535	-0.520926022	-0.583453091	-0.832018419	NaN	-0.483228822	-0.241849239	-0.119962239	-0.58055039	-0.144563006	-0.351410296	-0.402246831	-0.295325611	-0.381775103	-0.37709897	0.013002707	NaN	0.164447539	-0.106899162	-0.163729916	-0.106580224	NaN	NaN
JUNB	CBFB	-1.050509962	0.920693823	NaN	-1.402632558	-1.007221025	NaN	0.281276319	0.36713796	0.069585097	-0.631064465	-1.387822398	-1.145544696	-0.962490852	0.07569718	-1.22949981	-1.004147003	-0.607043319	-1.265175452	-0.446530767	-1.054503848	-0.801842799	-0.445100727	-0.82630138	-0.95583305	-0.595256494	-1.065504402	-1.169354942	-1.438538435	-1.409163218	NaN	-1.282683741	-1.370598288	-0.176521673	-1.310748217	-1.379130239	-1.184076307	-1.190531634	-1.267356776	-0.673619104	-1.240307127	0.077125157	NaN	-0.337290162	-0.611196737	-0.832760369	-0.017929835	NaN	NaN
ARHGEF7	CBL	0.719070339	2.514886997	-0.047579526	1.278679627	0.265241778	NaN	1.372941132	0.561624535	0.312745832	-0.116522934	1.042110814	0.5484552	0.463204256	1.242275546	0.356748653	1.138753493	0.80680075	0.24428222	2.199405313	0.56060785	0.600318072	1.762043358	1.580644786	2.514886997	0.610336842	1.962003521	0.079244504	1.189457801	-0.110450117	NaN	1.023496431	1.671820053	1.242667327	1.057480088	-0.132832439	0.81969752	0.373493593	-0.202100869	-0.28109886	0.150871265	NaN	NaN	-0.088219194	0.856241321	0.147414735	0.064924812	NaN	NaN
BCAR1	CBL	0.772449057	2.639580828	0.706804656	1.6116317	0.527896743	NaN	0.204375944	1.866565695	0.487065355	0.57344108	1.075908892	0.285760017	0.615747241	0.810296934	1.277298659	0.396184963	0.690617499	1.265457666	1.015003231	1.249189747	1.202960322	2.066834162	0.446710923	0.694406032	0.8755856	0.317669423	0.653705128	1.297621821	0.106331878	NaN	0.433567437	0.365215285	0.680547334	1.686078228	0.522865857	0.894328001	0.897515961	0.482197033	1.042681823	0.915085402	NaN	NaN	0.102595831	-0.007890564	0.717237097	0.752953037	NaN	NaN
DNM2	CBL	-0.182817016	0.811299777	-0.248903413	0.14731604	-0.196195393	NaN	0.106325836	-0.277798469	-0.282617226	-0.037020651	0.029540094	-0.179477715	-0.216952656	0.064084994	-0.209094805	0.214378848	0.390906369	-0.264261975	-0.260787225	0.154255181	-0.283091475	0.007774031	0.077404091	-0.280335471	0.533826815	0.036459902	-0.16815593	-0.230947079	-0.251279945	NaN	-0.186767908	0.249466698	-0.015919801	0.214625622	-0.308967116	-0.226306169	0.017456808	0.473365468	0.105595507	-0.245539327	-0.383722329	NaN	-0.087079853	-0.26868026	0.116611288	-0.114384351	NaN	NaN
EPO	CBL	1.447548639	2.775834543	2.321191972	1.206819894	0.383207205	NaN	2.095467095	1.773153867	2.124126916	1.586234209	2.371720695	1.258833841	0.59474286	1.600001871	1.021653365	1.83780128	0.944755269	1.135670246	2.260406866	1.029130502	1.753419194	1.251958845	1.708929471	1.598394857	2.055248316	2.355748986	0.994213397	1.177331951	0.894055761	NaN	0.62663927	1.814163799	1.824045136	1.525574763	1.941863638	2.643920615	1.296317088	1.111340891	2.341870746	1.796424604	1.703426041	NaN	2.522518338	1.169393821	0.576187971	0.793482403	NaN	NaN
EPOR	CBL	0.344857929	2.345672859	-0.049289742	1.427216965	0.399199972	NaN	0.272176355	0.054011896	NaN	0.015625036	1.465773319	0.625529885	0.083785452	0.346004409	0.624015346	-0.037312022	0.632224836	0.697498328	0.224276219	0.558939879	0.859111042	0.931772279	0.255265862	0.923936761	0.377905054	0.419640883	0.611696242	0.71550952	0.288613628	NaN	0.142624632	1.440002111	0.303078258	0.398963327	0.427942064	0.87394658	0.547299243	-0.018647623	-0.14219162	1.799339631	0.373620354	NaN	0.270978328	0.139708406	0.160433913	-0.179384486	NaN	NaN
EPS15	CBL	0.13959537	2.268993163	0.25995679	0.200369962	0.280338131	NaN	-0.151038406	-0.070233386	0.273248639	-0.314844807	1.474397549	-0.35534678	0.452350892	1.179929024	0.011504884	0.260256916	0.487944594	NaN	1.148609261	1.143178015	-0.301156181	0.318528633	-0.24330724	-0.272130798	0.441614971	0.141510122	-0.037694838	-0.356762709	0.370186331	NaN	0.221627627	0.314487174	-0.210606515	0.028248286	0.327404135	-0.020126001	1.13869454	0.500008411	-0.210322246	0.439239943	-0.180292743	NaN	-0.084786549	0.872894338	0.342342036	1.251182923	NaN	NaN
IFNG	CBL	1.110940819	2.761804721	2.01352057	0.873462795	0.437637725	NaN	1.735062991	0.957194063	0.250752846	1.649656939	0.671856006	1.323131717	0.647964298	1.651947472	1.201922834	1.723195176	0.978832136	1.200906556	1.539143747	1.368996158	1.649491444	0.590672943	0.268031667	1.741599651	0.841684097	0.959699209	0.715348831	1.386910233	0.193054601	NaN	1.25069893	1.884765511	0.889346503	1.584547071	1.779497389	0.767801871	1.369108069	0.414298493	1.007802314	1.868746374	0.759575122	NaN	1.4788165	1.221462057	0.601232866	1.233082088	NaN	NaN
IFNGR1	CBL	-0.129934826	1.636797972	-0.233077583	-0.092310542	-0.289423737	NaN	0.103131568	-0.007533919	-0.229289141	-0.337179682	-0.080364184	-0.173210872	-0.171708567	-0.07378752	-0.222274025	-0.129934826	-0.157430738	-0.098654357	-0.343407691	0.06526361	-0.351130095	-0.137255247	0.655735441	-0.253758943	0.249155093	-0.155129821	NaN	-0.007450913	-0.13665714	NaN	0.374364831	0.580133519	-0.166344867	-0.074118434	-0.281014776	0.267512099	0.144196735	0.05135673	0.375812303	-0.311946189	-0.402003326	NaN	-0.216136733	-0.219710442	-0.241136237	0.412491282	NaN	NaN
IL2RG	CBL	1.261420513	2.300462304	1.266277297	1.203642028	0.51667937	NaN	1.722146436	1.451028561	1.80341702	1.357030112	0.626753843	1.405069091	0.595417917	1.029283263	0.522511188	1.184540488	0.589518786	1.150615063	1.076824107	1.454591432	1.083223169	0.281045729	1.708570599	2.19176671	0.668595934	1.859094138	1.116620048	1.200558342	1.022993787	NaN	1.333340357	0.652704381	0.921101126	0.72910521	1.350423044	1.723290021	1.420448993	1.180189334	1.900936269	0.808707467	1.53166989	NaN	1.980065811	0.554376387	0.696963558	1.455522598	NaN	NaN
IL4	CBL	0.335848708	1.880494755	0.064300347	1.049968833	0.360894017	NaN	0.211582214	-0.204722308	0.302809801	0.641301004	-0.166598145	-0.050044076	0.301958989	0.4647578	0.489803033	0.116008774	0.923915978	1.117115268	-0.071033004	0.225003274	1.707092226	-0.057980266	0.638786056	-0.183811925	0.880836526	-0.196586324	0.062932209	0.312910077	0.508395643	NaN	1.153943033	0.210421021	1.794480161	1.477867698	1.641223799	0.603430068	-0.191474443	0.517072839	0.249644894	1.309521419	-0.142268085	NaN	0.54180985	0.390421425	0.547554627	-0.195663585	NaN	NaN
INS	CBL	0.970430138	2.813051216	0.665721186	0.941200056	0.468062807	NaN	0.94891154	0.599449891	0.963481397	1.276812507	0.633547433	0.557587439	0.557803159	1.246309306	1.18465051	1.06604416	0.987870799	1.20065835	1.588547968	1.33428764	1.560157232	1.750478145	1.498217556	0.578407712	0.663545319	0.818255076	0.620725207	1.389072752	0.936319375	NaN	1.235638137	0.844639932	1.686235221	1.575794119	0.636644134	2.443146637	0.189518976	1.164850946	0.46957776	1.187905823	0.759515882	NaN	2.467812581	0.16607864	0.363995525	1.8401518	NaN	NaN
INSR	CBL	1.282985589	2.831411809	1.260748774	1.036121515	0.39203674	NaN	0.969894828	0.616054369	1.451441997	1.587466334	1.615744188	1.202251766	0.600166532	0.183623866	1.145075861	1.694326192	0.671270613	1.153220241	2.12003663	1.277254767	0.872327268	1.28871641	0.950772241	1.17873268	1.430544245	1.532052277	0.864748215	1.33360915	0.865840714	NaN	0.400682918	1.761713249	1.819034033	0.890487232	1.316910608	1.3045736	0.580306984	1.06090016	1.900251339	1.275664768	1.20443773	NaN	2.521016312	1.17380534	0.56706545	2.439702702	NaN	NaN
IRS1	CBL	0.405437548	2.101004128	0.796823784	0.406701427	0.509223565	NaN	0.480255913	0.477953957	0.498472954	0.403129854	0.074850731	-0.028568349	0.70868029	0.285285008	1.234020226	1.039625649	0.843724807	1.098828058	0.196750194	0.135251361	-0.015838819	0.49869837	0.640587448	NaN	-0.0487632	0.00937284	-0.009503125	0.567981997	-0.011342575	NaN	0.110585314	1.942582795	0.575216801	0.301226956	0.149103871	0.281993716	1.237182543	0.231969977	1.638053593	1.036368438	0.395084185	NaN	0.047454833	1.275826276	0.40846979	2.101004128	NaN	NaN
JAK1	CBL	0.142702084	2.195432456	NaN	0.263873502	0.213746267	NaN	0.381333272	0.058788545	0.319073599	0.047732506	0.070969107	0.738837087	0.152808973	NaN	0.806217941	0.186248123	0.009995032	0.371490104	1.271558827	0.482487453	0.163141964	0.080484214	0.103337097	2.195432456	0.081913441	0.235608111	0.100886503	0.156746858	0.165353431	NaN	0.073204174	0.184297247	0.108664943	0.527945221	0.083049373	0.059421698	0.160500758	0.020413806	0.594543373	0.077913394	0.071407275	NaN	0.376093956	0.068098842	0.129659468	0.221985143	NaN	NaN
JAK2	CBL	1.052037475	3.041232743	0.869641115	NaN	NaN	NaN	0.150537769	0.429807582	1.900176726	NaN	0.310873268	0.107563135	0.823999488	NaN	0.023953788	NaN	0.228490715	NaN	NaN	0.776208424	NaN	0.39276336	1.970591304	1.685744669	NaN	2.729305389	1.250745087	0.320222591	1.11761397	NaN	0.121120523	NaN	2.039616257	1.83069841	1.812525089	1.265282682	1.584852262	1.087434935	1.830204681	0.052448223	NaN	NaN	1.382333735	NaN	NaN	1.489378082	NaN	NaN
JAK3	CBL	1.385918164	2.626250742	2.381844461	1.588509694	0.516891828	NaN	1.473784693	0.301439149	2.025917311	1.7266036	1.990037367	1.402455117	0.723665926	1.232365076	1.213964187	1.674879636	0.980830941	1.271851237	0.571838378	1.158599906	1.2940345	2.036594307	1.008315484	2.293843785	2.414102885	1.348879394	1.113220938	1.457099998	0.958696577	NaN	1.326358153	1.476317637	1.186674435	0.5435894	0.888268172	1.339152412	1.452797438	0.458294809	1.44727561	1.308852855	1.583241474	NaN	2.064639865	1.277997376	0.385034965	1.18053903	NaN	NaN
LRIG1	CBL	0.033384616	2.204945532	0.440305396	0.561137759	0.165507362	NaN	-0.339400318	-0.512583046	1.572697301	-0.258004968	NaN	-0.416748814	0.080516913	0.267800152	-0.388005375	-0.175471359	0.282601831	-0.320727177	-0.024632505	-0.206375128	-0.486220781	0.005380125	0.14506159	-0.3666394	-0.463512428	-0.015745419	-0.321437316	-0.105160149	0.506682448	NaN	-0.07792311	0.83906734	-0.012198914	-0.16996788	0.545509441	-0.033487538	0.66973408	0.2324963	-0.052935754	-0.522432656	-0.260923716	NaN	-0.253632749	-0.209683773	NaN	0.07810859	NaN	NaN
LYN	CBL	1.008845124	2.769524223	1.086512777	1.085197671	0.530213988	NaN	0.23455458	-0.034433571	2.106767448	1.021896992	0.287469941	1.36324308	0.721857754	1.753263751	1.266319021	1.716256415	1.063350903	0.639097609	0.818662269	1.341098481	0.42713913	0.638903672	0.003414193	2.042335385	1.233917842	2.257629691	0.59107534	1.470526949	0.316927184	NaN	0.549539446	0.090946844	1.954071177	1.231852218	1.863463658	0.759129209	0.084155629	0.792077465	1.219636761	1.230243414	0.618696334	NaN	2.654872059	NaN	0.688823169	2.139229605	NaN	NaN
MYOF	CBL	-0.486088241	0.912141163	-0.566107064	-0.526742596	-0.33656357	NaN	-0.459843601	-0.570800384	-0.366853409	0.087587668	-0.53196991	-0.55415679	-0.2192086	-0.540364882	-0.491547972	-0.330591115	NaN	0.18453182	-0.420227685	-0.473104785	-0.517029182	-0.417635841	0.216483911	-0.51776105	-0.326978961	-0.552402101	-0.216548384	-0.493246017	-0.268130332	NaN	-0.033114786	-0.57047248	0.054833441	-0.61265733	-0.263845427	-0.404667868	-0.517087457	-0.339586533	0.015744665	-0.504839514	NaN	NaN	-0.30379467	-0.458346044	-0.23706833	-0.573122454	NaN	NaN
SYK	CBL	1.077261481	2.485931446	0.251236982	1.586969646	0.519650937	NaN	2.223806684	1.803596661	1.105100912	1.722347529	1.614997438	1.401364562	0.732672948	1.754395721	1.269689018	2.048595956	1.05821109	0.555986992	0.929342483	NaN	1.894783557	1.651447033	0.127336372	2.088935356	0.294667882	0.012423283	0.729892125	NaN	1.018148636	NaN	0.863122861	1.413392682	0.828420965	1.575708698	1.98966082	0.52625037	0.326218853	1.24999443	1.007205706	1.951221383	0.850447732	NaN	1.301891371	0.778452116	0.208974489	0.172424621	NaN	NaN
MYB	CBX4	-2.007958806	0.004651823	0.004651823	-1.769745575	-2.381617451	NaN	-0.27648659	-2.653193837	-1.198256182	-1.133712825	-1.49131997	-1.758139605	-1.628480449	-2.281116918	-2.110122979	-1.397237547	-2.365837289	-2.438436376	-2.54257217	-1.687229099	-1.34675889	-2.076627039	-0.926409142	-1.69852486	-2.336010214	-1.583998731	NaN	-2.38935723	-2.451738955	NaN	-2.033566743	-1.724364896	-2.251838963	-0.777321354	-1.515567194	-2.071162843	-2.365567204	-2.593823652	-1.138626291	-2.036816447	-1.503145899	NaN	-2.062515619	-0.267764631	-1.866361886	-1.950768087	NaN	NaN
E2F6	CBX5	-0.418426878	1.56177101	-0.230783318	0.651158	-0.291337919	0.608937636	-0.028049824	-1.038308349	0.567681452	0.215474136	-0.67226811	-0.492461801	0.882849356	-1.060659867	0.635206573	-0.13690017	0.909991499	0.734368382	NaN	0.179828595	NaN	0.608824425	-0.89504508	-0.724027526	-0.157170442	-0.564957375	0.397724383	-1.094949276	-1.208337917	-1.129381365	-0.698172976	0.514900642	0.805432957	0.343355852	-0.538151245	-0.773105796	-0.922918262	0.510780694	1.037760945	-1.112191395	-0.777122006	0.078084768	0.449538444	-0.182667164	0.22750601	-0.308040614	-0.411742087	-1.101310248
XPO1	CBY1	#DIV/0!	#DIV/0!	#DIV/0!	#DIV/0!	#DIV/0!	#DIV/0!	#DIV/0!	#DIV/0!	#DIV/0!	#DIV/0!	#DIV/0!	#DIV/0!	#DIV/0!	#DIV/0!	#DIV/0!	#DIV/0!	#DIV/0!	#DIV/0!	#DIV/0!	#DIV/0!	#DIV/0!	#DIV/0!	#DIV/0!	#DIV/0!	#DIV/0!	#DIV/0!	#DIV/0!	#DIV/0!	#DIV/0!	#DIV/0!	#DIV/0!	#DIV/0!	#DIV/0!	#DIV/0!	#DIV/0!	#DIV/0!	#DIV/0!	#DIV/0!	#DIV/0!	#DIV/0!	#DIV/0!	#DIV/0!	#DIV/0!	#DIV/0!	#DIV/0!	#DIV/0!	#DIV/0!	#DIV/0!
TAZ	CCDC85C	-1.165159317	1.4484977	-0.31754871	-1.642504713	0.308685962	-1.00650352	-2.391574818	-2.721949484	0.006915994	-1.719916888	-2.50328058	0.358079514	-1.045169952	-0.608491459	-2.537380027	-1.235866838	-1.278713752	-2.067173771	-1.573901283	-1.378102191	-2.443022263	-2.3718221	-0.789450587	-1.182990811	0.174691314	-1.124132988	-1.065550602	-2.114865501	-2.07900794	0.086107987	-1.935208096	-1.397050312	-0.527154187	-0.650330845	-0.006383617	-1.62172199	-1.839928627	-0.005154209	-1.037679775	-0.578343084	-2.098835388	-1.845685557	-0.762123718	-0.111643174	-0.336820059	-0.853511692	-0.434457853	1.413044024
YAP1	CCDC85C	-1.540716101	0.761771968	-1.044235072	-0.554932656	-0.055694813	NaN	-2.260669884	-0.525293608	-1.075584205	-2.264822342	0.067673319	-2.441864394	-2.738964756	-1.416543564	-0.257917278	-1.178407445	-2.454698651	-1.974463397	-0.637427122	-2.07609922	-1.768013164	-0.132048399	-0.821073635	-2.221081536	-1.151760073	-2.311394944	-2.577801831	-2.3904386	-2.012838105	NaN	-2.499161411	-0.899474292	-1.361771394	-0.730015639	-0.529732927	-2.390247933	0.187478578	-0.757074449	-2.792193233	-1.66416106	-1.977312841	NaN	-1.967068061	-2.216284415	-2.16235195	-1.384286283	NaN	NaN
MAX	CCL5	-2.497918981	-1.105189399	-2.142848601	-2.407021341	-2.502097827	NaN	-2.818509123	-2.26618694	-2.705585668	-2.380037798	NaN	-2.000391997	-1.523526918	-1.973869345	-2.244003808	-2.714983914	-2.668088277	-2.164302136	-1.105189399	-2.703582167	-1.87691058	-2.600779831	-1.789479711	-2.691243165	-2.165651141	-2.757484943	-2.228196481	-2.727104452	-2.327453171	NaN	-2.695163923	-2.411536081	-2.567876276	-2.655050667	-2.395603733	-2.493468493	-1.786599912	-1.759598842	-2.496721367	-2.666787983	-2.635582203	NaN	-2.785725799	-2.586920997	-2.736155752	-2.102475826	NaN	NaN
MYC	CCL5	-2.678342031	-1.789479711	-2.212915772	-2.524321955	-2.63609446	NaN	-2.818509123	-2.546478938	-2.705585668	-2.687389637	NaN	-2.411705085	-2.770564882	-2.414895132	-2.844755524	-2.583883952	-2.668088277	-2.697734336	-2.429373441	-2.703582167	-2.253179887	-2.611612281	-1.789479711	-2.691243165	-2.712960616	-2.757484943	-2.228196481	-2.727104452	-2.483401779	NaN	-2.695163923	-2.809489296	-2.720026715	-2.655050667	-2.627793394	-2.825356862	-2.631409981	-2.168025211	-2.505526388	-2.666787983	-2.635582203	NaN	-2.559011921	-2.679350227	-2.71147845	-2.416788601	NaN	NaN
ZBTB17	CCL5	-2.515622712	-1.087288721	-1.990572167	-2.407021341	-2.410056237	-1.816650394	-2.818509123	-2.26618694	-2.705585668	-2.287844747	NaN	-2.483324715	-2.671043474	-2.1089281	-2.459499596	-2.398802575	-2.668609677	-2.099016278	-2.55046846	-2.703582167	-2.431957329	-2.600779831	-2.685113927	-2.691243165	-2.83193282	-2.757484943	-2.631765861	-2.727104452	-2.552055015	-1.92758178	-2.695163923	-2.411536081	-2.567876276	-2.809653674	-2.556938496	-2.645109878	-2.316259124	-2.79258748	-2.496721367	-2.666787983	-2.635582203	-1.862767346	-2.752106719	-1.979097197	-2.612071288	-2.602366156	-1.389698194	-1.762663525
MYB	CCNA1	-0.779889281	0.976847115	-0.370043904	-0.572459797	-0.794937519	NaN	-0.626533919	-0.73821331	-0.844572342	-1.034782621	-0.307390053	-0.782676592	-0.92065057	-0.867403337	-0.79928989	-0.5698149	-0.489288925	-0.934294236	-0.73258057	-1.009275098	-0.838823884	-0.373758755	-1.16151849	0.028781268	NaN	-0.792374866	NaN	-0.894086546	-0.963255859	NaN	-0.769861998	-0.910550616	-0.822127901	-0.68368029	-0.787698023	-0.406525841	-0.888007288	-0.642073911	-0.47803035	-0.732244202	-0.946390169	NaN	-1.008788793	-1.224017425	-0.186935186	-0.159991907	NaN	NaN
ATF2	CCNA2	-0.259663391	1.962252004	0.164094008	-0.48031703	-0.627620616	NaN	0.202638111	-0.632100275	-0.571847955	-0.508024256	0.951428377	-0.227109886	-0.259663391	0.741635841	0.052883716	-0.380975165	-0.512922572	0.030832574	-0.445077987	0.06783738	-0.556442981	0.237642907	-0.010166298	-0.57554667	0.022399444	-0.488365289	-0.372212011	-0.568257185	0.214242446	NaN	-0.286380755	0.334551436	-0.500678403	-0.36077515	0.650404374	0.245049295	-0.597083714	0.698013765	-0.521749383	-0.105229628	-0.058289057	NaN	-0.661192134	-0.515343062	-0.103034563	0.101102158	NaN	NaN
E2F1	CCNA2	-0.558199761	1.110001184	-0.135962201	-0.570133425	-0.583688632	NaN	-0.500011254	-0.738027326	-0.76786185	-0.653449376	-0.100123039	-0.449669084	-0.459473875	-0.683494384	-0.792174072	-0.683211135	-0.547322923	NaN	-0.606814513	-0.589644301	-0.812085488	-0.538576386	-0.227065951	0.521349001	-0.74087304	-0.684811497	-0.813108099	-0.555934031	0.068170496	NaN	-0.72948602	-0.403528869	0.209157338	-0.668034838	-0.791286839	0.15705262	-0.119791272	-0.705887669	-0.547601675	-0.714322533	0.368649514	NaN	-0.833045144	-0.676142459	-0.213210207	-0.458392202	NaN	NaN
FOSL1	CCNA2	-0.924406416	0.58027648	-1.117345587	-0.945682345	-0.672227201	NaN	-1.086094759	-1.088258803	-0.940201958	-0.937997737	-0.752180756	-0.848067973	-0.952126832	-0.648839154	0.58027648	-0.946001014	-0.845303905	-0.857231646	-1.103794456	-1.02475058	-0.856953245	-0.910858019	-0.391256465	-1.094393228	-0.870832864	-0.956762759	-0.985963896	-0.929958083	-1.010831425	NaN	-0.699102874	-1.059014576	-0.763391816	-0.764109589	-0.883436453	-1.002475243	-1.08486867	-1.065628836	-0.944755553	-0.949514044	-0.895554674	NaN	-0.853661951	-0.688590859	-0.765307718	-0.701732267	NaN	NaN
JUN	CCNA2	-0.019007052	1.267847476	-0.059368208	0.030915398	-0.065410289	NaN	-0.022100709	0.017354925	-0.023993021	0.051315374	0.038686348	-0.065434835	0.174132937	0.001581849	0.040126513	-0.015091737	-0.056244263	-0.024609275	0.048491694	-0.067384939	-0.060744386	-0.040980017	0.008105601	0.042898071	-0.029582324	-0.065260866	-0.037715697	0.068136301	-0.001565941	NaN	0.309102927	0.059668908	-0.012986851	-0.032257256	0.1737662	0.005633449	0.08580868	-0.032795289	0.189525319	-0.075259517	-0.10195823	NaN	0.008756378	-0.128740503	0.448380401	-0.042928714	NaN	NaN
JUNB	CCNA2	-0.230618095	1.38041922	0.262855133	-0.72901743	-0.134238862	NaN	-0.080056571	0.321136095	-0.818487923	-0.720212256	0.824021848	-0.062788073	-0.534862309	0.360731411	0.146817909	-0.115200051	-0.568984412	0.235588509	-0.369285986	-0.786605413	-0.845757221	-0.157671286	-0.299269804	-0.711487331	0.591585181	-0.274430323	-0.124008293	-0.697616848	-0.567896388	NaN	-0.531120607	-0.187795799	0.34558777	-0.722451264	-0.345093984	-0.012688436	-0.191452257	0.98260776	-0.546288741	-0.38997212	0.470851404	NaN	-0.892379283	-0.6928743	-0.274187594	0.962487902	NaN	NaN
JUND	CCNA2	-0.994472624	0.363738869	-1.258284106	-0.957818172	-1.215467205	NaN	-1.169375747	-1.180608897	-0.925873443	-1.001662095	-1.107531149	-1.006017815	-0.679851359	-0.604864112	-1.083238266	-0.949117494	-0.68124024	-0.955235417	-1.071769999	-0.956774774	-0.926254076	-1.123733917	-1.087735366	-1.178328308	-1.159589681	-0.897825412	-0.727773866	-0.790238696	-0.878370991	NaN	-0.916599474	-0.01306427	-1.078592012	-0.994472624	0.363738869	-0.872376632	-1.168810632	-1.189737988	-0.665233231	-0.552233168	-1.072179228	NaN	-1.026661189	-0.767708769	-0.814606498	-1.130309652	NaN	NaN
[truncated: 7,191 more rows]
[truncated: 572 more columns]
